# Supplementary material for: Rhizosphere microbiome influence on tomato growth under low-nutrient settings
Source: FEMS Microbiol Ecol. 2025 Feb 25;101(3):fiaf019. doi: 10.1093/femsec/fiaf019 (PMC11879582; doi:10.1093/femsec/fiaf019)
Supplement: fiaf019_Supplemental_Files [file fiaf019_supplemental_files.zip]

Archive with 8 entries (8 files):
- Fig_S1.png
- Fig_S2.png
- Fig_S3.png
- Fig_S4.png
- Fig_S5.png
- Fig_S6.png
- Fig_S7.png
- Supplementary_tables.xlsx
