# Supplementary material for: Rhizosphere microbiome influence on tomato growth under low-nutrient settings
Source: FEMS Microbiol Ecol. 2025 Feb 25;101(3):fiaf019. doi: 10.1093/femsec/fiaf019 (PMC11879582; doi:10.1093/femsec/fiaf019)
Supplement: fiaf019_Supplemental_Files [file fiaf019_supplemental_files.zip › Supplementary_tables.xlsx]

## Sheet: Table_S1
locality	inocula	soil	latitude	longitude	vegetation type
Marquesa	s1	Andosol	19.2832	-99.3803	Forest
San Cayetano(Estado de Mexico)	s2	Vertisol	19.3895	-99.7073	Maize farming
Tziritzicuaro(Michoacan)	s3	Andosol	19.9578	-100.503	Strawberry cultivation
Guanajuato	s4	Feozem	20.9002	-101.203	Grassland
Juventino Rosas 1	s5	NA	20.6172	-100.916	Greenhouse pepper cultivation
Juventino Rosas 2	s6	Vertisol	20.6172	-100.916	Lettuce cultivation
Lindavista	s7	Yermosol	20.2542	-99.8469	Grassland

## Sheet: Table_S2
chemical_compound	100_fertilizer(gr/L)	50_fertilizer(gr/L)
MgSO4	0.5	0.25
KNO3	0.45	0.225
KH2PO4	0.22	0.11
Citric acid	0.8	0.4
EDDHA-Fe	0.1	0.05
Ca(NO3)2	1	0.5
STEM*	0.3	0.15
*STEM: Sulfur (S) 13%, Boron (B) 1.35%, Copper (Cu) 2.3%, Iron (Fe) 7.5%, Manganese (Mn) 8%, Molybdenum (Mo) 0.04%, Zinc (Zn) 4.5%

## Sheet: Table_S3
treatment	treatment_c	fert	stem_length	wet_weight	dry_weight	foliar_surface
s0	t100	high	11	1.2	0.1	50.0745
s0	t100	high	15.1	2.4	0.1	50.0745
s0	t100	high	12.2	1.3	0.1	50.0745
s0	t100	high	13.2	1.6	0.1	50.0745
s0	t100	high	11.4	0.9	0.12	57.4231
s0	t100	high	16	3.4	0.12	57.4231
s0	t100	high	14.9	2.9	0.12	57.4231
s0	t100	high	16	2	0.12	57.4231
s0	t100	high	15.1	2.1	0.16	113.298
s0	t100	high	16.1	2.5	0.16	113.298
s0	t100	high	12.5	1.3	0.16	113.298
s0	t100	high	17.1	4.2	0.16	113.298
s0_E	NC100	high	14.5	3.9	0.13	91.7521
s0_E	NC100	high	17.9	2.6	0.13	91.7521
s0_E	NC100	high	16.1	4	0.13	91.7521
s0_E	NC100	high	16.3	2.2	0.13	91.7521
s0_E	NC100	high	14.8	3	0.14	97.693
s0_E	NC100	high	14.1	2.2	0.14	97.693
s0_E	NC100	high	13	2.6	0.14	97.693
s0_E	NC100	high	12.9	1.4	0.14	97.693
s0_E	NC100	high	14	3.9	0.16	121.351
s0_E	NC100	high	16.9	2.4	0.16	121.351
s0_E	NC100	high	15	3.3	0.16	121.351
s0_E	NC100	high	16.9	4.4	0.16	121.351
f_100	f100	high	17	4.1	0.17	129.139
f_100	f100	high	12.4	2.8	0.17	129.139
f_100	f100	high	16.9	3.5	0.17	129.139
f_100	f100	high	11.3	1.2	0.17	129.139
f_100	f100	high	17.6	4.1	0.15	82.9943
f_100	f100	high	13.1	1.7	0.15	82.9943
f_100	f100	high	18.1	2	0.15	82.9943
f_100	f100	high	14.7	4	0.15	82.9943
f_100	f100	high	16.3	2	0.18	114.279
f_100	f100	high	17.4	3.2	0.18	114.279
f_100	f100	high	15	4	0.18	114.279
f_100	f100	high	12.6	2.3	0.18	114.279
f_50	f50	low	7.1	1.2	0.09	60.4742
f_50	f50	low	4.7	0.6	0.09	60.4742
f_50	f50	low	7.4	1.8	0.09	60.4742
f_50	f50	low	7.7	1.2	0.09	60.4742
f_50	f50	low	6.9	0.6	0.09	60.266
f_50	f50	low	9.6	0.9	0.09	60.266
f_50	f50	low	9.8	1.5	0.09	60.266
f_50	f50	low	10.6	1.7	0.09	60.266
f_50	f50	low	6.7	0.8	0.07	65.3647
f_50	f50	low	7.5	1.1	0.07	65.3647
f_50	f50	low	7.1	1.5	0.07	65.3647
f_50	f50	low	7.9	1.4	0.07	65.3647
s0_E	NC50	low	8.4	2.2	0.11	75.2365
s0_E	NC50	low	7.9	1.5	0.11	75.2365
s0_E	NC50	low	7.2	1.2	0.11	75.2365
s0_E	NC50	low	6.5	1.8	0.11	75.2365
s0_E	NC50	low	8.2	2.1	0.11	80.549
s0_E	NC50	low	6.1	1.6	0.11	80.549
s0_E	NC50	low	6.8	1.3	0.11	80.549
s0_E	NC50	low	8.4	1.6	0.11	80.549
s0_E	NC50	low	7.5	1.9	0.12	83.0596
s0_E	NC50	low	7.4	2	0.12	83.0596
s0_E	NC50	low	8.2	1.2	0.12	83.0596
s0_E	NC50	low	7.2	1.7	0.12	83.0596
s0	t50	low	10.8	1.6	0.12	101.291
s0	t50	low	8.9	1.9	0.12	101.291
s0	t50	low	9.4	2.4	0.12	101.291
s0	t50	low	10.7	2.1	0.12	101.291
s0	t50	low	8.5	1.3	0.14	83.964
s0	t50	low	11.9	1.8	0.14	83.964
s0	t50	low	11.4	1.6	0.14	83.964
s0	t50	low	10.8	1.7	0.14	83.964
s0	t50	low	8.1	2	0.13	103.269
s0	t50	low	12.3	1.9	0.13	103.269
s0	t50	low	10.4	2.2	0.13	103.269
s0	t50	low	9.8	1.5	0.13	103.269

## Sheet: Table_S4
treatment	treatment_c	stem_length	wet_weight	dry_weight	foliar_surface	stem_length
control_f_100	f100	41.2	18.16	4.5	2359.47	41.2
control_f_100	f100	33	17.02	4.5	2575.33	33
control_f_100	f100	37.3	19.38	5.6	2110.12	37.3
control_f_50	f50	24.1	8.86	1.2	940.074	24.1
control_f_50	f50	21.2	5.92	0.9	902.209	21.2
control_f_50	f50	16.8	2.82	0.4	230.51	16.8
s2_E	NC	18.4	4.04	0.8	385.882	18.4
s2_E	NC	27.4	8.96	1.8	1017.36	27.4
s2_E	NC	24.6	5.16	1.2	416.792	24.6
s2	treatment	28.6	7.48	2.1	985.49	28.6
s2	treatment	34.7	10.98	2.9	1521.4	34.7
s2	treatment	33.5	11.58	2.8	1687.35	33.5
s3_E	NC	25.7	7.58	1.1	749.378	25.7
s3_E	NC	30.6	14.14	2.9	1506.62	30.6
s3_E	NC	25.06	8.38	1.1	889.57	25.06
s3	treatment	25.82	7	1.4	949.473	25.82
s3	treatment	33.7	12.54	2.7	1736.33	33.7
s3	treatment	31.96	9.22	2.6	1044.76	31.96
s4_E	NC	27.84	12.12	3	1873.47	27.84
s4_E	NC	33.96	12.1	2.8	1512.37	33.96
s4_E	NC	29.36	10.68	2.2	1302.15	29.36
s4	treatment	36.26	10.52	3.5	1310.26	36.26
s4	treatment	34.04	13.02	3.6	1616.05	34.04
s4	treatment	36.98	12.98	3.4	1666.01	36.98

## Sheet: Table_S5
OTU	hydro1	hydro10	hydro11	hydro12	hydro13	hydro14	hydro15	hydro16	hydro17	hydro18	hydro19	hydro2	hydro20	hydro21	hydro22	hydro23	hydro24	hydro25	hydro26	hydro27	hydro28	hydro29	hydro3	hydro30	hydro31	hydro32	hydro4	hydro5	hydro6	hydro7	hydro8	hydro9	Kingdom	Phylum	Class	Order	Family	Genus
4	0	17	1	0	0	0	0	0	3	6	0	0	0	0	1	0	0	0	0	0	0	0	1	0	0	0	1	0	0	0	0	7	k__Bacteria	_p__Proteobacteria	_c__Alphaproteobacteria	_o__Kiloniellales	_f__Fodinicurvataceae	_g__Fodinicurvata
5	26	528	370	362	57	38	91	171	320	332	612	23	661	48	43	19	23	182	245	347	238	146	60	126	76	127	43	1310	1360	476	485	479	k__Bacteria	_p__Proteobacteria	_c__Alphaproteobacteria	_o__Rhodobacterales	_f__Rhodobacteraceae	_g__Rhodobacter
7	0	1	0	0	0	0	0	0	0	0	0	0	0	0	0	0	0	0	1	0	0	0	0	0	0	0	1	1	0	0	0	0	k__Bacteria	_p__Proteobacteria	_c__Gammaproteobacteria	_o__Pseudomonadales	_f__Pseudomonadaceae	_g__Azotobacter
12	0	18	13	7	0	0	0	0	26	32	1	0	4	0	0	0	1	0	0	2	1	0	0	0	0	0	0	0	0	0	0	23	k__Bacteria	_p__Proteobacteria	_c__Alphaproteobacteria	_o__Rhodobacterales	_f__Rhodobacteraceae	_g__Citreicella
37	1	2	4	4	0	1	2	1	24	7	11	0	7	4	8	2	0	27	16	23	22	11	1	7	5	0	1	4	4	2	1	8	k__Bacteria	_p__Proteobacteria	_c__Alphaproteobacteria	_o__Rhodobacterales	_f__Rhodobacteraceae	_g__Defluviimonas
67	451	239	79	120	1853	1061	377	394	248	163	87	279	100	1393	1065	587	433	547	611	297	241	548	597	434	682	753	476	37	31	39	34	244	k__Bacteria	_p__Proteobacteria	_c__Alphaproteobacteria	_o__Rhizobiales	_f__Rhizobiaceae	_g__Shinella
76	3978	440	764	645	1913	1240	2700	2858	1261	643	598	4045	626	4248	2822	1017	672	1346	895	750	400	1577	3241	808	1353	1538	2006	1541	1153	2514	2540	410	k__Bacteria	_p__Proteobacteria	_c__Alphaproteobacteria	_o__Rhizobiales	_f__Rhizobiaceae	_g__Allorhizobium-Neorhizobium-Pararhizobium-Rhizobium
78	22	321	156	222	6	3	6	15	276	305	259	15	267	5	1	0	3	67	69	55	50	57	23	52	18	26	35	236	191	195	122	219	k__Bacteria	_p__Proteobacteria	_c__Alphaproteobacteria	_o__Rhizobiales	_f__Devosiaceae	_g__Devosia
100	1600	128	123	190	2769	3995	558	885	436	742	87	920	131	2082	3416	974	1608	465	940	96	113	582	959	986	510	637	1713	58	65	102	163	78	k__Bacteria	_p__Proteobacteria	_c__Alphaproteobacteria	_o__Caulobacterales	_f__Caulobacteraceae	_g__Brevundimonas
110	1	5	0	2	0	0	0	0	1	1	0	0	0	0	0	0	1	0	3	2	1	1	0	0	0	0	0	0	0	0	0	3	k__Bacteria	_p__Proteobacteria	_c__Alphaproteobacteria	_o__Rhodobacterales	_f__Rhodobacteraceae	_g__Rubellimicrobium
138	0	51	1	1	0	0	0	0	0	0	0	0	0	0	0	0	0	0	0	0	0	0	1	0	0	0	3	0	0	0	0	9	k__Bacteria	_p__Proteobacteria	_c__Alphaproteobacteria	_o__Rickettsiales	_f__Rickettsiaceae	_g__Rickettsia
145	0	2	0	0	0	0	0	0	0	0	0	0	0	0	0	0	0	0	0	0	0	0	0	0	0	0	0	0	0	0	0	0	k__Bacteria	_p__Actinobacteriota	_c__Actinobacteria	_o__Micromonosporales	_f__Micromonosporaceae	_g__Actinoplanes
148	0	241	72	135	4	5	3	1	7	5	9	2	20	4	6	0	0	2	1	29	65	3	3	3	0	5	19	39	114	4	3	69	k__Bacteria	_p__Proteobacteria	_c__Alphaproteobacteria	_o__Dongiales	_f__Dongiaceae	_g__Dongia
159	0	2	6	6	0	0	0	0	4	8	5	0	2	0	0	0	0	0	0	3	1	0	0	0	0	0	0	0	0	0	0	5	k__Bacteria	_p__Proteobacteria	_c__Alphaproteobacteria	_o__Rhizobiales	_f__Xanthobacteraceae	_g__Rhodoplanes
175	0	0	5	6	0	0	0	0	6	12	279	0	370	0	0	0	0	0	0	0	0	0	1	0	0	0	0	0	0	0	0	0	k__Bacteria	_p__Proteobacteria	_c__Alphaproteobacteria	_o__Rhizobiales	_f__Stappiaceae	_g__Pseudovibrio
186	1	25	28	30	0	1	0	1	8	8	4	2	4	2	1	1	0	2	0	2	1	1	2	2	0	1	1	4	3	1	3	7	k__Bacteria	_p__Proteobacteria	_c__Alphaproteobacteria	_o__Rhizobiales	_f__Rhizobiales_Incertae_Sedis	_g__Nordella
239	5	169	206	159	6	6	21	26	57	43	105	2	130	11	6	1	4	30	23	49	41	19	8	14	9	18	4	186	212	48	68	208	k__Bacteria	_p__Proteobacteria	_c__Alphaproteobacteria	_o__Rhodobacterales	_f__Rhodobacteraceae	_g__Gemmobacter
246	0	1	1	0	0	0	0	0	1	0	0	1	0	1	0	0	0	0	0	0	0	0	0	0	0	0	0	0	0	0	0	0	k__Bacteria	_p__Proteobacteria	_c__Gammaproteobacteria	_o__Enterobacterales	_f__Pseudoalteromonadaceae	_g__Pseudoalteromonas
254	34	4	2	9	1	5	1	3	6	9	13	10	13	2	2	1	1	4	5	14	18	4	20	13	11	14	17	2	5	0	4	3	k__Bacteria	_p__Proteobacteria	_c__Alphaproteobacteria	_o__Rhizobiales	_f__Hyphomicrobiaceae	_g__Hyphomicrobium
265	0	0	1	0	0	0	0	0	0	0	0	0	0	0	0	0	0	0	0	0	0	0	1	0	0	0	0	0	0	0	0	0	k__Bacteria	_p__Firmicutes	_c__Bacilli	_o__Lactobacillales	_f__Enterococcaceae	_g__Enterococcus
267	0	6	16	10	0	0	33	30	8	8	66	2	60	3	5	16	13	0	1	32	57	1	1	0	22	22	1	162	110	20	32	11	k__Bacteria	_p__Proteobacteria	_c__Alphaproteobacteria	_o__Caulobacterales	_f__Hyphomonadaceae	_g__Hyphomonas
290	0	2	6	7	3	1	0	1	4	5	21	0	8	7	3	0	0	2	2	4	1	2	0	0	0	3	0	4	1	2	2	15	k__Bacteria	_p__Proteobacteria	_c__Alphaproteobacteria	_o__Rhizobiales	_f__Rhizobiaceae	_g__Aminobacter
339	0	0	0	1	0	0	0	0	0	0	0	0	0	0	0	0	0	0	0	0	0	0	1	0	0	0	0	0	0	0	0	0	k__Bacteria	_p__Proteobacteria	_c__Gammaproteobacteria	_o__Chromatiales	_f__Chromatiaceae	_g__Thioalkalicoccus
401	1	0	1	2	3	2	0	0	4	4	0	1	1	0	0	2	1	2	5	1	1	15	1	19	0	3	0	0	0	14	19	1	k__Bacteria	_p__Firmicutes	_c__Bacilli	_o__Mycoplasmatales	_f__Mycoplasmataceae	_g__Mycoplasma
438	0	1	3	8	0	0	0	1	3	6	1	0	1	0	0	0	0	0	0	1	0	0	0	0	0	0	0	0	0	0	0	1	k__Bacteria	_p__Planctomycetota	_c__Planctomycetes	_o__Isosphaerales	_f__Isosphaeraceae	_g__Paludisphaera
468	0	6	6	14	0	0	0	0	2	6	1	0	2	0	0	0	0	6	5	3	3	0	0	0	0	0	0	0	0	0	0	4	k__Bacteria	_p__Proteobacteria	_c__Alphaproteobacteria	_o__Rhizobiales	_f__Kaistiaceae	_g__Kaistia
479	0	0	0	1	0	1	0	0	0	0	0	0	0	0	0	0	0	0	0	0	0	1	0	0	0	0	0	0	0	1	0	1	k__Bacteria	_p__Proteobacteria	_c__Gammaproteobacteria	_o__Enterobacterales	_f__Enterobacteriaceae	_g__Escherichia-Shigella
521	388	27	11	12	61	33	26	32	41	20	3	468	10	108	84	27	16	52	42	42	26	129	308	78	82	109	223	2	5	6	10	25	k__Bacteria	_p__Proteobacteria	_c__Alphaproteobacteria	_o__Rhizobiales	_f__Rhizobiaceae	_g__Neorhizobium
618	0	2	2	1	3	0	0	1	3	9	4	0	2	0	0	0	1	2	1	0	0	0	1	0	0	0	2	1	0	0	3	4	k__Bacteria	_p__Proteobacteria	_c__Alphaproteobacteria	_o__Rhizobiales	_f__Rhizobiaceae	_g__
705	0	0	0	0	0	1	0	0	0	0	0	0	0	0	0	0	0	0	0	0	0	0	0	0	0	0	0	0	0	0	0	0	k__Bacteria	_p__Bacteroidota	_c__Bacteroidia	_o__Flavobacteriales	_f__Flavobacteriaceae	_g__Maribacter
1273	0	0	0	0	0	0	0	0	1	0	0	0	0	0	0	0	0	0	0	0	0	0	0	0	0	0	0	0	0	0	0	0	k__Bacteria	_p__Proteobacteria	_c__Gammaproteobacteria	_o__Arenicellales	_f__Arenicellaceae	_g__
1313	2	0	0	1	3	1	0	1	1	3	0	7	0	0	0	1	1	0	2	0	0	0	1	2	0	0	2	0	0	3	4	1	k__Bacteria	_p__Actinobacteriota	_c__Actinobacteria	_o__Micrococcales	_f__Micrococcaceae	_g__Kocuria
1387	0	0	0	0	0	0	0	0	0	1	0	0	0	0	0	0	0	0	0	0	0	0	0	0	0	0	0	0	0	0	0	0	k__Bacteria	_p__Firmicutes	_c__Desulfotomaculia	_o__Desulfotomaculales	_f__Pelotomaculaceae	_g__Pelotomaculum
1449	0	0	0	5	0	0	0	0	10	33	1	0	2	0	0	0	0	0	0	0	0	0	0	0	0	0	0	0	0	0	0	1	k__Bacteria	_p__Proteobacteria	_c__Alphaproteobacteria	_o__Rhizobiales	_f__Pleomorphomonadaceae	_g__Prosthecomicrobium
1451	3	2	0	0	1	0	0	0	4	2	0	3	0	0	0	2	2	0	0	0	0	0	0	1	0	0	0	0	0	2	1	0	k__Bacteria	_p__Proteobacteria	_c__Alphaproteobacteria	_o__Rickettsiales	_f__Anaplasmataceae	_g__Wolbachia
1636	0	0	5	1	1	0	0	0	0	0	104	0	106	0	0	0	0	0	0	0	0	0	0	0	0	0	0	0	0	0	0	0	k__Bacteria	_p__Proteobacteria	_c__Alphaproteobacteria	_o__Sphingomonadales	_f__Sphingomonadaceae	_g__Stakelama
1659	0	23	13	14	1	0	0	0	0	2	27	0	37	0	1	1	0	0	0	0	0	0	1	0	0	0	0	33	13	3	1	24	k__Bacteria	_p__Bacteroidota	_c__Bacteroidia	_o__Cytophagales	_f__Cyclobacteriaceae	_g__
1671	0	0	0	0	1	0	0	0	0	0	1	1	0	0	0	0	0	0	0	0	0	0	0	0	0	0	1	0	0	0	0	0	k__Bacteria	_p__Actinobacteriota	_c__Actinobacteria	_o__Micrococcales	_f__Intrasporangiaceae	_g__Janibacter
1773	1	1	0	0	0	0	0	0	0	0	0	0	0	0	0	0	0	0	0	0	0	0	0	0	0	0	0	0	0	0	0	0	k__Bacteria	_p__Proteobacteria	_c__Alphaproteobacteria	_o__Rhodobacterales	_f__Rhodobacteraceae	_g__Lutimaribacter
1812	1	5	3	3	0	0	0	0	0	0	1	0	1	0	0	0	0	1	1	0	1	0	0	0	0	0	0	0	0	1	2	1	k__Bacteria	_p__Bacteroidota	_c__Bacteroidia	_o__Cytophagales	_f__Microscillaceae	_g__
1830	12	5	0	0	7	8	1	0	1	2	1	5	0	6	6	1	0	4	5	1	0	4	33	2	2	2	20	0	0	0	1	1	k__Bacteria	_p__Proteobacteria	_c__Alphaproteobacteria	_o__Rhizobiales	_f__Devosiaceae	_g__Pelagibacterium
1985	0	0	0	0	0	0	0	0	0	0	0	0	1	0	0	0	0	0	0	0	0	0	1	0	0	0	0	0	0	0	0	0	k__Bacteria	_p__Proteobacteria	_c__Gammaproteobacteria	_o__Xanthomonadales	_f__Rhodanobacteraceae	_g__Frateuria
2024	0	1015	0	1	1	1	0	0	16	32	437	0	810	0	0	0	0	0	0	36	55	0	0	0	0	0	0	0	0	0	0	353	k__Bacteria	_p__Nitrospirota	_c__Leptospirillia	_o__Leptospirillales	_f__Leptospirillaceae	_g__Leptospirillum
2075	0	0	0	0	0	0	0	0	1	1	0	0	2	0	0	0	0	0	0	0	0	0	0	0	0	0	0	0	0	0	0	0	k__Bacteria	_p__Proteobacteria	_c__Alphaproteobacteria	_o__Rhodospirillales	_f__Rhodospirillaceae	_g__Roseospira
2085	0	0	0	0	0	0	0	0	0	0	1	0	2	0	0	0	0	0	0	0	0	0	1	0	0	0	0	0	0	0	0	0	k__Bacteria	_p__Cyanobacteria	_c__Cyanobacteriia	_o__Cyanobacteriales	_f__Chroococcidiopsaceae	_g__Chroococcidiopsis_PCC_7203
2168	1	0	0	0	0	0	0	0	0	0	0	0	0	1	0	0	0	0	0	0	0	0	0	0	0	0	0	0	0	0	0	0	k__Bacteria	_p__Proteobacteria	_c__Gammaproteobacteria	_o__Enterobacterales	_f__Alteromonadaceae	_g__
2203	1	0	0	0	0	0	0	0	0	0	0	0	0	1	0	0	0	0	0	0	0	0	1	0	0	0	0	1	0	0	0	0	k__Bacteria	_p__Firmicutes	_c__Bacilli	_o__Lactobacillales	_f__Lactobacillaceae	_g__Lactiplantibacillus
2270	0	0	0	0	0	0	0	0	0	0	0	0	0	1	0	0	0	0	0	0	0	0	0	0	0	0	0	0	0	0	1	0	k__Bacteria	_p__Firmicutes	_c__Clostridia	_o__Peptostreptococcales-Tissierellales	_f__Peptostreptococcaceae	_g__Peptoclostridium
2447	0	0	1	0	1	1	1	1	0	0	0	0	0	1	6	0	0	0	0	1	0	0	1	0	2	1	0	1	1	1	0	1	k__Bacteria	_p__Proteobacteria	_c__Alphaproteobacteria	_o__Rhizobiales	_f__Rhizobiaceae	_g__Phyllobacterium
2492	0	0	0	0	0	0	0	0	0	0	0	0	0	0	0	1	0	0	0	0	0	0	0	0	0	0	0	0	0	0	0	0	k__Bacteria	_p__Firmicutes	_c__Bacilli	_o__Lactobacillales	_f__Lactobacillaceae	_g__Lentilactobacillus
2697	9	0	2	0	24	28	4	6	9	5	1	3	0	21	40	9	15	2	4	1	1	6	10	5	3	3	12	1	1	0	1	0	k__Bacteria	_p__Proteobacteria	_c__Alphaproteobacteria	_o__Caulobacterales	_f__Caulobacteraceae	_g__Phenylobacterium
2906	0	0	0	0	0	1	0	0	0	0	0	0	0	0	0	0	0	0	1	0	0	0	0	0	0	0	0	0	0	0	0	0	k__Bacteria	_p__Actinobacteriota	_c__Actinobacteria	_o__Frankiales	_f__Geodermatophilaceae	_g__Geodermatophilus
2956	0	0	0	0	0	0	0	0	0	0	1	0	0	1	0	0	0	0	1	0	0	0	0	0	0	0	0	0	0	0	0	0	k__Bacteria	_p__Proteobacteria	_c__Alphaproteobacteria	_o__Rhodospirillales	_f__	_g__unclassified
3131	3	0	2	0	8	4	0	0	7	5	2	3	10	2	1	1	2	3	1	8	6	4	4	4	0	1	1	17	11	8	7	1	k__Bacteria	_p__Proteobacteria	_c__Alphaproteobacteria	_o__Rhodobacterales	_f__Rhodobacteraceae	_g__Paracoccus
3176	0	1	0	0	0	0	0	0	0	0	3	0	1	0	0	0	0	0	0	1	0	0	2	0	0	0	4	0	0	0	0	0	k__Bacteria	_p__Actinobacteriota	_c__Actinobacteria	_o__Corynebacteriales	_f__Nocardiaceae	_g__Gordonia
3198	0	2	1	1	0	0	0	0	0	0	3	0	1	0	1	0	0	0	0	3	0	0	0	0	0	0	0	2	7	0	2	0	k__Bacteria	_p__Proteobacteria	_c__Alphaproteobacteria	_o__Rhodobacterales	_f__Rhodobacteraceae	_g__Thioclava
3432	671	139	213	456	77	94	135	194	319	516	131	494	153	62	83	172	243	548	873	195	234	444	224	719	163	401	294	73	128	58	136	53	k__Bacteria	_p__Proteobacteria	_c__Alphaproteobacteria	_o__Sphingomonadales	_f__Sphingomonadaceae	_g__Sphingopyxis
3757	0	0	0	0	0	0	0	0	0	0	0	0	0	0	0	0	0	0	0	0	0	0	0	0	1	0	0	0	0	0	0	0	k__Bacteria	_p__Actinobacteriota	_c__Actinobacteria	_o__Propionibacteriales	_f__Propionibacteriaceae	_g__Propionibacterium
4065	0	0	0	0	0	0	1	0	0	0	0	1	0	0	0	0	0	0	0	0	0	0	1	0	0	0	0	0	0	0	0	0	k__Bacteria	_p__Proteobacteria	_c__Alphaproteobacteria	_o__Sphingomonadales	_f__Sphingomonadaceae	_g__
4110	1	0	0	0	0	0	0	0	0	0	0	1	0	0	1	0	0	0	0	0	0	0	3	0	0	0	6	6	12	1	1	0	k__Bacteria	_p__Proteobacteria	_c__Alphaproteobacteria	_o__Caulobacterales	_f__Caulobacteraceae	_g__Asticcacaulis
4145	0	0	0	0	0	0	0	0	0	0	0	0	0	0	0	0	0	0	0	0	0	0	0	0	0	0	1	0	0	0	0	0	k__Bacteria	_p__Proteobacteria	_c__Gammaproteobacteria	_o__Enterobacterales	_f__Psychromonadaceae	_g__Agarivorans
4154	0	1	0	0	0	0	0	0	0	0	0	0	0	0	1	0	0	0	0	0	0	0	0	0	0	0	1	0	0	1	0	0	k__Bacteria	_p__Bacteroidota	_c__Bacteroidia	_o__Chitinophagales	_f__Saprospiraceae	_g__
4401	0	0	0	0	0	0	0	0	0	0	0	0	0	0	0	0	0	0	0	0	0	0	0	0	0	0	0	1	0	0	0	0	k__Bacteria	_p__Proteobacteria	_c__Alphaproteobacteria	_o__Rhodobacterales	_f__Rhodobacteraceae	_g__Maritimibacter
4432	4	553	366	785	138	146	56	99	661	1149	165	1	217	43	32	9	13	31	42	29	39	13	6	28	34	47	9	199	322	698	1100	184	k__Bacteria	_p__Proteobacteria	_c__Alphaproteobacteria	_o__Sphingomonadales	_f__Sphingomonadaceae	_g__Blastomonas
4451	0	0	0	0	0	0	0	1	0	0	0	0	0	0	0	0	0	0	0	0	0	0	0	0	0	0	0	1	2	0	0	0	k__Bacteria	_p__Proteobacteria	_c__Alphaproteobacteria	_o__Caulobacterales	_f__Hyphomonadaceae	_g__Oceanicaulis
4521	0	0	0	0	0	0	0	0	0	0	0	0	0	0	0	0	0	0	0	0	0	0	0	0	0	0	0	1	1	0	0	0	k__Bacteria	_p__Proteobacteria	_c__Alphaproteobacteria	_o__Rhodobacterales	_f__Rhodobacteraceae	_g__Roseicitreum
4574	0	0	0	0	0	0	0	0	0	0	0	0	0	0	0	0	0	0	0	0	0	0	0	0	0	0	0	0	1	0	0	0	k__Bacteria	_p__Bacteroidota	_c__Bacteroidia	_o__Cytophagales	_f__Spirosomaceae	_g__Taeseokella
4579	0	0	0	0	1	0	0	0	0	0	0	0	0	0	0	0	0	0	0	0	0	0	0	1	0	0	0	0	1	0	0	0	k__Bacteria	_p__Proteobacteria	_c__Gammaproteobacteria	_o__Arenicellales	_f__Arenicellaceae	_g__Candidatus_Thiosymbion
4635	0	0	0	0	0	0	0	0	0	0	0	0	0	0	0	0	0	0	0	0	0	0	0	0	0	0	0	40	67	3	4	0	k__Bacteria	_p__Proteobacteria	_c__Alphaproteobacteria	_o__Rhodobacterales	_f__Rhodobacteraceae	_g__Pseudorhodobacter
4729	2	1	0	2	0	1	1	0	1	2	1	0	0	0	0	0	1	2	0	0	0	1	1	0	0	0	3	0	0	3	2	2	k__Bacteria	_p__Bacteroidota	_c__Bacteroidia	_o__Flavobacteriales	_f__Weeksellaceae	_g__Chryseobacterium
4792	0	1	0	0	0	0	0	0	0	0	0	0	0	0	0	0	0	0	0	0	0	0	0	0	0	0	0	0	0	0	1	0	k__Bacteria	_p__Firmicutes	_c__Bacilli	_o__Paenibacillales	_f__Paenibacillaceae	_g__Cohnella
4921	0	0	0	0	1	0	0	0	0	0	0	0	0	0	0	0	0	0	0	0	0	0	0	0	0	1	0	0	0	0	2	0	k__Bacteria	_p__Actinobacteriota	_c__Actinobacteria	_o__Micrococcales	_f__Micrococcaceae	_g__Rothia
5025	0	5344	1424	1967	0	0	1	0	674	978	1153	6	2027	3	0	0	0	612	756	575	577	50	3	55	1	0	2	0	4	0	0	2301	k__Bacteria	_p__Verrucomicrobiota	_c__Verrucomicrobiae	_o__Verrucomicrobiales	_f__Rubritaleaceae	_g__Luteolibacter
5142	0	1	0	0	0	0	0	0	0	0	0	0	0	0	0	0	0	0	0	0	0	0	0	0	0	0	0	0	0	0	0	0	k__Bacteria	_p__Proteobacteria	_c__Gammaproteobacteria	_o__Burkholderiales	_f__MWH-UniP1_aquatic_group	_g__
5144	0	1	0	0	0	0	0	0	0	0	0	0	0	0	0	0	0	0	0	0	0	0	0	0	0	0	0	0	0	0	0	0	k__Bacteria	_p__Verrucomicrobiota	_c__Verrucomicrobiae	_o__Opitutales	_f__Puniceicoccaceae	_g__A714019
5146	0	4	1	3	0	0	0	0	0	0	0	0	1	0	0	0	0	0	0	0	0	0	0	1	0	0	0	0	1	0	0	3	k__Bacteria	_p__Bacteroidota	_c__Bacteroidia	_o__Cytophagales	_f__Raineyaceae	_g__Raineya
5183	0	1	9	6	0	0	0	0	0	1	6	0	8	0	0	0	0	0	0	1	0	0	0	0	0	0	0	2	1	0	0	2	k__Bacteria	_p__Bacteroidota	_c__Bacteroidia	_o__Cytophagales	_f__Hymenobacteraceae	_g__Adhaeribacter
5262	0	0	1	0	0	0	1	1	0	0	0	0	0	0	0	0	0	0	0	0	0	0	0	0	0	0	0	1	0	0	0	0	k__Bacteria	_p__Campylobacterota	_c__Campylobacteria	_o__Campylobacterales	_f__Sulfurovaceae	_g__Sulfurovum
5283	0	17	22	33	0	0	1	0	5	10	1	0	3	0	0	0	0	0	2	0	0	0	0	0	0	0	1	0	2	0	0	13	k__Bacteria	_p__Planctomycetota	_c__Planctomycetes	_o__Isosphaerales	_f__Isosphaeraceae	_g__Aquisphaera
5323	5	9	0	6	3	1	1	0	15	11	10	1	4	0	0	2	0	10	8	12	4	4	8	8	4	5	8	3	1	1	1	7	k__Bacteria	_p__Proteobacteria	_c__Alphaproteobacteria	_o__Rhizobiales	_f__Xanthobacteraceae	_g__Bradyrhizobium
5340	0	0	0	1	0	0	0	0	0	0	0	0	0	0	0	0	0	0	0	0	0	0	0	0	0	0	0	0	0	0	0	0	k__Bacteria	_p__Firmicutes	_c__Clostridia	_o__Lachnospirales	_f__Lachnospiraceae	_g__Lachnospiraceae_NK3A20_group
5481	738	686	224	307	2931	1775	345	164	122	141	56	457	69	1074	561	1099	806	190	189	100	64	167	615	175	41	41	651	194	89	105	55	484	k__Bacteria	_p__Proteobacteria	_c__Gammaproteobacteria	_o__Pseudomonadales	_f__Pseudomonadaceae	_g__Pseudomonas
5574	106	1	5	1	38	38	47	88	3	2	5	50	3	9	3	2	2	2	14	5	18	10	80	25	20	40	77	1	0	0	1	1	k__Bacteria	_p__Proteobacteria	_c__Gammaproteobacteria	_o__Burkholderiales	_f__Comamonadaceae	_g__Leptothrix
5670	1	0	0	1	0	2	0	1	0	1	0	0	0	0	0	0	0	0	0	0	0	0	0	1	0	0	1	0	0	0	0	0	k__Bacteria	_p__Proteobacteria	_c__Gammaproteobacteria	_o__Burkholderiales	_f__Comamonadaceae	_g__Polaromonas
5745	0	0	0	1	0	0	1	1	0	0	0	0	1	0	0	0	0	0	0	0	0	0	0	0	0	0	0	0	1	0	1	1	k__Bacteria	_p__Proteobacteria	_c__Gammaproteobacteria	_o__Burkholderiales	_f__Alcaligenaceae	_g__Alcaligenes
5958	0	0	0	0	0	0	0	1	0	0	0	0	0	0	0	0	0	0	0	0	0	0	0	0	0	0	0	0	0	0	0	0	k__Bacteria	_p__Firmicutes	_c__Bacilli	_o__Bacillales	_f__Planococcaceae	_g__Planomicrobium
6057	14	94	33	61	46	17	31	37	136	94	29	6	41	41	24	12	24	92	108	83	53	39	22	35	92	120	13	33	42	45	45	55	k__Bacteria	_p__Proteobacteria	_c__Alphaproteobacteria	_o__Rhizobiales	_f__Beijerinckiaceae	_g__Bosea
6227	0	0	0	0	0	0	0	0	0	1	0	0	0	0	0	0	0	1	0	0	0	0	0	0	0	0	0	0	0	0	0	0	k__Bacteria	_p__Verrucomicrobiota	_c__Verrucomicrobiae	_o__Arctic97B-4_marine_group	_f__	_g__unclassified
6251	0	0	0	0	0	0	0	0	52	71	4	0	7	0	0	0	0	0	0	0	0	0	0	0	0	0	0	0	0	0	0	0	k__Bacteria	_p__Proteobacteria	_c__Gammaproteobacteria	_o__Pseudomonadales	_f__Halieaceae	_g__Marimicrobium
6395	0	0	0	1	0	0	0	0	0	0	1	0	1	0	0	0	0	0	0	0	0	0	0	0	0	0	0	2	0	0	0	0	k__Bacteria	_p__Bacteroidota	_c__Bacteroidia	_o__Cytophagales	_f__Cyclobacteriaceae	_g__Belliella
6415	0	0	0	0	0	1	0	0	0	0	2	0	0	0	1	0	0	0	0	0	0	0	0	0	0	0	0	1	0	0	0	0	k__Bacteria	_p__Actinobacteriota	_c__Actinobacteria	_o__Micrococcales	_f__Brevibacteriaceae	_g__Brevibacterium
6665	0	0	0	0	0	1	0	0	0	0	0	0	2	0	0	0	0	0	0	0	0	1	0	0	0	0	0	0	1	0	0	0	k__Bacteria	_p__Firmicutes	_c__Clostridia	_o__Lachnospirales	_f__Lachnospiraceae	_g__Blautia
6968	2	1	0	2	19	10	3	3	1	4	3	3	0	14	9	7	2	4	6	1	4	1	7	4	4	6	3	0	0	4	0	1	k__Bacteria	_p__Proteobacteria	_c__Alphaproteobacteria	_o__Rhizobiales	_f__Rhizobiaceae	_g__Ensifer
6976	0	0	0	2	1	0	1	0	0	1	2	0	2	0	2	0	0	0	1	0	1	0	0	0	1	0	0	0	0	0	0	0	k__Bacteria	_p__Proteobacteria	_c__Gammaproteobacteria	_o__Burkholderiales	_f__Comamonadaceae	_g__Piscinibacter
7176	0	0	0	0	0	0	1	0	0	0	0	0	0	0	0	1	0	0	0	0	0	0	0	0	0	0	0	0	0	0	0	0	k__Bacteria	_p__Actinobacteriota	_c__Coriobacteriia	_o__Coriobacteriales	_f__Eggerthellaceae	_g__Denitrobacterium
7556	0	0	0	0	0	0	0	0	0	0	0	0	0	1	0	0	0	0	1	0	0	0	0	0	0	0	0	0	0	0	0	0	k__Bacteria	_p__Proteobacteria	_c__Gammaproteobacteria	_o__Gammaproteobacteria_Incertae_Sedis	_f__Unknown_Family	_g__Wenzhouxiangella
7778	0	0	0	0	0	0	0	0	0	0	0	0	0	0	0	0	0	0	0	0	1	0	0	0	0	0	0	0	0	0	0	0	k__Bacteria	_p__Bacteroidota	_c__Bacteroidia	_o__Flavobacteriales	_f__Flavobacteriaceae	_g__Mesoflavibacter
7808	2251	1685	942	665	3637	4266	9325	13457	4558	4312	1754	2280	1328	2713	3454	8980	9246	4681	4872	2551	2405	4146	1813	4081	4704	4598	2075	1200	1004	2424	1986	1185	k__Bacteria	_p__Bacteroidota	_c__Bacteroidia	_o__Flavobacteriales	_f__Flavobacteriaceae	_g__Flavobacterium
7971	4	1	0	0	1	1	2	2	1	0	1	11	1	2	2	0	1	1	0	1	1	1	2	0	1	5	0	1	1	0	0	0	k__Bacteria	_p__Proteobacteria	_c__Alphaproteobacteria	_o__Rhizobiales	_f__Rhizobiaceae	_g__Mesorhizobium
7984	0	0	0	0	0	0	0	0	0	0	0	1	0	1	0	0	1	0	0	0	0	0	0	0	0	0	0	0	0	0	0	0	k__Bacteria	_p__Proteobacteria	_c__Alphaproteobacteria	_o__Acetobacterales	_f__Acetobacteraceae	_g__Roseococcus
7998	0	0	0	0	0	0	0	0	0	1	0	1	0	0	2	0	0	0	0	0	0	1	1	1	0	1	1	1	0	0	1	2	k__Bacteria	_p__Proteobacteria	_c__Gammaproteobacteria	_o__Enterobacterales	_f__Vibrionaceae	_g__Vibrio
8052	0	0	0	0	0	0	0	0	0	0	0	1	0	0	0	0	0	0	0	0	0	0	0	0	0	0	0	0	0	0	1	0	k__Bacteria	_p__Cyanobacteria	_c__Cyanobacteriia	_o__Cyanobacteriales	_f__Xenococcaceae	_g__Pleurocapsa_PCC-7319
8147	0	0	1	1	1	0	0	0	1	0	0	0	0	0	3	0	0	0	0	0	0	0	0	1	0	0	0	0	0	0	0	0	k__Bacteria	_p__Proteobacteria	_c__Gammaproteobacteria	_o__Enterobacterales	_f__Yersiniaceae	_g__Serratia
8298	0	0	0	0	0	0	0	0	0	0	0	0	0	0	0	0	0	0	0	0	0	0	0	0	1	0	0	0	0	0	0	0	k__Bacteria	_p__Firmicutes	_c__Clostridia	_o__Oscillospirales	_f__Hungateiclostridiaceae	_g__
8307	0	0	1	0	0	1	2	7	1	0	0	0	0	0	0	0	0	0	1	2	0	1	0	0	6	4	0	0	3	0	1	0	k__Bacteria	_p__Bacteroidota	_c__Bacteroidia	_o__Sphingobacteriales	_f__Sphingobacteriaceae	_g__Sphingobacterium
8593	0	0	0	0	0	0	0	1	0	0	0	0	0	0	0	0	0	0	0	0	0	0	0	1	0	0	1	0	0	0	0	0	k__Bacteria	_p__Firmicutes	_c__Bacilli	_o__Bacillales	_f__Bacillaceae	_g__Geobacillus
8601	0	0	0	0	0	0	0	0	0	0	0	0	0	0	0	0	0	0	0	0	0	0	0	0	0	0	1	0	0	0	0	0	k__Bacteria	_p__Firmicutes	_c__Bacilli	_o__Bacillales	_f__Bacillaceae	_g__Lentibacillus
8680	0	0	0	0	0	0	0	0	0	0	0	1	0	0	0	0	0	1	0	0	0	0	0	0	0	1	1	0	0	0	0	0	k__Bacteria	_p__Cyanobacteria	_c__Cyanobacteriia	_o__Synechococcales	_f__Cyanobiaceae	_g__Synechococcus_CC9902
8709	0	0	0	0	0	0	0	1	1	0	0	0	0	0	0	0	0	0	0	1	0	0	0	0	0	0	0	4	14	0	0	0	k__Bacteria	_p__Proteobacteria	_c__Alphaproteobacteria	_o__Holosporales	_f__Holosporaceae	_g__Holospora
8768	0	0	1	0	0	0	0	0	0	1	0	1	0	0	0	0	0	0	0	0	0	0	0	0	0	0	0	1	0	0	0	0	k__Bacteria	_p__Actinobacteriota	_c__Actinobacteria	_o__Micrococcales	_f__Intrasporangiaceae	_g__Ornithinicoccus
8829	0	0	0	0	0	0	0	0	0	1	0	0	0	0	1	0	0	0	0	0	0	0	1	0	1	0	0	1	0	0	0	0	k__Bacteria	_p__Proteobacteria	_c__Magnetococcia	_o__Magnetococcales	_f__Magnetococcaceae	_g__Magnetococcus
8944	0	0	0	0	0	0	0	0	0	0	0	0	0	0	0	0	0	0	0	0	0	0	0	0	0	0	0	0	1	0	0	0	k__Bacteria	_p__Bacteroidota	_c__Bacteroidia	_o__Bacteroidales	_f__Paludibacteraceae	_g__F0058
9007	0	142	407	741	1	0	2	2	86	96	519	1	554	3	1	0	0	0	2	2	7	0	0	0	0	0	2	96	119	145	181	71	k__Bacteria	_p__Proteobacteria	_c__Alphaproteobacteria	_o__Sphingomonadales	_f__Sphingomonadaceae	_g__Porphyrobacter
9024	0	0	1	0	0	1	0	0	1	0	1	0	0	0	0	0	0	0	0	1	0	0	0	0	0	0	0	0	1	0	0	0	k__Bacteria	_p__Proteobacteria	_c__Alphaproteobacteria	_o__Rhodobacterales	_f__Rhodobacteraceae	_g__Oceanicella
9029	0	0	0	0	0	0	0	0	1	3	0	0	2	0	0	1	1	0	0	5	4	0	0	0	0	0	0	7	6	36	13	0	k__Bacteria	_p__Bacteroidota	_c__Bacteroidia	_o__Chitinophagales	_f__Chitinophagaceae	_g__Sediminibacterium
9168	0	0	0	2	0	0	0	0	1	3	0	1	3	0	0	0	0	0	0	0	1	1	0	0	1	0	0	1	2	5	0	0	k__Bacteria	_p__Proteobacteria	_c__Alphaproteobacteria	_o__Rhodobacterales	_f__Rhodobacteraceae	_g__Rhodovulum
9329	0	0	0	0	0	0	1	1	0	0	0	1	0	1	0	0	0	0	0	0	0	0	0	0	0	0	0	0	0	0	1	0	k__Bacteria	_p__Cyanobacteria	_c__Cyanobacteriia	_o__Cyanobacteriales	_f__Paraspirulinaceae	_g__Halospirulina_CCC_Baja-95_Cl.2
9522	0	517	148	457	0	0	0	0	0	0	1	0	0	1	0	0	0	1	0	0	0	0	0	0	0	1	0	0	0	0	0	198	k__Bacteria	_p__Bdellovibrionota	_c__Bdellovibrionia	_o__Bacteriovoracales	_f__Bacteriovoracaceae	_g__Halobacteriovorax
9550	0	5	0	0	0	0	0	0	0	0	0	0	0	0	0	0	0	0	0	0	0	0	0	0	0	0	0	0	0	0	0	0	k__Bacteria	_p__Proteobacteria	_c__Alphaproteobacteria	_o__Thalassobaculales	_f__Oceanibaculaceae	_g__Oceanibaculum
9664	0	2	0	0	0	1	0	0	0	1	0	1	0	0	0	0	0	0	0	0	0	0	1	0	0	0	1	0	0	0	0	1	k__Bacteria	_p__Actinobacteriota	_c__Actinobacteria	_o__Micrococcales	_f__Micrococcaceae	_g__Micrococcus
9666	0	2	0	0	0	0	0	0	0	0	0	0	0	0	0	0	0	0	0	0	0	0	0	0	0	0	0	0	0	0	0	0	k__Bacteria	_p__Bacteroidota	_c__Bacteroidia	_o__Cytophagales	_f__Spirosomaceae	_g__Arcicella
9677	28	7	5	12	0	0	3	4	1	0	8	38	8	0	0	0	0	3	0	5	1	0	2	2	1	0	2	1	2	0	1	1	k__Bacteria	_p__Proteobacteria	_c__Gammaproteobacteria	_o__Enterobacterales	_f__Morganellaceae	_g__Incertae_Sedis
9791	0	10	8	13	0	0	0	0	0	0	0	0	0	0	0	0	0	0	0	0	0	0	0	0	0	0	0	0	0	0	0	5	k__Bacteria	_p__Proteobacteria	_c__Gammaproteobacteria	_o__Enterobacterales	_f__Pectobacteriaceae	_g__Brenneria
9794	0	0	1	0	0	0	0	0	0	0	0	0	0	0	0	0	0	0	0	0	0	0	0	0	0	0	0	0	0	0	0	0	k__Bacteria	_p__Desulfobacterota	_c__Desulfovibrionia	_o__Desulfovibrionales	_f__Desulfovibrionaceae	_g__Lawsonia
9858	6	4	7	13	5	2	2	2	10	7	2	10	8	5	4	2	4	5	4	8	2	4	4	2	2	1	6	6	4	2	1	2	k__Bacteria	_p__Firmicutes	_c__Bacilli	_o__Bacillales	_f__Bacillaceae	_g__Bacillus
10083	3	1	4	2	1	0	2	2	0	0	0	11	0	0	1	0	0	0	0	0	0	2	0	0	0	0	1	0	0	0	1	0	k__Bacteria	_p__Proteobacteria	_c__Gammaproteobacteria	_o__Enterobacterales	_f__Enterobacterales_Incertae_Sedis	_g__Alkalimonas
10300	0	1	2	1	0	2	0	0	1	0	1	1	1	2	2	0	0	0	0	1	1	1	1	2	2	0	1	0	0	0	0	0	k__Bacteria	_p__Actinobacteriota	_c__Actinobacteria	_o__Streptomycetales	_f__Streptomycetaceae	_g__Streptomyces
10571	0	0	0	0	0	0	0	1	0	0	0	0	0	0	0	0	0	0	0	0	0	0	0	0	0	0	0	0	0	0	0	0	k__Bacteria	_p__Actinobacteriota	_c__Actinobacteria	_o__Micrococcales	_f__Dermacoccaceae	_g__Dermacoccus
10886	0	5	2	0	0	0	0	0	1	0	1	0	0	0	0	0	0	0	0	0	0	0	0	0	0	0	0	0	0	0	0	1	k__Bacteria	_p__Proteobacteria	_c__Alphaproteobacteria	_o__Rickettsiales	_f__Rickettsiaceae	_g__Candidatus_Hemipteriphilus
11068	0	0	1	0	0	1	0	1	0	2	0	1	0	0	1	0	0	0	0	0	0	0	0	0	1	0	0	1	1	0	0	0	k__Bacteria	_p__Cyanobacteria	_c__Cyanobacteriia	_o__Cyanobacteriales	_f__Cyanobacteriaceae	_g__Symphothece_PCC-7002
11615	0	3	8	16	0	0	0	0	10	8	4	0	7	0	0	0	0	0	0	0	0	0	0	0	0	0	0	0	0	0	0	1	k__Bacteria	_p__Actinobacteriota	_c__Actinobacteria	_o__Propionibacteriales	_f__Propionibacteriaceae	_g__Micropruina
11854	0	1	0	0	1	0	0	0	0	0	0	0	0	1	1	0	0	0	0	0	0	0	0	0	0	0	0	0	1	0	0	0	k__Bacteria	_p__Proteobacteria	_c__Alphaproteobacteria	_o__Azospirillales	_f__Azospirillaceae	_g__Skermanella
11960	0	0	0	0	0	1	0	0	0	0	0	1	0	0	0	1	0	0	0	0	0	0	0	0	0	0	0	0	1	0	0	0	k__Bacteria	_p__Proteobacteria	_c__Gammaproteobacteria	_o__Pseudomonadales	_f__Moraxellaceae	_g__Enhydrobacter
12705	0	0	0	0	0	0	0	0	0	0	0	0	0	0	0	0	0	0	0	0	1	0	0	0	0	0	0	0	0	0	0	0	k__Bacteria	_p__Actinobacteriota	_c__Actinobacteria	_o__Micrococcales	_f__Microbacteriaceae	_g__Leucobacter
12853	0	0	0	1	0	0	0	0	0	0	0	0	0	0	0	0	0	0	0	0	1	0	0	0	0	0	0	0	0	0	0	0	k__Bacteria	_p__Bacteroidota	_c__Bacteroidia	_o__Flavobacteriales	_f__Flavobacteriaceae	_g__Tamlana
13128	0	0	0	0	0	0	0	0	0	0	0	1	0	0	0	0	0	0	0	0	0	0	0	0	0	0	0	0	0	0	0	0	k__Bacteria	_p__Proteobacteria	_c__Gammaproteobacteria	_o__Enterobacterales	_f__Pasteurellaceae	_g__Pasteurella
13545	0	0	0	0	0	0	0	0	0	0	0	0	0	0	1	0	0	0	0	0	0	0	0	0	1	0	0	0	0	0	0	0	k__Bacteria	_p__Campylobacterota	_c__Campylobacteria	_o__Campylobacterales	_f__Sulfurospirillaceae	_g__Sulfurospirillum
14188	0	0	0	0	0	0	0	0	0	0	0	0	0	1	0	0	0	1	0	0	0	0	0	0	0	0	1	0	1	0	0	1	k__Bacteria	_p__Proteobacteria	_c__Gammaproteobacteria	_o__Burkholderiales	_f__Rhodocyclaceae	_g__Azospira
14293	0	0	0	0	0	1	0	0	1	0	0	0	0	0	0	0	0	0	0	2	0	0	0	1	0	0	0	1	0	0	1	0	k__Bacteria	_p__Proteobacteria	_c__Gammaproteobacteria	_o__Burkholderiales	_f__Rhodocyclaceae	_g__Sterolibacterium
14691	1	0	0	0	0	0	0	0	0	0	0	1	1	0	2	0	0	0	0	0	0	0	0	0	0	0	0	0	1	0	0	0	k__Bacteria	_p__Actinobacteriota	_c__Coriobacteriia	_o__Coriobacteriales	_f__Atopobiaceae	_g__Olsenella
14982	0	0	0	0	1	0	0	0	0	0	0	0	1	2	0	0	0	0	0	0	0	0	0	0	0	0	0	0	0	1	4	0	k__Bacteria	_p__Proteobacteria	_c__Gammaproteobacteria	_o__Burkholderiales	_f__Burkholderiaceae	_g__Ralstonia
15273	0	6	8	17	0	0	0	0	9	13	2	0	3	0	0	0	0	0	0	0	0	0	0	0	0	0	0	0	0	0	0	11	k__Bacteria	_p__Proteobacteria	_c__Gammaproteobacteria	_o__Nitrosococcales	_f__Nitrosococcaceae	_g__Nitrosococcus
15320	0	9	2	7	0	0	0	0	0	0	0	0	0	0	0	0	0	0	0	0	0	0	0	0	0	0	0	0	0	0	0	2	k__Bacteria	_p__Firmicutes	_c__Clostridia	_o__Clostridiales	_f__Clostridiaceae	_g__Clostridium_sensu_stricto_6
15338	0	1	0	0	0	0	0	0	0	0	0	0	0	0	0	0	0	0	0	0	0	0	0	0	0	0	0	0	0	0	0	0	k__Bacteria	_p__Firmicutes	_c__Desulfitobacteriia	_o__Desulfitobacteriales	_f__Desulfitobacteriaceae	_g__Desulfosporosinus
15572	0	0	1	0	0	0	0	0	0	0	0	0	0	0	0	0	0	0	0	0	0	0	0	0	0	0	0	0	0	0	1	0	k__Bacteria	_p__Nitrospirota	_c__Thermodesulfovibrionia	_o__	_f__unclassified	_g__unclassified
15713	0	0	0	1	0	0	0	0	0	0	0	1	0	0	0	0	0	0	0	0	0	0	0	0	0	1	5	0	0	2	0	0	k__Bacteria	_p__Verrucomicrobiota	_c__Chlamydiae	_o__Chlamydiales	_f__Simkaniaceae	_g__Candidatus_Rhabdochlamydia
15794	0	0	0	1	0	0	0	0	0	0	0	0	0	0	0	0	0	0	0	0	0	0	0	0	0	0	0	0	0	0	0	0	k__Bacteria	_p__Firmicutes	_c__Bacilli	_o__Bacillales	_f__Bacillaceae	_g__Oceanobacillus
15802	0	8	11	41	0	0	0	0	69	213	29	0	84	0	0	0	0	0	0	0	0	0	0	0	0	0	0	0	0	0	0	4	k__Bacteria	_p__Verrucomicrobiota	_c__Verrucomicrobiae	_o__Verrucomicrobiales	_f__Akkermansiaceae	_g__Akkermansia
15849	0	0	0	1	0	0	0	0	0	0	0	0	0	0	0	0	0	0	0	0	0	0	0	0	0	0	0	0	0	0	0	0	k__Bacteria	_p__Proteobacteria	_c__Gammaproteobacteria	_o__Burkholderiales	_f__Chromobacteriaceae	_g__Aquitalea
15890	0	0	0	0	3	2	0	0	0	0	0	0	0	1	0	0	0	0	0	0	0	3	0	5	0	0	0	0	0	0	0	0	k__Bacteria	_p__Firmicutes	_c__Bacilli	_o__Bacillales	_f__Planococcaceae	_g__Planococcus
16140	2	0	1	0	0	2	0	0	1	1	0	1	0	0	0	2	0	0	0	0	0	0	0	0	0	0	0	0	0	2	1	0	k__Bacteria	_p__Actinobacteriota	_c__Actinobacteria	_o__Propionibacteriales	_f__Propionibacteriaceae	_g__Luteococcus
16319	0	0	0	0	0	0	1	0	0	0	0	0	0	0	0	0	0	0	0	0	0	0	0	0	0	0	0	0	1	0	0	0	k__Bacteria	_p__Cyanobacteria	_c__Cyanobacteriia	_o__Phormidesmiales	_f__Phormidesmiaceae	_g__Phormidium_MBIC10003
16399	1	0	1	0	1	0	0	1	0	0	0	0	0	1	0	0	0	0	1	0	0	0	0	0	0	0	0	0	0	0	0	0	k__Bacteria	_p__Desulfobacterota	_c__Desulfovibrionia	_o__Desulfovibrionales	_f__Desulfovibrionaceae	_g__Desulfovibrio
16522	13	3	0	1	0	0	0	1	2	4	3	17	10	2	0	0	0	0	0	0	0	0	2	0	0	0	2	0	0	0	0	2	k__Bacteria	_p__Proteobacteria	_c__Gammaproteobacteria	_o__Diplorickettsiales	_f__Diplorickettsiaceae	_g__
16545	0	0	0	0	0	0	0	1	0	0	0	0	0	0	0	0	0	0	0	0	0	0	0	0	0	0	0	0	0	0	0	0	k__Bacteria	_p__Firmicutes	_c__Bacilli	_o__Lactobacillales	_f__Lactobacillaceae	_g__Limosilactobacillus
16739	0	0	0	0	0	0	0	0	1	0	2	0	0	0	1	0	0	0	1	0	1	0	0	0	0	0	0	1	0	0	0	0	k__Bacteria	_p__Proteobacteria	_c__Gammaproteobacteria	_o__UBA10353_marine_group	_f__	_g__unclassified
16778	0	0	0	0	0	0	0	0	162	228	53	0	74	0	0	0	0	0	0	0	0	0	1	0	1	0	0	0	1	0	0	0	k__Bacteria	_p__Proteobacteria	_c__Gammaproteobacteria	_o__Pseudomonadales	_f__Marinobacteraceae	_g__Marinobacter
16908	0	0	0	0	0	0	0	0	1	0	0	0	0	0	0	0	0	0	0	0	0	1	0	0	0	0	0	0	0	0	0	0	k__Bacteria	_p__Planctomycetota	_c__Planctomycetes	_o__Gemmatales	_f__Gemmataceae	_g__
16971	0	1	0	0	0	0	0	0	0	1	0	0	0	0	0	0	0	0	0	0	0	0	0	0	0	0	0	0	0	0	0	0	k__Bacteria	_p__Proteobacteria	_c__Alphaproteobacteria	_o__Parvibaculales	_f__Parvibaculaceae	_g__
16980	0	1	1	0	0	1	0	0	0	1	0	0	0	0	0	0	0	0	0	0	0	1	0	0	0	0	0	0	2	0	0	1	k__Bacteria	_p__Cyanobacteria	_c__Cyanobacteriia	_o__Cyanobacteriales	_f__Nostocaceae	_g__Cuspidothrix_LMECYA_163
17186	0	0	0	0	0	0	0	0	0	0	1	0	0	0	1	0	0	0	2	0	0	0	0	0	0	0	0	0	0	0	0	0	k__Bacteria	_p__Proteobacteria	_c__Alphaproteobacteria	_o__Rhodobacterales	_f__Rhodobacteraceae	_g__Roseibacterium
17264	0	0	0	0	1	0	0	0	0	0	1	0	1	0	0	0	0	0	0	0	0	0	1	0	0	1	1	0	0	0	0	0	k__Bacteria	_p__Actinobacteriota	_c__Actinobacteria	_o__Pseudonocardiales	_f__Pseudonocardiaceae	_g__Pseudonocardia
17540	0	1674	258	505	1	0	0	1	22	57	221	0	427	2	0	1	2	2	2	2	1	1	0	0	0	0	3	56	58	273	388	631	k__Bacteria	_p__Bacteroidota	_c__Bacteroidia	_o__Cytophagales	_f__Spirosomaceae	_g__Runella
17886	0	0	0	0	0	0	0	0	0	0	0	0	0	0	0	1	0	1	0	0	0	0	0	0	0	0	0	0	0	0	0	0	k__Bacteria	_p__Bacteroidota	_c__Bacteroidia	_o__Bacteroidales	_f__Rikenellaceae	_g__Alistipes
17946	0	0	0	0	0	0	0	0	0	0	0	0	0	0	0	1	0	0	0	0	0	0	1	0	0	0	0	0	0	0	0	0	k__Bacteria	_p__Firmicutes	_c__Bacilli	_o__Lactobacillales	_f__Aerococcaceae	_g__Aerococcus
17995	0	0	0	0	0	0	0	0	0	0	0	0	0	0	0	1	0	0	0	0	0	0	0	0	0	0	0	0	0	0	1	0	k__Bacteria	_p__Actinobacteriota	_c__Actinobacteria	_o__Propionibacteriales	_f__Propionibacteriaceae	_g__Marinilutecoccus
18101	0	0	0	0	0	0	0	0	0	0	0	0	0	0	0	1	1	0	0	2	0	0	0	1	0	0	0	1	1	0	1	0	k__Bacteria	_p__Spirochaetota	_c__Spirochaetia	_o__Spirochaetales	_f__Spirochaetaceae	_g__Treponema
18174	0	0	0	0	0	0	0	0	0	0	0	0	1	0	0	0	1	0	0	0	0	0	0	0	0	0	0	0	0	0	0	0	k__Bacteria	_p__Proteobacteria	_c__Gammaproteobacteria	_o__Pseudomonadales	_f__Moraxellaceae	_g__Alkanindiges
18243	0	0	0	0	0	0	0	0	0	0	0	0	0	0	0	0	0	1	0	0	0	0	0	0	0	0	0	0	0	0	0	0	k__Bacteria	_p__Bacteroidota	_c__Bacteroidia	_o__Bacteroidales	_f__Williamwhitmaniaceae	_g__BCf9-17_termite_group
18363	0	1	0	1	0	1	1	1	1	0	0	0	0	0	0	0	0	0	1	0	0	0	0	0	0	0	0	0	0	0	0	0	k__Bacteria	_p__Proteobacteria	_c__Alphaproteobacteria	_o__Rhodobacterales	_f__Rhodobacteraceae	_g__Sulfitobacter
19113	0	0	1	0	0	0	0	0	0	0	0	0	0	0	0	0	0	0	0	0	0	1	0	1	0	0	0	0	0	0	1	0	k__Bacteria	_p__Cyanobacteria	_c__Cyanobacteriia	_o__Cyanobacteriales	_f__Microcystaceae	_g__Snowella_0TU37S04
19372	0	0	0	1	0	0	0	0	0	0	0	1	0	0	0	0	0	0	0	0	0	0	0	0	0	0	0	0	0	0	0	0	k__Bacteria	_p__Proteobacteria	_c__Alphaproteobacteria	_o__Caulobacterales	_f__Parvularculaceae	_g__Parvularcula
19533	0	0	0	0	0	0	0	0	0	0	0	0	0	0	0	0	0	0	0	0	0	0	0	1	0	0	0	0	0	0	0	0	k__Bacteria	_p__Actinobacteriota	_c__Actinobacteria	_o__Micrococcales	_f__Microbacteriaceae	_g__MWH-Ta3
20038	0	0	1	1	0	0	2	0	1	0	0	0	0	0	0	0	0	0	0	1	0	0	0	1	0	1	0	0	1	0	0	0	k__Bacteria	_p__Bacteroidota	_c__Bacteroidia	_o__Flavobacteriales	_f__Flavobacteriaceae	_g__Capnocytophaga
20324	0	0	0	0	0	0	0	0	0	0	0	1	0	0	0	0	0	0	0	0	0	0	0	0	0	0	0	2	1	0	0	0	k__Bacteria	_p__Proteobacteria	_c__Gammaproteobacteria	_o__Xanthomonadales	_f__Xanthomonadaceae	_g__Luteimonas
20803	1	0	0	0	0	0	0	1	0	0	0	0	0	0	0	0	0	0	0	0	0	0	1	0	0	0	2	0	1	0	0	0	k__Bacteria	_p__Synergistota	_c__Synergistia	_o__Synergistales	_f__Synergistaceae	_g__
20867	1	0	0	1	0	0	1	0	1	0	0	1	0	0	1	1	0	0	0	0	0	0	0	0	0	0	1	0	1	1	0	0	k__Bacteria	_p__Proteobacteria	_c__Gammaproteobacteria	_o__Burkholderiales	_f__Burkholderiaceae	_g__Burkholderia-Caballeronia-Paraburkholderia
20911	2	0	0	0	0	0	0	0	0	0	0	0	0	0	0	0	0	0	0	0	0	0	0	0	0	0	0	0	0	1	0	0	k__Bacteria	_p__Proteobacteria	_c__Alphaproteobacteria	_o__Rhodobacterales	_f__Rhodobacteraceae	_g__Sagittula
21295	0	3	0	2	0	0	0	0	1	4	1	0	4	0	0	0	0	0	1	3	1	0	0	0	0	0	0	0	0	0	0	4	k__Bacteria	_p__Bdellovibrionota	_c__Bdellovibrionia	_o__Bacteriovoracales	_f__Bacteriovoracaceae	_g__Peredibacter
21425	0	3	0	0	0	1	0	0	0	0	2	0	3	0	0	0	0	0	0	0	0	0	0	0	0	0	0	0	1	0	0	0	k__Bacteria	_p__Deinococcota	_c__Deinococci	_o__Deinococcales	_f__Deinococcaceae	_g__Deinococcus
21430	0	1	0	0	0	0	0	0	0	0	0	0	0	0	0	0	0	0	0	0	0	0	0	0	0	1	0	0	0	0	0	0	k__Bacteria	_p__Proteobacteria	_c__Gammaproteobacteria	_o__Enterobacterales	_f__Vibrionaceae	_g__Salinivibrio
21470	0	4	0	0	0	0	0	0	1	0	2	0	0	0	0	0	0	0	0	0	0	0	0	0	0	0	0	0	0	0	0	1	k__Bacteria	_p__Firmicutes	_c__Clostridia	_o__Oscillospirales	_f__Butyricicoccaceae	_g__UCG-009
21555	0	2	0	0	0	0	0	0	2	0	0	0	0	0	0	0	0	0	0	0	0	0	0	0	0	0	0	0	0	0	0	0	k__Bacteria	_p__Firmicutes	_c__Clostridia	_o__Clostridiales	_f__Clostridiaceae	_g__Clostridium_sensu_stricto_13
21618	0	1	0	0	0	0	0	0	0	0	1	0	0	0	0	0	0	0	0	0	0	0	0	0	0	0	0	0	0	0	1	0	k__Bacteria	_p__Proteobacteria	_c__Alphaproteobacteria	_o__SAR11_clade	_f__Clade_II	_g__
21638	1	3	0	0	0	0	0	0	0	0	4	0	4	0	0	0	0	0	0	0	0	0	0	0	0	0	0	0	0	0	1	0	k__Bacteria	_p__Patescibacteria	_c__Gracilibacteria	_o__JGI_0000069-P22	_f__	_g__unclassified
21753	0	1	0	0	0	0	0	0	0	0	0	0	0	0	0	0	0	0	0	0	0	0	0	0	0	0	0	0	0	0	0	0	k__Bacteria	_p__Actinobacteriota	_c__Thermoleophilia	_o__Solirubrobacterales	_f__Solirubrobacteraceae	_g__Patulibacter
21789	0	0	1	0	0	0	0	0	0	0	0	0	0	0	0	0	0	0	0	0	0	0	0	0	0	0	1	0	0	0	0	0	k__Bacteria	_p__Proteobacteria	_c__Gammaproteobacteria	_o__Burkholderiales	_f__Oxalobacteraceae	_g__Oxalobacter
21819	0	0	1	0	0	0	0	0	0	0	0	0	0	0	0	0	0	0	0	0	0	0	0	1	0	0	0	0	0	0	0	0	k__Bacteria	_p__Proteobacteria	_c__Gammaproteobacteria	_o__Burkholderiales	_f__Comamonadaceae	_g__Thiomonas
22074	0	0	0	1	0	0	0	0	0	0	0	0	0	0	0	0	0	0	0	0	0	0	0	0	0	0	0	0	0	0	0	0	k__Bacteria	_p__Bacteroidota	_c__Bacteroidia	_o__Flavobacteriales	_f__Flavobacteriaceae	_g__Zobellia
22101	0	0	0	1	0	0	0	0	0	0	0	0	0	0	0	0	0	0	0	0	0	0	0	0	0	0	0	0	0	0	0	0	k__Bacteria	_p__Firmicutes	_c__Clostridia	_o__Peptostreptococcales-Tissierellales	_f__Fusibacteraceae	_g__Fusibacter
22136	0	0	5	13	0	0	0	0	0	0	0	0	0	0	0	0	0	0	0	0	0	0	0	0	0	0	0	0	0	0	0	1	k__Bacteria	_p__Proteobacteria	_c__Gammaproteobacteria	_o__Burkholderiales	_f__Oxalobacteraceae	_g__Telluria
22290	0	1	1	1	0	0	0	0	0	0	0	0	0	0	0	0	0	0	0	0	0	0	0	0	0	0	0	0	0	0	0	0	k__Bacteria	_p__Proteobacteria	_c__Gammaproteobacteria	_o__Gammaproteobacteria_Incertae_Sedis	_f__Unknown_Family	_g__Acidibacter
22337	0	0	0	0	1	0	0	0	0	0	0	0	0	0	0	0	0	0	0	0	0	0	0	0	0	0	0	0	0	0	0	0	k__Bacteria	_p__Firmicutes	_c__Bacilli	_o__Erysipelotrichales	_f__Erysipelotrichaceae	_g__Solobacterium
22559	43	12	4	5	70	108	16	26	19	22	3	9	1	38	88	27	37	11	30	1	4	13	48	29	7	5	70	5	3	14	12	12	k__Bacteria	_p__Proteobacteria	_c__Alphaproteobacteria	_o__Caulobacterales	_f__Caulobacteraceae	_g__Caulobacter
23668	0	0	0	0	0	0	0	1	0	0	0	0	0	0	0	0	0	0	0	0	0	0	0	0	0	0	0	0	0	0	0	0	k__Bacteria	_p__Thermotogota	_c__Thermotogae	_o__Mesoaciditogales	_f__Mesoaciditogaceae	_g__Mesoaciditoga
23717	0	4	3	2	0	0	14	45	0	0	0	0	0	0	0	0	0	52	77	0	0	32	0	56	1	3	0	2	16	0	2	2	k__Bacteria	_p__Proteobacteria	_c__Gammaproteobacteria	_o__Gammaproteobacteria_Incertae_Sedis	_f__Unknown_Family	_g__
23894	0	7	2	5	23	51	30	71	7	9	0	0	0	0	0	27	34	45	52	4	10	29	39	46	2	11	53	18	27	2	4	2	k__Bacteria	_p__Proteobacteria	_c__Gammaproteobacteria	_o__Nitrosococcales	_f__Methylophagaceae	_g__Methylophaga
24521	0	0	0	0	0	0	0	0	0	1	0	0	0	0	0	0	0	0	0	0	0	0	0	0	0	0	0	0	0	0	0	0	k__Bacteria	_p__Firmicutes	_c__Clostridia	_o__Peptostreptococcales-Tissierellales	_f__Family_XI	_g__Peptoniphilus
24849	0	0	0	0	0	0	0	0	0	0	1	0	0	0	0	0	0	0	1	0	0	0	0	0	0	0	0	0	0	0	0	0	k__Bacteria	_p__Proteobacteria	_c__Alphaproteobacteria	_o__Elsterales	_f__URHD0088	_g__
25131	2	0	2	2	0	0	0	0	1	0	3	1	0	0	1	0	0	0	0	1	0	0	1	0	0	0	4	0	1	0	0	4	k__Bacteria	_p__Bacteroidota	_c__Bacteroidia	_o__Bacteroidales	_f__Dysgonomonadaceae	_g__
25265	0	0	0	0	0	1	0	0	0	1	0	0	1	0	0	0	0	0	0	0	0	0	0	0	0	0	0	1	0	0	1	0	k__Bacteria	_p__Campylobacterota	_c__Campylobacteria	_o__Campylobacterales	_f__Campylobacteraceae	_g__Campylobacter
25451	0	85	53	62	12	27	18	52	31	79	99	2	149	36	52	28	35	184	272	98	117	75	0	114	16	15	0	15	63	97	167	44	k__Bacteria	_p__Verrucomicrobiota	_c__Verrucomicrobiae	_o__Verrucomicrobiales	_f__Verrucomicrobiaceae	_g__Prosthecobacter
25560	0	0	0	0	0	0	0	0	0	1	0	0	0	1	0	0	0	0	0	0	0	0	0	0	0	0	0	0	0	0	0	0	k__Bacteria	_p__Bacteroidota	_c__Bacteroidia	_o__Flavobacteriales	_f__Weeksellaceae	_g__Cloacibacterium
25674	0	0	0	0	0	0	0	0	0	0	0	0	0	1	0	0	0	0	0	0	0	0	0	0	0	0	0	0	1	0	0	0	k__Bacteria	_p__Proteobacteria	_c__Alphaproteobacteria	_o__Rhodobacterales	_f__Rhodobacteraceae	_g__Yangia
27615	0	0	0	0	0	0	0	0	0	0	0	0	0	0	0	0	0	0	0	1	0	0	0	0	0	0	0	0	0	0	0	0	k__Bacteria	_p__Bacteroidota	_c__Bacteroidia	_o__Sphingobacteriales	_f__Sphingobacteriaceae	_g__Anseongella
28560	0	0	0	0	0	0	0	0	0	0	0	1	0	0	0	0	0	0	0	0	0	0	0	0	0	0	0	0	0	0	0	0	k__Bacteria	_p__Bacteroidota	_c__Bacteroidia	_o__Flavobacteriales	_f__Flavobacteriaceae	_g__Robiginitalea
29754	0	0	0	0	0	0	0	0	0	0	0	0	0	0	0	0	0	0	0	0	0	0	0	0	0	1	0	0	0	0	0	0	k__Bacteria	_p__Actinobacteriota	_c__Actinobacteria	_o__Bifidobacteriales	_f__Bifidobacteriaceae	_g__Bifidobacterium
30394	27	96	45	139	39	108	1	2	20	23	1	61	0	12	43	41	101	0	0	0	1	17	399	29	49	168	581	2	7	15	51	25	k__Bacteria	_p__Verrucomicrobiota	_c__Chlamydiae	_o__Chlamydiales	_f__Parachlamydiaceae	_g__Neochlamydia
30427	0	0	0	0	0	0	0	1	0	0	0	0	0	0	0	0	0	0	0	0	0	0	0	0	0	0	1	0	0	0	0	0	k__Bacteria	_p__Proteobacteria	_c__Gammaproteobacteria	_o__Burkholderiales	_f__Comamonadaceae	_g__Xylophilus
31399	0	0	0	0	1	0	0	1	0	0	0	0	1	0	0	0	0	0	0	0	0	0	0	0	0	0	0	1	3	0	0	0	k__Bacteria	_p__Firmicutes	_c__Bacilli	_o__Lactobacillales	_f__Lactobacillaceae	_g__Apilactobacillus
31641	0	0	0	0	0	0	0	0	0	0	0	0	0	0	0	0	0	0	0	0	0	0	0	0	0	0	0	0	1	0	0	0	k__Bacteria	_p__Firmicutes	_c__Clostridia	_o__Peptostreptococcales-Tissierellales	_f__Family_XI	_g__Anaerosalibacter
31701	0	0	0	0	0	0	0	0	0	0	0	0	1	0	0	0	0	0	1	0	0	0	0	0	0	0	0	0	1	0	1	0	k__Bacteria	_p__Cyanobacteria	_c__Cyanobacteriia	_o__Cyanobacteriales	_f__Microcystaceae	_g__Microcystis_PCC-7914
31957	2	121	56	113	29	30	11	6	140	189	79	0	119	18	10	8	9	5	8	36	32	4	4	12	7	8	5	37	55	127	174	62	k__Bacteria	_p__Proteobacteria	_c__Alphaproteobacteria	_o__Sphingomonadales	_f__Sphingomonadaceae	_g__Novosphingobium
32071	0	0	0	0	2	0	0	0	0	0	0	0	0	0	0	0	0	0	0	0	0	0	0	0	0	1	0	0	0	1	0	0	k__Bacteria	_p__Proteobacteria	_c__Gammaproteobacteria	_o__Xanthomonadales	_f__Xanthomonadaceae	_g__Xylella
32264	1	0	0	0	0	0	0	0	0	0	0	0	0	0	1	0	0	0	0	0	0	0	0	0	0	1	0	0	0	1	1	0	k__Bacteria	_p__Proteobacteria	_c__Gammaproteobacteria	_o__Enterobacterales	_f__Enterobacteriaceae	_g__Citrobacter
32281	0	0	0	0	0	0	0	0	0	0	0	2	0	1	0	0	0	0	0	0	0	0	1	0	0	0	0	8	4	3	4	0	k__Bacteria	_p__Proteobacteria	_c__Gammaproteobacteria	_o__Pseudomonadales	_f__Cellvibrionaceae	_g__Cellvibrio
32574	0	0	0	0	0	0	0	0	0	0	0	1	0	0	0	0	0	0	0	0	0	0	0	0	0	0	0	0	0	0	0	1	k__Bacteria	_p__Actinobacteriota	_c__Actinobacteria	_o__Propionibacteriales	_f__Nocardioidaceae	_g__Aeromicrobium
32732	0	10	1	2	0	0	0	0	0	0	0	0	0	0	0	0	0	0	0	0	0	0	0	0	0	0	0	0	0	0	0	3	k__Bacteria	_p__Proteobacteria	_c__Gammaproteobacteria	_o__Enterobacterales	_f__Pectobacteriaceae	_g__Dickeya
32754	0	4	0	0	0	0	0	0	0	0	0	0	0	2	0	0	0	0	0	0	0	0	0	0	0	0	0	0	1	0	0	0	k__Bacteria	_p__Proteobacteria	_c__Gammaproteobacteria	_o__Diplorickettsiales	_f__Diplorickettsiaceae	_g__Rickettsiella
32771	1	8	0	6	0	1	1	0	0	0	1	0	0	1	3	0	0	0	1	0	0	1	2	1	0	0	2	1	3	2	2	5	k__Bacteria	_p__Proteobacteria	_c__Gammaproteobacteria	_o__Xanthomonadales	_f__Xanthomonadaceae	_g__Thermomonas
32871	0	1	0	0	0	0	0	0	0	0	0	0	0	0	0	0	0	0	0	0	0	0	0	0	0	0	0	0	0	0	0	0	k__Bacteria	_p__Cyanobacteria	_c__Cyanobacteriia	_o__Leptolyngbyales	_f__Leptolyngbyaceae	_g__Chamaesiphon_PCC-7430
32997	0	1	1	0	0	0	0	0	0	1	0	0	1	0	0	0	0	0	0	0	0	0	1	0	0	0	0	1	0	0	0	1	k__Bacteria	_p__Proteobacteria	_c__Gammaproteobacteria	_o__Enterobacterales	_f__Morganellaceae	_g__Buchnera
33129	0	0	3	2	0	0	0	0	0	0	0	0	0	0	0	0	0	0	0	0	0	0	0	0	0	0	0	0	0	0	0	0	k__Bacteria	_p__Planctomycetota	_c__Planctomycetes	_o__Isosphaerales	_f__Isosphaeraceae	_g__
33312	0	0	0	1	0	0	0	0	0	0	0	0	0	0	0	0	0	0	0	0	0	0	0	0	0	0	0	0	0	0	0	0	k__Bacteria	_p__Bacteroidota	_c__Bacteroidia	_o__Chitinophagales	_f__Chitinophagaceae	_g__Terrimonas
33356	0	4	2	5	0	0	0	0	1	1	2	0	6	0	0	0	0	0	0	1	0	0	0	0	0	0	0	0	0	0	0	0	k__Bacteria	_p__Verrucomicrobiota	_c__Verrucomicrobiae	_o__Verrucomicrobiales	_f__Verrucomicrobiaceae	_g__Verrucomicrobium
33730	0	0	0	0	0	1	0	0	0	0	0	0	0	0	0	0	0	0	0	0	0	0	0	0	0	0	0	0	0	0	0	0	k__Bacteria	_p__Proteobacteria	_c__Alphaproteobacteria	_o__Rhizobiales	_f__Beijerinckiaceae	_g__1174-901-12
34735	386	1239	865	1268	22	28	53	64	1315	1540	1380	236	1202	56	39	61	109	549	667	616	588	576	26	724	332	526	50	221	239	27	38	967	k__Bacteria	_p__Proteobacteria	_c__Alphaproteobacteria	_o__Sphingomonadales	_f__Sphingomonadaceae	_g__Sphingobium
35133	1	0	0	2	0	0	1	0	0	0	22	0	22	0	0	0	0	0	0	0	0	0	0	1	0	0	0	0	0	0	0	0	k__Bacteria	_p__Proteobacteria	_c__Gammaproteobacteria	_o__Burkholderiales	_f__Comamonadaceae	_g__Simplicispira
35145	0	0	0	0	0	0	0	0	0	0	102	0	84	0	0	0	0	0	0	0	0	0	0	0	0	0	0	0	0	0	0	0	k__Bacteria	_p__Bacteroidota	_c__Bacteroidia	_o__Flavobacteriales	_f__Flavobacteriaceae	_g__Arenibacter
35362	0	0	0	0	0	0	0	0	0	0	0	0	0	0	2	0	0	0	0	0	0	0	0	0	0	0	0	1	0	0	0	0	k__Bacteria	_p__Bacteroidota	_c__Bacteroidia	_o__Bacteroidales	_f__Prevotellaceae	_g__Prevotella
35454	0	0	0	0	0	0	0	0	0	0	0	0	0	0	1	0	0	0	0	0	0	0	0	0	0	0	0	0	0	0	0	0	k__Bacteria	_p__Campylobacterota	_c__Campylobacteria	_o__Campylobacterales	_f__Arcobacteraceae	_g__
35477	0	0	0	0	0	0	1	0	0	0	0	0	0	0	2	0	0	0	0	0	0	0	0	0	0	0	0	1	0	0	0	0	k__Bacteria	_p__Desulfobacterota	_c__Desulfuromonadia	_o__Desulfuromonadales	_f__Desulfuromonadaceae	_g__Trichloromonas
35547	1	188	211	273	46	20	125	145	23	33	123	1	128	149	102	760	631	69	132	305	541	189	2	186	428	307	1	128	127	1115	336	119	k__Bacteria	_p__Proteobacteria	_c__Gammaproteobacteria	_o__Pseudomonadales	_f__Moraxellaceae	_g__Acinetobacter
35666	0	0	1	0	0	0	0	0	0	1	0	0	0	0	0	0	1	0	0	0	0	0	0	0	0	0	0	0	0	0	0	0	k__Bacteria	_p__Methylomirabilota	_c__Methylomirabilia	_o__Rokubacteriales	_f__WX65	_g__
35719	0	2	1	0	0	0	0	0	0	0	0	0	0	0	0	0	1	0	0	0	0	0	0	0	0	0	0	0	1	0	0	0	k__Bacteria	_p__Proteobacteria	_c__Gammaproteobacteria	_o__Burkholderiales	_f__Rhodocyclaceae	_g__Thauera
36118	0	0	0	0	0	0	0	0	0	0	1	0	1	0	0	0	0	0	0	0	1	0	0	0	0	0	1	0	0	0	0	0	k__Bacteria	_p__Actinobacteriota	_c__Actinobacteria	_o__Propionibacteriales	_f__Nocardioidaceae	_g__Marmoricola
36157	1	0	0	1	0	0	0	0	0	0	0	1	0	0	0	0	0	0	0	1	1	0	0	0	0	0	0	0	0	0	0	0	k__Bacteria	_p__Firmicutes	_c__Bacilli	_o__Bacillales	_f__Planococcaceae	_g__Lysinibacillus
36288	0	0	0	1	0	0	0	0	0	0	0	1	0	0	0	0	0	0	0	0	0	1	0	0	0	0	0	0	0	0	0	0	k__Bacteria	_p__Proteobacteria	_c__Alphaproteobacteria	_o__Rhizobiales	_f__Xanthobacteraceae	_g__Afipia
36339	0	0	0	0	0	0	0	0	0	0	0	1	0	0	0	0	0	0	0	0	0	0	0	0	0	0	0	0	0	0	0	0	k__Bacteria	_p__Proteobacteria	_c__Gammaproteobacteria	_o__Pseudomonadales	_f__Alcanivoracaceae1	_g__Alcanivorax
36415	0	0	0	0	0	0	0	0	1	0	0	1	0	0	0	1	0	0	0	0	0	0	1	0	0	0	0	0	0	0	0	0	k__Bacteria	_p__Bacteroidota	_c__Bacteroidia	_o__Chitinophagales	_f__Chitinophagaceae	_g__Niabella
36659	0	0	0	0	0	0	0	0	0	0	0	0	0	0	0	0	0	0	0	0	1	0	0	1	0	0	0	0	0	0	0	0	k__Bacteria	_p__Proteobacteria	_c__Gammaproteobacteria	_o__Burkholderiales	_f__Comamonadaceae	_g__Delftia
36683	32	9	0	1	5	3	6	8	1	4	7	23	7	3	0	0	0	2	6	3	4	1	11	4	5	20	10	6	9	4	4	2	k__Bacteria	_p__Proteobacteria	_c__Gammaproteobacteria	_o__Burkholderiales	_f__Comamonadaceae	_g__Acidovorax
37164	0	0	0	0	1	2	0	0	0	0	0	0	0	1	2	0	0	1	4	0	1	0	1	0	0	0	0	0	0	0	0	0	k__Bacteria	_p__Proteobacteria	_c__Gammaproteobacteria	_o__Burkholderiales	_f__Comamonadaceae	_g__Aquabacterium
37372	0	0	0	0	0	0	0	0	0	0	0	0	0	0	0	0	0	0	0	0	0	0	0	0	0	0	2	0	0	0	0	0	k__Bacteria	_p__Bacteroidota	_c__Bacteroidia	_o__Flavobacteriales	_f__Flavobacteriaceae	_g__Tenacibaculum
37455	0	0	0	0	0	0	0	0	0	0	0	0	0	1	0	0	0	0	0	1	0	0	0	0	0	0	1	1	0	1	0	0	k__Bacteria	_p__Proteobacteria	_c__Gammaproteobacteria	_o__Burkholderiales	_f__Comamonadaceae	_g__[Polyangium]_brachysporum_group
37465	0	0	0	0	0	0	0	0	0	0	0	0	0	0	0	0	0	0	0	0	0	0	0	0	0	0	0	1	0	0	0	0	k__Bacteria	_p__Bacteroidota	_c__Bacteroidia	_o__Bacteroidales	_f__Prolixibacteraceae	_g__Draconibacterium
37619	0	0	0	0	0	0	0	0	0	0	0	0	0	0	0	0	0	0	0	0	0	0	0	0	0	0	0	0	1	0	0	0	k__Bacteria	_p__Firmicutes	_c__Clostridia	_o__Lachnospirales	_f__Lachnospiraceae	_g__[Eubacterium]_oxidoreducens_group
37885	0	0	0	0	0	0	0	0	0	0	0	0	0	0	0	0	0	0	0	0	0	0	0	0	0	0	0	0	0	9	7	0	k__Bacteria	_p__Bacteroidota	_c__Bacteroidia	_o__Flavobacteriales	_f__Flavobacteriaceae	_g__Aureivirga
38013	0	1	0	0	0	0	0	0	0	0	0	0	0	1	1	0	0	0	0	0	0	0	0	0	1	0	0	2	0	1	1	0	k__Bacteria	_p__Proteobacteria	_c__Gammaproteobacteria	_o__Burkholderiales	_f__Comamonadaceae	_g__
38705	0	0	0	2	0	0	0	0	0	0	0	0	0	0	0	0	0	0	0	0	0	0	0	0	0	0	0	0	3	0	0	0	k__Bacteria	_p__Proteobacteria	_c__Alphaproteobacteria	_o__Rhodobacterales	_f__Rhodobacteraceae	_g__Cereibacter
39139	1	0	0	0	1	1	0	1	0	0	0	1	0	1	1	0	0	0	0	0	0	0	1	0	0	2	0	1	0	0	0	0	k__Bacteria	_p__Proteobacteria	_c__Alphaproteobacteria	_o__Rhizobiales	_f__Rhizobiaceae	_g__Ochrobactrum
40104	1	0	0	0	0	0	0	0	0	0	0	0	0	0	0	0	0	0	0	0	0	0	0	0	0	0	0	0	0	0	0	0	k__Bacteria	_p__Firmicutes	_c__Clostridia	_o__Peptostreptococcales-Tissierellales	_f__Anaerovoracaceae	_g__[Eubacterium]_nodatum_group
40252	0	0	0	0	0	0	0	0	0	0	0	0	1	0	0	0	0	0	0	0	0	0	0	0	0	0	0	0	0	0	0	0	k__Bacteria	_p__Proteobacteria	_c__Gammaproteobacteria	_o__Burkholderiales	_f__Hydrogenophilaceae	_g__Hydrogenophilus
40274	0	0	0	0	0	0	0	0	0	0	0	0	1	0	0	0	0	0	0	0	0	0	0	0	0	0	0	0	0	1	0	0	k__Bacteria	_p__Bacteroidota	_c__Bacteroidia	_o__Flavobacteriales	_f__Flavobacteriaceae	_g__Lutibacter
40394	0	0	0	0	0	0	0	0	0	0	0	0	0	1	0	0	0	0	0	1	1	0	0	0	0	0	0	0	0	0	0	0	k__Bacteria	_p__Proteobacteria	_c__Gammaproteobacteria	_o__Pseudomonadales	_f__Moraxellaceae	_g__
40454	0	0	0	0	0	0	0	0	0	1	0	0	0	1	0	0	0	0	0	0	0	0	0	0	0	0	0	0	0	0	0	0	k__Bacteria	_p__Proteobacteria	_c__Gammaproteobacteria	_o__Salinisphaerales	_f__Salinisphaeraceae	_g__Salinisphaera
40501	0	0	0	0	0	0	0	0	0	0	0	0	0	0	1	0	0	0	0	0	1	0	0	0	0	0	0	0	0	0	0	0	k__Bacteria	_p__Proteobacteria	_c__Alphaproteobacteria	_o__Rhizobiales	_f__Beijerinckiaceae	_g__Methylocystis
40997	0	0	0	0	0	0	0	0	0	0	1	0	0	0	1	0	1	1	0	0	0	0	0	1	0	0	0	0	1	0	0	0	k__Bacteria	_p__Actinobacteriota	_c__Actinobacteria	_o__Glycomycetales	_f__Glycomycetaceae	_g__Glycomyces
41038	0	0	0	0	1	0	0	0	0	0	0	0	0	0	0	0	0	1	0	0	1	0	0	0	1	0	0	0	1	0	0	0	k__Bacteria	_p__Proteobacteria	_c__Alphaproteobacteria	_o__Rhodobacterales	_f__Rhodobacteraceae	_g__Roseovarius
41059	0	0	0	0	1	0	1	0	0	1	0	0	0	0	0	1	0	1	0	0	0	0	0	0	0	0	0	0	1	1	0	0	k__Bacteria	_p__Proteobacteria	_c__Gammaproteobacteria	_o__Pseudomonadales	_f__Moraxellaceae	_g__Psychrobacter
41397	0	0	0	0	0	0	0	0	0	0	0	0	0	0	0	0	0	0	0	0	1	0	0	0	0	0	0	0	0	0	0	0	k__Bacteria	_p__Bacteroidota	_c__Bacteroidia	_o__Flavobacteriales	_f__Flavobacteriaceae	_g__Salegentibacter
41503	0	0	0	0	0	0	0	0	0	1	0	0	0	0	0	0	0	0	0	0	1	0	0	0	0	0	0	0	0	0	0	0	k__Bacteria	_p__Actinobacteriota	_c__Actinobacteria	_o__Actinomycetales	_f__Actinomycetaceae	_g__Actinotignum
41610	0	0	0	0	0	0	0	0	0	0	0	0	0	0	0	0	0	0	0	0	0	1	0	0	0	0	0	0	0	0	0	0	k__Bacteria	_p__Desulfobacterota	_c__Desulfovibrionia	_o__Desulfovibrionales	_f__Desulfomicrobiaceae	_g__Desulfomicrobium
41855	0	0	0	0	0	0	0	0	0	0	0	1	0	0	0	0	0	0	0	0	0	0	0	0	0	0	0	0	0	0	0	0	k__Bacteria	_p__Actinobacteriota	_c__Actinobacteria	_o__Micrococcales	_f__Micrococcaceae	_g__Nesterenkonia
42030	0	0	0	0	0	0	0	0	0	0	0	0	0	0	0	0	0	0	0	0	0	3	0	2	0	0	0	0	0	0	4	0	k__Bacteria	_p__Cyanobacteria	_c__Cyanobacteriia	_o__Leptolyngbyales	_f__Leptolyngbyaceae	_g__Oscillatoria_SAG_1459-8
42514	0	0	0	0	0	0	0	0	0	0	0	0	0	0	0	0	0	0	0	0	0	0	0	0	0	1	0	0	0	0	0	0	k__Bacteria	_p__Halanaerobiaeota	_c__Halanaerobiia	_o__Halanaerobiales	_f__Halanaerobiaceae	_g__Halocella
43087	0	0	0	0	0	2	0	0	0	0	0	0	0	0	0	0	0	0	1	0	0	0	0	0	0	0	0	0	1	0	0	0	k__Bacteria	_p__Actinobacteriota	_c__Actinobacteria	_o__Frankiales	_f__Geodermatophilaceae	_g__Modestobacter
43166	0	0	0	0	2	0	0	0	0	0	0	1	0	0	0	0	0	0	0	0	0	0	0	0	0	0	0	0	1	0	0	0	k__Bacteria	_p__Proteobacteria	_c__Alphaproteobacteria	_o__Rhodobacterales	_f__Rhodobacteraceae	_g__Limimaricola
43237	0	0	0	0	0	0	0	0	0	0	0	0	0	0	0	0	0	0	0	0	0	0	0	0	0	0	0	0	1	0	0	0	k__Bacteria	_p__Bacteroidota	_c__Bacteroidia	_o__Cytophagales	_f__MWH-CFBk5	_g__
43371	0	0	0	0	2	0	0	0	1	0	0	0	0	0	0	1	0	0	1	0	0	0	0	0	0	0	0	0	0	1	0	0	k__Bacteria	_p__Cyanobacteria	_c__Cyanobacteriia	_o__Cyanobacteriales	_f__Nostocaceae	_g__Aphanizomenon_MDT14a
43574	0	0	0	0	0	0	0	0	0	1	1	0	0	1	0	0	0	0	0	0	0	0	0	0	0	0	1	0	0	0	1	1	k__Bacteria	_p__Bacteroidota	_c__Bacteroidia	_o__Cytophagales	_f__Cyclobacteriaceae	_g__Cyclobacterium
43658	0	0	0	0	0	0	0	0	0	0	0	0	0	0	0	0	0	0	0	0	0	0	0	0	0	0	0	0	0	0	1	0	k__Bacteria	_p__Proteobacteria	_c__Alphaproteobacteria	_o__Sneathiellales	_f__Sneathiellaceae	_g__Sneathiella
43686	0	0	0	0	0	0	0	0	0	0	0	0	0	0	0	1	0	0	0	0	0	0	0	0	0	0	0	0	0	0	1	0	k__Bacteria	_p__Proteobacteria	_c__Gammaproteobacteria	_o__Enterobacterales	_f__Colwelliaceae	_g__Colwellia
43743	0	0	0	0	0	0	0	0	0	0	0	0	0	0	0	0	0	0	0	0	0	0	0	0	0	0	0	0	0	0	1	0	k__Bacteria	_p__Bacteroidota	_c__Bacteroidia	_o__Bacteroidales	_f__Marinifilaceae	_g__Odoribacter
43880	0	3	0	0	0	0	0	0	0	0	0	0	0	0	0	0	0	0	0	0	0	0	0	0	0	0	1	0	1	0	0	2	k__Bacteria	_p__Bacteroidota	_c__Bacteroidia	_o__Cytophagales	_f__Spirosomaceae	_g__Nibrella
44063	0	1	0	0	0	0	0	0	0	0	0	0	0	0	0	0	0	0	0	0	0	0	0	0	0	0	0	0	0	0	0	0	k__Bacteria	_p__Proteobacteria	_c__Gammaproteobacteria	_o__Burkholderiales	_f__Sulfuricellaceae	_g__Sulfuriferula
44106	0	1	0	0	0	0	0	0	0	0	0	1	0	0	0	0	0	0	0	0	0	0	0	0	0	0	0	0	0	0	0	0	k__Bacteria	_p__Bacteroidota	_c__Bacteroidia	_o__Chitinophagales	_f__Chitinophagaceae	_g__Niastella
44750	1	0	0	0	0	0	7	4	0	0	0	0	0	0	1	0	0	0	0	0	0	0	0	0	14	6	0	0	0	0	0	0	k__Bacteria	_p__Firmicutes	_c__Bacilli	_o__Entomoplasmatales	_f__Entomoplasmataceae	_g__Mesoplasma
44787	0	0	0	0	0	0	1	0	0	0	1	0	0	0	0	0	0	0	0	0	0	0	0	0	0	0	1	0	0	0	0	0	k__Bacteria	_p__Firmicutes	_c__Bacilli	_o__Bacillales	_f__Bacillaceae	_g__Fictibacillus
44974	0	0	0	0	0	0	0	1	0	0	0	0	0	0	0	0	0	0	0	0	0	0	0	0	0	0	0	0	0	0	0	0	k__Bacteria	_p__Desulfobacterota	_c__Desulfobacteria	_o__Desulfobacterales	_f__Desulfobacteraceae	_g__
45263	0	0	1	0	0	0	0	0	0	1	0	0	2	1	3	1	0	0	0	0	1	0	0	1	0	0	0	1	1	0	1	0	k__Bacteria	_p__Proteobacteria	_c__Gammaproteobacteria	_o__Enterobacterales	_f__Shewanellaceae	_g__Shewanella
45485	1	0	3	0	1	0	0	0	0	1	0	2	0	0	1	0	0	1	0	0	0	0	1	0	0	1	0	2	1	0	0	1	k__Bacteria	_p__Proteobacteria	_c__Gammaproteobacteria	_o__Enterobacterales	_f__Aeromonadaceae	_g__Aeromonas
45560	1	0	0	0	0	0	0	0	0	1	0	0	0	0	0	0	0	0	0	0	0	0	1	1	0	0	0	0	0	0	0	0	k__Bacteria	_p__Proteobacteria	_c__Gammaproteobacteria	_o__Xanthomonadales	_f__Rhodanobacteraceae	_g__Dokdonella
45637	0	0	0	0	1	0	0	0	0	0	0	0	5	0	0	0	0	0	0	0	0	1	0	1	0	0	0	0	2	0	2	1	k__Bacteria	_p__Actinobacteriota	_c__Actinobacteria	_o__Corynebacteriales	_f__Dietziaceae	_g__Dietzia
45667	0	2	3	1	0	0	0	0	0	1	55	0	84	0	0	0	0	0	0	2	0	0	0	0	0	0	0	0	0	1	0	8	k__Bacteria	_p__Bacteroidota	_c__Bacteroidia	_o__Chitinophagales	_f__Chitinophagaceae	_g__Chitinophaga
45800	1	0	0	0	1	0	0	0	0	0	0	0	0	1	0	0	0	0	0	0	0	0	0	0	0	0	0	0	0	0	0	0	k__Bacteria	_p__Firmicutes	_c__Bacilli	_o__Lactobacillales	_f__Lactobacillaceae	_g__Lactobacillus
45887	0	0	1	0	0	0	0	0	0	0	0	0	0	0	1	0	0	0	1	0	0	0	0	1	0	0	0	0	0	0	0	0	k__Bacteria	_p__Cyanobacteria	_c__Cyanobacteriia	_o__Pseudanabaenales	_f__Pseudanabaenaceae	_g__Pseudanabaena_PCC-7429
45905	0	0	0	0	0	0	0	1	0	0	0	0	0	0	1	0	0	0	0	0	0	0	0	0	0	0	0	0	0	0	0	0	k__Bacteria	_p__Proteobacteria	_c__Gammaproteobacteria	_o__Enterobacterales	_f__Pasteurellaceae	_g__Histophilus
47288	0	0	0	0	0	0	0	0	0	0	0	0	1	0	0	0	0	1	0	1	0	1	1	0	0	0	0	0	0	0	0	1	k__Bacteria	_p__Proteobacteria	_c__Gammaproteobacteria	_o__Thiotrichales	_f__Thiotrichaceae	_g__
47975	0	0	1	1	0	0	0	2	0	0	0	0	0	0	0	0	0	0	0	0	0	0	0	0	0	0	0	1	0	10	2	0	k__Bacteria	_p__Proteobacteria	_c__Gammaproteobacteria	_o__Burkholderiales	_f__Comamonadaceae	_g__Pelomonas
48094	0	0	0	0	1	0	0	0	0	0	0	0	0	0	0	0	0	0	0	0	0	0	0	0	0	0	0	1	0	0	1	0	k__Bacteria	_p__Proteobacteria	_c__Gammaproteobacteria	_o__Enterobacterales	_f__Pectobacteriaceae	_g__Sodalis
48292	0	2	3	2	0	0	1	0	0	0	0	0	0	0	0	0	0	0	0	0	0	0	0	0	0	0	1	0	0	0	1	5	k__Bacteria	_p__Verrucomicrobiota	_c__Verrucomicrobiae	_o__Pedosphaerales	_f__Pedosphaeraceae	_g__SH3-11
48400	0	1	0	0	0	0	0	0	0	0	0	0	0	0	0	0	0	0	0	0	0	0	0	0	0	0	0	1	0	0	0	0	k__Bacteria	_p__Firmicutes	_c__Bacilli	_o__Thermicanales	_f__Thermicanaceae	_g__Thermicanus
48927	0	28	50	115	0	0	0	0	0	1	7	0	9	0	0	0	0	0	0	0	0	0	0	0	0	0	0	0	0	0	0	42	k__Bacteria	_p__Acidobacteriota	_c__Holophagae	_o__Subgroup_7	_f__	_g__unclassified
49055	0	0	0	0	1	0	0	0	0	0	0	0	0	0	0	0	0	0	0	0	0	0	0	0	0	0	0	0	0	0	0	0	k__Bacteria	_p__Firmicutes	_c__Thermoanaerobacteria	_o__Thermoanaerobacterales	_f__Thermoanaerobacteraceae	_g__Thermoanaerobacter
49930	0	0	0	0	0	0	0	0	0	1	0	0	0	0	0	0	0	0	0	1	0	0	0	0	0	0	1	0	1	0	0	0	k__Bacteria	_p__Bacteroidota	_c__Bacteroidia	_o__Chitinophagales	_f__Chitinophagaceae	_g__Thermoflavifilum
49957	0	1	0	0	0	1	0	0	1	4	1	0	1	1	0	0	0	0	0	0	0	0	0	3	0	0	0	0	0	0	1	0	k__Bacteria	_p__Actinobacteriota	_c__Actinobacteria	_o__Corynebacteriales	_f__Corynebacteriaceae	_g__Corynebacterium
50058	0	0	0	0	0	0	0	0	0	0	2	0	0	0	0	0	0	0	0	0	0	0	0	0	0	0	0	0	0	0	0	0	k__Bacteria	_p__Cyanobacteria	_c__Cyanobacteriia	_o__Cyanobacteriales	_f__Xenococcaceae	_g__Stanieria_PCC-7437
50140	0	0	0	0	0	0	0	0	0	0	3	0	1	0	0	0	0	0	1	0	0	0	0	0	0	0	0	0	0	0	0	0	k__Bacteria	_p__Chloroflexi	_c__Anaerolineae	_o__SBR1031	_f__A4b	_g__
50507	0	0	0	0	1	0	0	0	0	0	0	0	1	0	0	0	0	0	0	0	0	0	0	0	0	0	0	0	1	0	0	0	k__Bacteria	_p__Dependentiae	_c__Babeliae	_o__Babeliales	_f__	_g__unclassified
50538	0	0	0	0	0	0	0	0	0	0	0	0	1	0	0	0	0	0	0	0	0	0	0	0	0	0	0	0	0	0	0	0	k__Bacteria	_p__Proteobacteria	_c__Gammaproteobacteria	_o__Burkholderiales	_f__Rhodocyclaceae	_g__Azonexus
51510	0	0	0	0	0	0	0	0	0	0	0	0	0	0	0	0	0	0	0	0	0	1	0	0	0	1	0	0	0	0	0	1	k__Bacteria	_p__Myxococcota	_c__Myxococcia	_o__Myxococcales	_f__Myxococcaceae	_g__Corallococcus
51767	0	0	0	0	0	0	0	0	0	0	0	1	0	0	0	0	0	0	0	0	0	0	0	0	0	0	0	0	0	0	0	0	k__Bacteria	_p__Proteobacteria	_c__Gammaproteobacteria	_o__Nitrococcales	_f__Halorhodospiraceae	_g__Alkalilimnicola
51978	0	0	0	0	1	0	0	0	0	0	0	0	0	0	0	0	0	0	0	0	0	0	0	1	0	0	0	0	0	0	0	0	k__Bacteria	_p__Proteobacteria	_c__Gammaproteobacteria	_o__Burkholderiales	_f__Oxalobacteraceae	_g__Noviherbaspirillum
51996	0	0	0	0	0	0	0	0	0	0	0	0	1	0	0	0	0	0	0	0	0	0	0	1	0	0	0	0	0	0	0	0	k__Bacteria	_p__Proteobacteria	_c__Gammaproteobacteria	_o__Burkholderiales	_f__Hydrogenophilaceae	_g__Tepidiphilus
52047	0	0	0	0	0	0	0	0	0	0	0	0	0	0	0	0	0	0	0	0	0	0	0	0	1	0	0	0	0	0	0	0	k__Bacteria	_p__Firmicutes	_c__Negativicutes	_o__Veillonellales-Selenomonadales	_f__Selenomonadaceae	_g__Megamonas
52317	0	1	0	0	0	0	0	0	0	0	0	0	0	0	0	0	0	0	0	0	0	0	0	0	0	1	0	0	0	0	0	0	k__Bacteria	_p__Cyanobacteria	_c__Cyanobacteriia	_o__Cyanobacteriales	_f__Nostocaceae	_g__Nostoc_PCC-7107
52328	0	0	0	0	0	0	0	0	0	0	0	0	0	0	0	0	0	0	1	0	0	0	0	0	0	1	0	1	0	0	0	0	k__Bacteria	_p__Desulfobacterota	_c__Desulfobacteria	_o__Desulfobacterales	_f__Desulfosarcinaceae	_g__Desulfatibacillum
52381	0	0	0	0	0	0	0	0	0	0	0	0	0	0	0	1	0	0	0	0	0	0	1	0	0	0	0	0	0	0	0	0	k__Bacteria	_p__Entotheonellaeota	_c__Entotheonellia	_o__Entotheonellales	_f__Entotheonellaceae	_g__Candidatus_Entotheonella
52395	0	0	0	0	0	0	0	0	0	0	0	0	0	0	0	0	0	0	0	0	0	0	1	0	0	0	0	0	0	0	0	0	k__Bacteria	_p__Firmicutes	_c__Bacilli	_o__Acholeplasmatales	_f__Acholeplasmataceae	_g__Candidatus_Phytoplasma
52885	0	0	4	1	0	0	0	0	40	14	20	0	11	0	0	0	1	0	0	3	0	0	0	0	0	1	0	7	5	5	1	0	k__Bacteria	_p__Gemmatimonadota	_c__Gemmatimonadetes	_o__Gemmatimonadales	_f__Gemmatimonadaceae	_g__Roseisolibacter
52986	0	0	0	0	0	0	1	0	0	0	0	0	0	0	0	0	0	0	0	0	0	0	0	0	0	0	0	0	1	0	0	0	k__Bacteria	_p__Firmicutes	_c__Desulfotomaculia	_o__Desulfotomaculales	_f__Desulfotomaculaceae	_g__Desulfohalotomaculum
53034	0	0	0	0	0	0	0	0	0	0	0	0	0	0	0	0	0	0	0	0	0	0	0	1	0	0	0	0	2	0	0	0	k__Bacteria	_p__Proteobacteria	_c__Gammaproteobacteria	_o__Burkholderiales	_f__Comamonadaceae	_g__Curvibacter
53091	0	0	1	0	0	0	0	0	0	0	0	0	0	0	0	0	0	0	0	0	0	0	0	0	0	0	0	0	1	0	0	0	k__Bacteria	_p__Proteobacteria	_c__Gammaproteobacteria	_o__Burkholderiales	_f__Alcaligenaceae	_g__Verticiella
53230	0	0	0	0	0	0	0	0	0	0	0	0	0	0	0	0	0	0	0	0	0	0	0	0	0	0	0	0	0	1	0	0	k__Bacteria	_p__Actinobacteriota	_c__Actinobacteria	_o__Propionibacteriales	_f__Propionibacteriaceae	_g__Acidipropionibacterium
53413	0	0	0	0	0	0	0	0	0	0	0	0	0	0	0	0	0	0	0	0	0	0	0	0	0	0	0	0	0	0	1	0	k__Bacteria	_p__Verrucomicrobiota	_c__Chlamydiae	_o__Chlamydiales	_f__Simkaniaceae	_g__
53747	0	1	0	0	0	0	0	0	0	1	0	0	0	0	0	0	0	0	0	1	0	0	0	0	0	0	1	0	0	0	0	0	k__Bacteria	_p__Proteobacteria	_c__Gammaproteobacteria	_o__Burkholderiales	_f__Comamonadaceae	_g__Ramlibacter
53868	0	0	1	0	0	0	0	0	0	0	0	0	0	0	0	0	0	0	0	0	0	0	0	0	0	0	0	0	0	0	0	0	k__Bacteria	_p__Cyanobacteria	_c__Cyanobacteriia	_o__Cyanobacteriales	_f__Rubidibacteraceae	_g__Dactylococcopsis_PCC-8305
53946	0	0	1	0	0	0	0	0	0	0	0	0	0	0	0	0	0	0	0	0	0	0	0	0	0	0	0	0	0	0	0	0	k__Bacteria	_p__Bacteroidota	_c__Bacteroidia	_o__Sphingobacteriales	_f__NS11-12_marine_group	_g__
54019	0	0	0	1	0	0	0	0	1	0	0	0	0	1	0	1	0	0	0	0	0	0	0	0	0	1	0	0	0	0	1	0	k__Bacteria	_p__Firmicutes	_c__Bacilli	_o__Lactobacillales	_f__Carnobacteriaceae	_g__Desemzia
54922	0	0	0	0	0	0	0	0	1	0	0	0	0	0	0	0	0	0	0	0	0	0	0	0	0	0	0	0	0	0	0	0	k__Bacteria	_p__Proteobacteria	_c__Gammaproteobacteria	_o__Burkholderiales	_f__Chitinibacteraceae	_g__Chitiniphilus
55123	0	0	0	0	0	0	0	0	0	1	0	0	0	0	0	0	0	0	0	0	0	0	0	0	0	0	0	0	0	0	0	0	k__Bacteria	_p__Verrucomicrobiota	_c__Chlamydiae	_o__Chlamydiales	_f__Simkaniaceae	_g__Simkania
55494	3	72	463	492	1	0	0	0	354	396	978	1	929	0	1	5	5	2	0	12	13	4	1570	13	6	6	2171	20	29	2	4	114	k__Bacteria	_p__Bacteroidota	_c__Bacteroidia	_o__Chitinophagales	_f__Chitinophagaceae	_g__Flavihumibacter
55505	0	2	0	0	0	0	0	0	1	2	1	0	4	0	0	0	0	0	0	8	8	0	0	0	0	0	0	0	0	0	0	2	k__Bacteria	_p__Hydrogenedentes	_c__Hydrogenedentia	_o__Hydrogenedentiales	_f__Hydrogenedensaceae	_g__
55671	0	0	0	0	0	0	0	0	0	0	0	0	0	1	0	0	0	0	0	0	0	0	0	1	0	0	0	0	1	0	0	0	k__Bacteria	_p__Proteobacteria	_c__Gammaproteobacteria	_o__Pseudomonadales	_f__Halomonadaceae	_g__Cobetia
55774	0	0	0	0	0	0	0	0	0	0	0	0	0	0	1	0	0	0	0	0	0	0	0	0	0	0	0	0	0	0	0	0	k__Bacteria	_p__Cyanobacteria	_c__Cyanobacteriia	_o__Cyanobacteriales	_f__Desertifilaceae	_g__Oscillatoria_SAG8.92
55820	0	0	0	0	0	0	0	0	0	0	0	0	0	0	1	0	0	0	0	0	0	0	0	0	0	0	0	0	0	0	0	0	k__Bacteria	_p__Proteobacteria	_c__Gammaproteobacteria	_o__Burkholderiales	_f__Burkholderiaceae	_g__Limnobacter
56078	0	0	1	0	1	1	0	1	1	1	0	0	0	0	0	0	2	0	1	1	0	0	0	0	1	0	1	0	0	0	1	0	k__Bacteria	_p__Firmicutes	_c__Bacilli	_o__Staphylococcales	_f__Staphylococcaceae	_g__Staphylococcus
56235	0	0	0	0	0	0	0	0	0	0	0	0	0	0	0	0	0	0	1	0	1	0	0	0	0	0	0	0	0	0	0	0	k__Bacteria	_p__Cyanobacteria	_c__Cyanobacteriia	_o__Leptolyngbyales	_f__Leptolyngbyaceae	_g__Calenema
56599	0	0	0	0	1	0	0	2	0	0	0	0	0	1	0	1	0	0	0	1	0	3	0	1	0	0	0	0	0	1	0	0	k__Bacteria	_p__Firmicutes	_c__Bacilli	_o__Paenibacillales	_f__Paenibacillaceae	_g__Paenibacillus
56817	1	0	0	0	0	0	0	1	0	0	0	0	0	0	0	0	0	0	0	0	0	0	0	1	0	0	0	0	0	0	0	0	k__Bacteria	_p__Bacteroidota	_c__Bacteroidia	_o__Flavobacteriales	_f__Crocinitomicaceae	_g__
56993	0	0	0	0	0	0	0	0	0	0	1	0	0	0	0	0	0	0	0	0	0	1	0	0	1	0	1	0	0	0	0	0	k__Bacteria	_p__Firmicutes	_c__Clostridia	_o__Lachnospirales	_f__Lachnospiraceae	_g__Tyzzerella
57828	0	0	1	0	0	0	1	1	0	0	0	0	0	2	0	0	0	1	1	0	0	0	1	0	0	1	1	1	1	0	1	0	k__Bacteria	_p__Proteobacteria	_c__Gammaproteobacteria	_o__Enterobacterales	_f__Enterobacteriaceae	_g__Enterobacter
57919	0	0	0	0	0	0	0	0	0	0	0	0	0	0	0	0	0	0	0	0	0	0	0	0	0	0	0	0	1	0	0	0	k__Bacteria	_p__Firmicutes	_c__Bacilli	_o__Staphylococcales	_f__Staphylococcaceae	_g__Salinicoccus
58229	0	1	0	0	0	0	1	0	0	1	0	0	0	0	0	0	1	0	0	0	1	1	0	0	0	0	0	1	1	1	0	2	k__Bacteria	_p__Proteobacteria	_c__Gammaproteobacteria	_o__Burkholderiales	_f__Oxalobacteraceae	_g__Janthinobacterium
58267	0	2	0	0	0	0	0	1	0	0	1	0	0	0	0	0	0	0	0	0	0	0	1	0	0	0	0	0	0	1	0	2	k__Bacteria	_p__Verrucomicrobiota	_c__Verrucomicrobiae	_o__Pedosphaerales	_f__Pedosphaeraceae	_g__ADurb.Bin063-1
59132	0	0	0	0	0	0	0	1	0	0	0	0	0	0	0	0	0	0	0	0	0	0	0	0	0	0	0	0	0	0	0	0	k__Bacteria	_p__Bacteroidota	_c__Bacteroidia	_o__Chitinophagales	_f__Chitinophagaceae	_g__
59458	0	0	0	0	0	0	0	0	1	0	2	0	11	0	0	0	0	0	0	0	0	0	0	0	1	0	0	0	0	0	0	0	k__Bacteria	_p__Cyanobacteria	_c__Cyanobacteriia	_o__Cyanobacteriales	_f__Cyanobacteriaceae	_g__Geminocystis_PCC-6308
59690	0	0	0	0	0	0	0	0	0	0	8	0	10	0	0	0	0	0	0	0	0	0	0	0	0	0	0	0	0	0	0	0	k__Bacteria	_p__Firmicutes	_c__Clostridia	_o__Clostridiales	_f__Caloramatoraceae	_g__Thermobrachium
59727	1	166	120	122	1	0	0	1	5	7	338	0	354	0	0	0	0	0	0	1	1	0	3	0	2	2	3	270	179	26	32	275	k__Bacteria	_p__Bacteroidota	_c__Bacteroidia	_o__Cytophagales	_f__Hymenobacteraceae	_g__Pontibacter
59951	1	0	0	0	0	0	0	0	0	0	0	0	0	0	0	0	0	0	0	0	0	0	1	0	0	0	0	0	1	0	0	1	k__Bacteria	_p__Bacteroidota	_c__Bacteroidia	_o__Bacteroidales	_f__Dysgonomonadaceae	_g__Candidatus_Armantifilum
59996	0	0	0	0	0	0	0	0	0	0	0	0	1	1	0	0	0	0	0	0	0	0	0	0	0	0	0	0	0	0	0	0	k__Bacteria	_p__Proteobacteria	_c__Alphaproteobacteria	_o__Sphingomonadales	_f__Sphingomonadaceae	_g__Sphingorhabdus
60726	0	0	0	0	0	0	0	0	0	0	0	0	0	0	0	0	1	0	0	0	0	0	0	0	0	0	0	0	0	0	0	0	k__Bacteria	_p__Campylobacterota	_c__Campylobacteria	_o__Campylobacterales	_f__Rs-M59_termite_group	_g__
62158	0	1	0	0	0	0	0	0	1	0	0	0	0	0	0	0	0	0	0	0	0	1	2	0	0	0	2	0	0	0	1	0	k__Bacteria	_p__Nitrospirota	_c__Nitrospiria	_o__Nitrospirales	_f__Nitrospiraceae	_g__Nitrospira
62618	0	7	1	0	0	0	0	0	8	11	0	0	0	0	0	0	1	0	1	1	0	0	0	2	0	1	1	175	457	24	54	2	k__Bacteria	_p__Dependentiae	_c__Babeliae	_o__Babeliales	_f__Babeliaceae	_g__Candidatus_Babela
62859	0	0	0	0	0	0	0	0	0	0	0	0	0	0	0	0	0	0	0	0	0	0	0	0	0	0	0	0	0	0	1	0	k__Bacteria	_p__Bacteroidota	_c__Bacteroidia	_o__Flavobacteriales	_f__Flavobacteriaceae	_g__Formosa
62903	0	0	0	0	0	0	0	0	0	0	0	0	0	0	0	0	1	0	0	0	0	0	0	0	0	0	0	0	0	0	1	0	k__Bacteria	_p__Bacteroidota	_c__Bacteroidia	_o__Cytophagales	_f__Cyclobacteriaceae	_g__Tunicatimonas
63120	0	4	0	0	0	0	0	0	0	0	0	0	0	0	0	0	0	0	0	0	0	0	0	0	0	0	0	0	0	0	0	0	k__Bacteria	_p__Firmicutes	_c__Negativicutes	_o__Veillonellales-Selenomonadales	_f__Sporomusaceae	_g__Anaerosinus
63145	0	1	0	0	0	0	0	0	0	0	0	0	0	0	0	0	0	0	0	0	0	0	0	0	0	0	1	0	0	0	0	0	k__Bacteria	_p__Proteobacteria	_c__Gammaproteobacteria	_o__Enterobacterales	_f__Succinivibrionaceae	_g__Succinimonas
63216	0	2	1	0	0	0	0	0	0	0	0	0	0	0	0	0	0	0	0	0	0	0	0	0	0	0	0	0	2	0	0	3	k__Bacteria	_p__Bdellovibrionota	_c__Bdellovibrionia	_o__Bacteriovoracales	_f__Bacteriovoracaceae	_g__Bacteriovorax
63517	1	0	1	0	0	0	0	0	0	0	0	0	0	0	0	0	0	0	0	0	0	0	0	0	0	0	0	1	0	0	0	0	k__Bacteria	_p__Firmicutes	_c__Bacilli	_o__Bacillales	_f__Bacillaceae	_g__Ureibacillus
63664	0	0	0	1	0	0	0	0	0	0	0	0	0	0	0	0	0	0	0	0	0	0	0	0	0	0	0	0	0	0	0	0	k__Bacteria	_p__Proteobacteria	_c__Alphaproteobacteria	_o__Rhizobiales	_f__Rhodobiaceae	_g__Afifella
63724	0	0	1	1	0	0	0	0	0	2	0	0	0	0	0	0	0	0	0	0	0	0	0	1	0	1	1	1	1	1	1	0	k__Bacteria	_p__Firmicutes	_c__Bacilli	_o__Lactobacillales	_f__Streptococcaceae	_g__Streptococcus
63867	0	0	0	1	0	0	0	0	0	0	0	0	0	0	0	0	0	0	0	0	0	0	0	0	0	0	0	0	0	0	0	0	k__Bacteria	_p__Proteobacteria	_c__Gammaproteobacteria	_o__Enterobacterales	_f__Succinivibrionaceae	_g__Ruminobacter
63883	0	2	25	37	0	1	0	0	40	62	19	2	21	0	0	0	2	13	16	4	2	0	1	0	0	1	2	0	1	0	0	0	k__Bacteria	_p__Verrucomicrobiota	_c__Chlamydiae	_o__Chlamydiales	_f__Parachlamydiaceae	_g__Candidatus_Protochlamydia
64822	0	0	0	0	0	0	0	1	0	0	0	0	0	0	0	0	0	0	0	0	0	0	0	0	1	0	0	0	0	0	0	0	k__Bacteria	_p__Verrucomicrobiota	_c__Chlamydiae	_o__Chlamydiales	_f__Chlamydiaceae	_g__Candidatus_Amphibiichlamydia
64907	0	0	0	0	0	0	0	0	2	2	0	0	0	0	0	0	0	0	1	0	0	0	0	1	0	0	0	0	0	0	0	0	k__Bacteria	_p__Proteobacteria	_c__Gammaproteobacteria	_o__Burkholderiales	_f__Nitrosomonadaceae	_g__Nitrosomonas
65150	0	0	0	0	0	0	0	0	1	1	1	0	0	0	0	0	0	0	0	0	0	0	0	0	0	0	0	0	0	0	0	0	k__Bacteria	_p__Proteobacteria	_c__Gammaproteobacteria	_o__Burkholderiales	_f__Oxalobacteraceae	_g__Herbaspirillum
65292	0	0	0	0	0	0	0	0	0	1	0	0	0	0	0	0	0	0	0	0	0	0	0	0	0	0	0	0	0	0	0	0	k__Bacteria	_p__Cyanobacteria	_c__Cyanobacteriia	_o__Cyanobacteriales	_f__Phormidiaceae	_g__Tychonema_CCAP_1459-11B
65590	1	0	0	0	0	0	0	0	0	0	0	0	0	0	0	0	0	0	0	0	0	0	0	0	0	0	0	0	0	0	0	0	k__Bacteria	_p__Proteobacteria	_c__Gammaproteobacteria	_o__Nitrococcales	_f__Halorhodospiraceae	_g__Halorhodospira
65662	11	22	10	19	3	4	5	3	0	3	1	19	4	0	0	0	0	0	2	0	0	5	2	4	1	2	3	2	0	0	1	2	k__Bacteria	_p__Proteobacteria	_c__Gammaproteobacteria	_o__Legionellales	_f__Legionellaceae	_g__Legionella
66122	0	0	0	0	0	0	0	0	0	0	0	0	0	1	0	0	0	0	0	0	0	0	0	0	0	0	0	0	0	0	0	0	k__Bacteria	_p__Proteobacteria	_c__Gammaproteobacteria	_o__Burkholderiales	_f__Comamonadaceae	_g__Rhizobacter
66259	0	0	0	0	0	0	0	0	0	0	0	0	0	0	1	0	0	0	0	0	0	0	0	0	0	0	0	0	0	0	0	0	k__Bacteria	_p__Desulfobacterota	_c__Desulfuromonadia	_o__Geobacterales	_f__Geobacteraceae	_g__Geobacter
66352	0	0	0	0	0	0	0	0	1	1	0	0	0	1	1	0	1	0	1	0	0	0	0	0	0	0	0	1	0	0	0	1	k__Bacteria	_p__Firmicutes	_c__Bacilli	_o__Brevibacillales	_f__Brevibacillaceae	_g__Brevibacillus
66469	0	0	0	0	0	0	0	0	0	0	0	0	0	0	0	1	0	0	0	0	0	1	0	0	0	0	0	0	0	0	0	0	k__Bacteria	_p__Bacteroidota	_c__Bacteroidia	_o__Flavobacteriales	_f__Flavobacteriaceae	_g__Mariniflexile
67819	0	0	0	0	0	0	0	0	0	0	0	0	0	0	0	0	0	0	0	0	0	0	0	2	0	0	0	1	0	0	0	0	k__Bacteria	_p__Proteobacteria	_c__Gammaproteobacteria	_o__Xanthomonadales	_f__Rhodanobacteraceae	_g__Tahibacter
69409	0	1	0	1	0	0	0	0	0	0	0	0	0	1	1	0	0	0	0	0	1	0	0	0	0	0	1	2	1	0	0	0	k__Bacteria	_p__Proteobacteria	_c__Alphaproteobacteria	_o__Rhodobacterales	_f__Rhodobacteraceae	_g__Ascidiaceihabitans
69591	13	1	0	1	0	0	2	1	2	8	1	12	2	0	0	0	0	1	0	0	0	0	6	0	1	0	8	5	2	6	13	1	k__Bacteria	_p__Bacteroidota	_c__Bacteroidia	_o__Flavobacteriales	_f__Flavobacteriaceae	_g__Meridianimaribacter
70070	0	2	1	0	8	5	1	0	4	1	0	0	0	1	5	8	1	0	0	1	1	1	3	0	2	0	3	0	0	0	0	1	k__Bacteria	_p__Proteobacteria	_c__Gammaproteobacteria	_o__Burkholderiales	_f__Methylophilaceae	_g__Methylobacillus
70126	3	1	0	0	0	0	0	0	0	1	1	1	0	0	0	0	0	0	0	0	0	0	0	0	0	1	1	0	0	0	0	2	k__Bacteria	_p__Bacteroidota	_c__Bacteroidia	_o__Sphingobacteriales	_f__Sphingobacteriaceae	_g__Mucilaginibacter
70274	0	12	23	19	0	0	1	0	0	0	0	0	0	0	0	0	0	0	0	0	0	0	0	0	0	0	1	0	1	0	0	14	k__Bacteria	_p__Proteobacteria	_c__Gammaproteobacteria	_o__Burkholderiales	_f__Rhodocyclaceae	_g__Ferribacterium
70443	0	1	1	0	0	0	0	1	1	0	1	1	0	0	0	0	0	1	2	0	0	1	0	0	0	0	0	0	1	0	0	3	k__Bacteria	_p__Proteobacteria	_c__Gammaproteobacteria	_o__Burkholderiales	_f__Rhodocyclaceae	_g__Dechloromonas
70470	0	1	0	0	0	0	0	0	0	0	0	0	0	0	0	0	0	0	0	0	0	0	0	0	1	0	0	0	0	0	0	0	k__Bacteria	_p__Thermotogota	_c__Thermotogae	_o__Mesoaciditogales	_f__Mesoaciditogaceae	_g__
71037	0	9	9	17	0	1	0	0	6	14	5	0	13	0	0	0	0	0	5	4	6	1	0	0	0	0	0	0	1	0	1	1	k__Bacteria	_p__Proteobacteria	_c__Alphaproteobacteria	_o__Sphingomonadales	_f__Sphingomonadaceae	_g__Erythrobacter
71175	0	1	2	2	0	0	0	0	0	0	0	0	1	0	0	0	0	0	0	1	0	0	1	0	1	0	1	2	0	0	0	0	k__Bacteria	_p__Bacteroidota	_c__Bacteroidia	_o__Cytophagales	_f__Spirosomaceae	_g__Larkinella
71500	0	0	1	0	0	1	0	0	0	0	0	0	0	1	0	0	0	0	0	0	0	0	0	0	0	0	0	0	0	0	1	0	k__Bacteria	_p__Proteobacteria	_c__Alphaproteobacteria	_o__Rhodobacterales	_f__Rhodobacteraceae	_g__
71867	0	0	0	1	0	0	0	0	0	0	0	0	0	0	0	0	0	0	0	0	0	0	0	0	0	0	0	0	0	0	1	0	k__Bacteria	_p__Proteobacteria	_c__Alphaproteobacteria	_o__Rhizobiales	_f__Rhizobiaceae	_g__Candidatus_Hodgkinia
71924	0	0	0	1	1	0	0	0	0	0	0	0	0	0	0	0	0	0	0	0	0	0	0	0	0	1	0	0	0	1	0	0	k__Bacteria	_p__Verrucomicrobiota	_c__Chlamydiae	_o__Chlamydiales	_f__Parachlamydiaceae	_g__Candidatus_Mesochlamydia
72822	0	0	0	0	1	0	0	0	0	0	0	0	0	0	0	0	0	0	0	0	0	0	0	0	0	0	0	0	0	0	0	0	k__Bacteria	_p__Proteobacteria	_c__Alphaproteobacteria	_o__Rhodobacterales	_f__Rhodobacteraceae	_g__Ketogulonicigenium
72847	0	0	0	0	2	1	0	0	0	0	0	0	0	2	0	0	0	0	0	1	0	0	0	0	0	0	0	0	0	0	1	1	k__Bacteria	_p__Proteobacteria	_c__Gammaproteobacteria	_o__Burkholderiales	_f__Methylophilaceae	_g__Methylophilus
75535	0	0	0	0	0	0	0	0	1	0	0	0	0	0	0	0	0	0	0	0	0	0	0	0	0	0	0	0	0	0	0	0	k__Bacteria	_p__Firmicutes	_c__Clostridia	_o__Oscillospirales	_f__Ruminococcaceae	_g__UBA1819
75918	0	0	0	0	0	0	0	0	0	1	0	0	0	0	0	0	0	0	0	1	0	0	0	0	0	0	0	0	0	0	0	0	k__Bacteria	_p__Firmicutes	_c__Bacilli	_o__Bacillales	_f__Bacillaceae	_g__Anoxybacillus
75930	0	1	1	1	0	1	0	0	5	16	5	0	3	0	0	0	0	0	0	0	0	0	0	0	0	0	0	0	0	0	0	6	k__Bacteria	_p__Verrucomicrobiota	_c__Verrucomicrobiae	_o__Pedosphaerales	_f__Pedosphaeraceae	_g__
76366	0	0	0	0	0	0	0	0	0	0	1	0	0	0	0	0	0	0	0	0	0	0	0	0	0	0	0	0	0	0	0	0	k__Bacteria	_p__Verrucomicrobiota	_c__Lentisphaeria	_o__P.palmC41	_f__	_g__unclassified
76497	0	1	0	2	0	0	0	0	0	0	1	0	2	0	0	0	0	0	0	0	0	0	0	0	0	0	0	0	0	0	0	0	k__Bacteria	_p__Proteobacteria	_c__Alphaproteobacteria	_o__Acetobacterales	_f__Acetobacteraceae	_g__Endobacter
76554	0	0	0	0	0	1	0	0	0	0	1	0	1	0	1	0	0	0	0	0	0	0	0	0	0	0	0	0	1	0	0	0	k__Bacteria	_p__Proteobacteria	_c__Gammaproteobacteria	_o__Burkholderiales	_f__Rhodocyclaceae	_g__Uliginosibacterium
77856	0	0	0	0	0	0	0	0	0	0	0	0	1	0	0	0	0	0	0	0	0	0	0	0	0	0	0	0	0	1	0	0	k__Bacteria	_p__Actinobacteriota	_c__Thermoleophilia	_o__Gaiellales	_f__Gaiellaceae	_g__Gaiella
78310	0	0	0	0	0	0	0	0	0	0	0	0	0	3	2	0	0	0	0	0	0	1	0	0	0	0	0	0	0	0	0	0	k__Bacteria	_p__Verrucomicrobiota	_c__Chlamydiae	_o__Chlamydiales	_f__Parachlamydiaceae	_g__Candidatus_Rubidus
82162	0	0	0	0	0	0	0	0	0	0	0	1	0	1	0	0	0	0	0	0	0	0	0	0	0	0	0	0	0	0	0	0	k__Bacteria	_p__Actinobacteriota	_c__Acidimicrobiia	_o__Microtrichales	_f__Ilumatobacteraceae	_g__Ilumatobacter
82623	0	0	0	0	0	0	0	0	0	0	0	1	0	0	0	0	0	0	0	0	0	0	0	1	0	0	0	0	0	0	0	0	k__Bacteria	_p__Desulfobacterota	_c__Desulfobacteria	_o__Desulfobacterales	_f__Desulfobacteraceae	_g__Desulfobacterium
82913	0	0	0	0	0	0	0	0	0	0	0	0	0	0	0	1	0	0	0	0	0	0	0	0	1	0	0	0	0	2	0	0	k__Bacteria	_p__Verrucomicrobiota	_c__Verrucomicrobiae	_o__Methylacidiphilales	_f__Methylacidiphilaceae	_g__
83739	0	0	0	0	0	0	0	0	0	0	0	0	0	0	0	0	1	0	0	0	0	0	1	0	0	0	0	0	1	0	0	0	k__Bacteria	_p__Proteobacteria	_c__Gammaproteobacteria	_o__Thiomicrospirales	_f__Thiomicrospiraceae	_g__endosymbionts
84356	0	0	0	0	0	0	0	0	0	0	0	0	0	0	0	0	0	0	0	0	0	0	0	0	0	0	1	0	0	0	0	0	k__Bacteria	_p__Proteobacteria	_c__Gammaproteobacteria	_o__Pseudomonadales	_f__Halieaceae	_g__OM60(NOR5)_clade
85226	0	0	0	0	0	0	0	0	0	1	0	0	0	0	0	0	0	0	0	0	0	0	0	0	0	0	0	1	0	1	0	0	k__Bacteria	_p__Proteobacteria	_c__Gammaproteobacteria	_o__Burkholderiales	_f__Hydrogenophilaceae	_g__Thiobacillus
85722	0	0	0	0	0	0	0	0	0	0	0	0	0	0	0	0	0	0	0	0	0	0	0	0	0	0	0	0	1	0	0	0	k__Bacteria	_p__Proteobacteria	_c__Gammaproteobacteria	_o__Enterobacterales	_f__Morganellaceae	_g__endosymbionts
86000	130	1134	372	600	383	537	205	191	331	704	29	178	33	98	89	35	36	149	125	145	87	130	535	41	173	115	751	1423	2055	193	516	615	k__Bacteria	_p__Bacteroidota	_c__Bacteroidia	_o__Cytophagales	_f__Spirosomaceae	_g__Dyadobacter
86149	1	0	0	0	0	0	0	0	0	0	0	0	1	0	0	0	0	0	0	0	0	0	0	0	0	0	0	1	0	1	0	0	k__Bacteria	_p__Proteobacteria	_c__Alphaproteobacteria	_o__Rhizobiales	_f__Rhizobiaceae	_g__Bartonella
86232	0	0	0	0	1	0	0	0	0	0	0	0	0	0	0	0	0	0	0	0	0	0	0	0	0	0	0	0	0	1	0	0	k__Bacteria	_p__NB1-j	_c__	_o__unclassified	_f__unclassified	_g__unclassified
87064	0	0	1	0	0	0	0	0	0	0	0	0	0	0	0	0	0	0	0	0	0	0	0	0	0	0	1	1	0	0	2	0	k__Bacteria	_p__Bacteroidota	_c__Bacteroidia	_o__Cytophagales	_f__Spirosomaceae	_g__Arsenicibacter
87248	0	0	1	0	0	0	0	0	0	1	0	0	0	0	0	0	0	0	0	0	0	0	0	0	0	0	0	1	0	0	1	0	k__Bacteria	_p__Cyanobacteria	_c__Cyanobacteriia	_o__Limnotrichales	_f__Limnotrichaceae	_g__Limnothrix
87887	0	21	20	29	4	0	9	0	14	10	36	0	21	4	0	1	1	16	14	0	0	0	7	0	3	0	7	7	5	24	15	23	k__Bacteria	_p__Verrucomicrobiota	_c__Verrucomicrobiae	_o__Opitutales	_f__Opitutaceae	_g__Opitutus
88062	0	1	2	3	3	1	4	4	0	0	0	1	1	7	4	0	0	1	0	0	0	0	1	1	0	0	2	0	0	6	0	2	k__Bacteria	_p__Verrucomicrobiota	_c__Chlamydiae	_o__LD1-PA32	_f__	_g__unclassified
88086	0	2	0	0	0	0	0	0	0	0	0	0	0	0	0	0	0	0	0	0	0	0	0	0	0	0	0	2	0	0	0	2	k__Bacteria	_p__Proteobacteria	_c__Alphaproteobacteria	_o__Azospirillales	_f__Azospirillaceae	_g__Niveispirillum
88433	0	2	2	2	1	2	0	0	1	0	1	1	3	0	0	0	0	0	2	1	0	1	0	0	1	0	3	1	0	1	2	1	k__Bacteria	_p__Proteobacteria	_c__Alphaproteobacteria	_o__Sphingomonadales	_f__Sphingomonadaceae	_g__Ellin6055
89168	0	0	1	0	0	0	0	1	0	0	0	1	0	0	0	0	0	0	0	0	0	0	0	0	0	0	0	0	1	0	0	0	k__Bacteria	_p__Proteobacteria	_c__Gammaproteobacteria	_o__Enterobacterales	_f__Enterobacteriaceae	_g__Salmonella
89344	0	0	2	2	0	0	0	0	0	0	0	0	0	0	0	0	0	0	0	0	0	0	0	0	0	0	0	0	0	0	0	0	k__Bacteria	_p__Verrucomicrobiota	_c__Verrucomicrobiae	_o__Opitutales	_f__Opitutaceae	_g__Cephaloticoccus
89611	0	0	5	8	1	1	0	0	6	9	1	0	1	0	0	0	1	0	1	0	2	2	0	1	1	1	1	1	4	0	1	0	k__Bacteria	_p__Proteobacteria	_c__Alphaproteobacteria	_o__Sphingomonadales	_f__Sphingomonadaceae	_g__Altererythrobacter
90188	0	0	1	1	0	0	0	0	0	0	0	0	0	0	0	0	0	0	0	0	0	0	0	0	0	0	0	0	0	0	0	0	k__Bacteria	_p__Bacteroidota	_c__Bacteroidia	_o__Chitinophagales	_f__Chitinophagaceae	_g__Ferruginibacter
90403	0	0	0	0	1	0	0	0	0	0	0	0	0	0	0	0	0	0	0	0	0	0	0	0	0	0	0	0	0	0	0	0	k__Bacteria	_p__Proteobacteria	_c__Alphaproteobacteria	_o__Rhizobiales	_f__Rhizobiaceae	_g__Hoeflea
91025	0	0	0	0	0	1	0	0	0	0	0	0	0	0	0	0	0	0	0	0	0	0	0	0	0	0	0	0	0	0	0	0	k__Bacteria	_p__Actinobacteriota	_c__Actinobacteria	_o__Micrococcales	_f__Dermabacteraceae	_g__Brachybacterium
91262	0	0	0	0	0	1	0	0	0	0	0	0	0	0	0	0	0	0	1	0	0	1	0	0	0	0	0	0	0	0	0	0	k__Bacteria	_p__Proteobacteria	_c__Gammaproteobacteria	_o__Chromatiales	_f__Chromatiaceae	_g__Thiolamprovum
92055	0	0	0	0	0	0	0	1	0	0	0	0	0	0	0	0	0	0	0	0	0	0	0	0	0	0	0	0	0	0	0	0	k__Bacteria	_p__Actinobacteriota	_c__Actinobacteria	_o__Micrococcales	_f__Microbacteriaceae	_g__Agromyces
92926	0	1	0	0	0	0	0	0	1	0	0	0	0	0	1	0	0	0	0	0	0	0	0	0	0	0	0	0	0	0	0	0	k__Bacteria	_p__Proteobacteria	_c__Alphaproteobacteria	_o__Rhodobacterales	_f__Rhodobacteraceae	_g__Roseobacter
94449	0	0	0	0	0	0	0	0	0	0	2	0	0	0	0	0	0	0	0	0	0	0	0	0	0	0	0	0	0	0	0	0	k__Bacteria	_p__Proteobacteria	_c__Alphaproteobacteria	_o__Ferrovibrionales	_f__Taonella	_g__
95323	0	0	0	0	0	0	0	0	0	0	0	0	1	0	0	0	0	0	0	0	0	0	0	0	0	0	0	0	0	0	0	0	k__Bacteria	_p__Desulfobacterota	_c__Desulfobacteria	_o__Desulfobacterales	_f__Desulfolunaceae	_g__Desulfofrigus
96168	0	8	2	7	13	4	5	6	19	30	2	0	3	21	5	4	5	4	9	14	6	15	2	7	11	2	1	5	3	8	4	4	k__Bacteria	_p__Proteobacteria	_c__Alphaproteobacteria	_o__Rhizobiales	_f__Xanthobacteraceae	_g__Ancylobacter
97155	0	0	0	0	0	0	0	0	0	0	0	0	0	0	0	0	2	0	0	0	0	0	0	0	0	0	0	0	0	0	0	0	k__Bacteria	_p__Proteobacteria	_c__Gammaproteobacteria	_o__Enterobacterales	_f__Enterobacteriaceae	_g__Kosakonia
97397	0	0	0	0	0	0	0	0	0	0	0	0	0	0	0	1	1	0	0	0	0	0	0	0	0	0	0	0	0	0	0	0	k__Bacteria	_p__Actinobacteriota	_c__Actinobacteria	_o__Micrococcales	_f__Intrasporangiaceae	_g__Arsenicicoccus
98665	0	0	0	0	0	0	0	0	0	0	0	0	0	0	0	0	0	0	0	1	0	0	0	0	0	0	0	0	0	0	0	0	k__Bacteria	_p__Actinobacteriota	_c__Actinobacteria	_o__Actinomycetales	_f__Actinomycetales_Incertae_Sedis	_g__Candidatus_Ancillula
98724	0	0	0	0	0	0	0	0	0	0	0	0	0	0	0	0	0	0	0	0	1	0	0	0	0	0	0	0	0	0	0	0	k__Bacteria	_p__Firmicutes	_c__Bacilli	_o__Erysipelotrichales	_f__Erysipelatoclostridiaceae	_g__Erysipelatoclostridium
99028	0	0	0	0	0	0	0	0	0	0	0	0	0	0	0	0	0	0	0	0	0	1	0	0	0	1	0	0	0	0	0	0	k__Bacteria	_p__Cyanobacteria	_c__Cyanobacteriia	_o__Cyanobacteriales	_f__Geitlerinemaceae	_g__Geitlerinema_PCC-7105
99871	0	0	0	0	0	0	0	0	0	0	0	0	0	0	0	0	0	0	0	0	0	0	0	1	0	0	0	0	0	0	0	0	k__Bacteria	_p__Proteobacteria	_c__Gammaproteobacteria	_o__Enterobacterales	_f__Pasteurellaceae	_g__Gallibacterium
100748	1	0	0	0	0	1	0	0	0	0	0	0	0	0	0	0	0	0	0	0	0	0	0	0	0	1	0	0	0	0	0	0	k__Bacteria	_p__Desulfobacterota	_c__Desulfobacteria	_o__Desulfatiglandales	_f__Desulfatiglandaceae	_g__Desulfatiglans
102201	0	0	0	0	0	0	0	0	0	0	0	1	0	0	0	0	0	0	0	0	0	0	0	0	0	0	0	1	0	0	0	0	k__Bacteria	_p__Firmicutes	_c__Bacilli	_o__Lactobacillales	_f__Lactobacillaceae	_g__Levilactobacillus
102594	0	0	0	0	0	0	0	0	0	0	0	0	0	0	0	0	0	0	0	0	0	0	0	0	0	0	0	0	1	0	0	0	k__Bacteria	_p__MBNT15	_c__	_o__unclassified	_f__unclassified	_g__unclassified
102771	0	1	0	0	0	0	0	0	0	0	0	0	0	0	0	0	0	0	0	0	0	0	0	0	0	0	0	0	1	0	1	0	k__Bacteria	_p__Bacteroidota	_c__Bacteroidia	_o__Cytophagales	_f__Flammeovirgaceae	_g__Limibacter
102886	0	0	0	0	0	0	0	0	0	1	2	0	1	0	0	0	0	0	0	0	0	0	0	0	0	0	0	0	0	8	7	0	k__Bacteria	_p__Verrucomicrobiota	_c__Verrucomicrobiae	_o__Opitutales	_f__Opitutaceae	_g__Diplosphaera
103256	0	0	0	0	0	0	0	0	0	0	0	0	0	0	0	0	0	0	0	0	0	0	0	0	0	0	0	0	0	3	1	0	k__Bacteria	_p__Bacteroidota	_c__Bacteroidia	_o__Cytophagales	_f__Hymenobacteraceae	_g__Nibribacter
103417	0	0	0	3	1	1	0	0	31	54	4	0	2	0	0	0	0	0	1	0	0	0	0	0	3	0	0	339	751	427	953	1	k__Bacteria	_p__Bacteroidota	_c__Bacteroidia	_o__Cytophagales	_f__Spirosomaceae	_g__Emticicia
103526	0	0	0	0	0	0	0	0	0	0	0	0	0	0	0	0	0	0	0	0	0	0	0	1	0	0	0	0	1	0	1	0	k__Bacteria	_p__Proteobacteria	_c__Alphaproteobacteria	_o__Caulobacterales	_f__Hyphomonadaceae	_g__Glycocaulis
104034	0	0	0	0	0	0	0	0	0	0	0	0	0	0	0	0	0	0	0	0	0	0	0	0	0	0	0	0	0	0	0	1	k__Bacteria	_p__Proteobacteria	_c__Alphaproteobacteria	_o__Rhizobiales	_f__Beijerinckiaceae	_g__Methylocella
104275	0	8	2	3	0	0	0	0	0	1	0	0	0	0	0	0	0	0	0	0	0	0	0	0	0	0	0	0	0	0	0	3	k__Bacteria	_p__Proteobacteria	_c__Alphaproteobacteria	_o__Rhizobiales	_f__Pleomorphomonadaceae	_g__
104463	0	3	1	1	0	0	0	0	0	0	0	0	0	0	0	0	0	0	0	0	0	0	0	0	0	0	0	1	0	0	0	0	k__Bacteria	_p__Proteobacteria	_c__Alphaproteobacteria	_o__Rhizobiales	_f__Beijerinckiaceae	_g__Rhodoblastus
104632	3	2	20	20	5	2	3	1	3	8	0	5	0	13	2	1	2	10	7	4	1	15	10	10	5	7	5	3	3	6	1	1	k__Bacteria	_p__Proteobacteria	_c__Alphaproteobacteria	_o__Rhizobiales	_f__Xanthobacteraceae	_g__Azorhizobium
104796	0	1	0	2	0	0	0	0	2	2	1	0	2	0	0	0	0	0	0	0	0	0	0	0	0	0	0	1	0	0	0	0	k__Bacteria	_p__Proteobacteria	_c__Alphaproteobacteria	_o__Rhizobiales	_f__Xanthobacteraceae	_g__
105120	0	0	3	3	2	1	0	0	0	3	0	1	0	0	0	0	0	0	1	0	0	1	0	0	0	0	0	0	0	0	0	1	k__Bacteria	_p__Proteobacteria	_c__Alphaproteobacteria	_o__Rhizobiales	_f__Xanthobacteraceae	_g__Pseudoxanthobacter
105155	1	0	3	5	2	0	0	0	3	4	1	1	2	1	0	1	3	16	13	1	2	12	4	6	2	0	2	3	3	5	3	2	k__Bacteria	_p__Proteobacteria	_c__Alphaproteobacteria	_o__Rhizobiales	_f__Xanthobacteraceae	_g__Xanthobacter
105513	0	0	1	0	0	0	0	0	0	0	0	0	0	0	0	0	0	0	0	0	0	0	0	0	0	0	0	0	0	0	0	1	k__Bacteria	_p__Proteobacteria	_c__Alphaproteobacteria	_o__Rhizobiales	_f__Hyphomicrobiaceae	_g__Filomicrobium
105910	0	0	0	1	0	0	0	0	0	0	0	0	0	0	0	0	0	0	0	1	0	0	0	0	0	0	0	0	0	0	0	0	k__Bacteria	_p__Proteobacteria	_c__Gammaproteobacteria	_o__Burkholderiales	_f__Chromobacteriaceae	_g__Vogesella
106016	0	0	0	1	0	0	0	0	0	0	0	0	0	0	0	0	0	0	0	0	0	0	0	0	0	0	0	0	0	0	0	0	k__Bacteria	_p__Actinobacteriota	_c__Actinobacteria	_o__Micromonosporales	_f__Micromonosporaceae	_g__Phytomonospora
106105	0	0	0	1	0	0	0	0	0	0	0	0	0	0	0	0	0	0	0	0	0	0	0	0	0	0	0	0	0	0	0	0	k__Bacteria	_p__Actinobacteriota	_c__Actinobacteria	_o__Propionibacteriales	_f__Propionibacteriaceae	_g__Microlunatus
107082	0	0	0	0	1	0	0	0	0	0	0	0	0	0	0	0	0	0	0	0	0	0	1	0	0	0	0	0	0	0	0	0	k__Bacteria	_p__Proteobacteria	_c__Alphaproteobacteria	_o__Azospirillales	_f__Azospirillales_Incertae_Sedis	_g__Stella
107443	0	0	0	4	0	1	1	3	0	4	4	1	4	1	3	2	0	3	6	0	1	2	2	1	0	0	1	2	1	2	1	1	k__Bacteria	_p__Proteobacteria	_c__Alphaproteobacteria	_o__Rhizobiales	_f__Beijerinckiaceae	_g__Microvirga
108787	1	1	0	0	1	0	1	1	2	1	0	2	1	2	1	2	2	1	0	0	0	0	0	0	0	0	0	3	0	4	2	0	k__Bacteria	_p__Proteobacteria	_c__Gammaproteobacteria	_o__Burkholderiales	_f__Oxalobacteraceae	_g__Massilia
108968	0	0	0	0	0	0	0	1	0	0	0	0	1	0	0	0	0	0	0	0	0	0	0	0	0	0	0	0	0	0	0	0	k__Bacteria	_p__Proteobacteria	_c__Gammaproteobacteria	_o__Pseudomonadales	_f__Halomonadaceae	_g__Halovibrio
111697	0	0	0	0	0	0	0	0	0	0	1	1	2	0	0	0	0	0	0	0	0	0	0	0	0	0	0	0	0	0	0	0	k__Bacteria	_p__Proteobacteria	_c__Gammaproteobacteria	_o__Ectothiorhodospirales	_f__Ectothiorhodospiraceae	_g__Thiogranum
112509	1	0	0	0	0	0	0	0	0	0	0	1	0	0	0	0	0	0	0	0	0	0	0	0	0	0	0	0	0	0	0	1	k__Bacteria	_p__Firmicutes	_c__Clostridia	_o__Clostridiales	_f__Clostridiaceae	_g__Clostridium_sensu_stricto_1
112887	0	0	0	0	0	0	0	0	0	0	0	0	1	0	0	0	0	0	0	0	0	0	0	0	0	0	0	0	0	0	0	0	k__Bacteria	_p__Proteobacteria	_c__Gammaproteobacteria	_o__Enterobacterales	_f__Hafniaceae	_g__Hafnia-Obesumbacterium
113097	0	0	0	0	0	0	0	0	1	0	0	0	1	0	0	0	0	0	0	0	1	0	0	0	0	0	0	0	0	0	1	0	k__Bacteria	_p__Proteobacteria	_c__Alphaproteobacteria	_o__Rhodospirillales	_f__Magnetospirillaceae	_g__Magnetospirillum
113807	0	0	0	0	0	0	0	0	0	0	1	0	0	2	1	0	0	0	0	0	0	0	0	0	0	0	1	0	0	0	0	0	k__Bacteria	_p__Armatimonadota	_c__	_o__unclassified	_f__unclassified	_g__unclassified
114898	0	0	0	0	0	0	0	0	0	0	0	1	0	0	1	0	0	0	0	0	0	0	0	0	0	0	0	0	0	0	0	0	k__Bacteria	_p__Proteobacteria	_c__Gammaproteobacteria	_o__Enterobacterales	_f__Moritellaceae	_g__Moritella
115066	0	0	0	0	0	0	0	0	0	0	0	0	0	0	1	0	0	0	0	0	0	0	0	0	0	0	0	0	0	0	0	0	k__Bacteria	_p__Proteobacteria	_c__Gammaproteobacteria	_o__Pseudomonadales	_f__Halomonadaceae	_g__Candidatus_Portiera
116548	0	0	0	0	0	0	0	0	0	0	0	0	0	0	0	0	0	0	1	0	0	1	0	0	1	1	0	0	0	0	0	0	k__Bacteria	_p__Proteobacteria	_c__Alphaproteobacteria	_o__Rhizobiales	_f__Beijerinckiaceae	_g__Methyloferula
117970	0	0	0	0	0	0	0	0	0	0	0	0	0	0	0	0	0	0	0	0	0	1	0	0	1	0	0	0	0	0	0	0	k__Bacteria	_p__Proteobacteria	_c__Alphaproteobacteria	_o__Holosporales	_f__Holosporaceae	_g__Candidatus_Paraholospora
117975	0	0	0	0	0	0	0	0	0	0	0	0	0	0	0	0	0	0	0	0	0	1	0	0	0	0	1	0	0	0	0	0	k__Bacteria	_p__Cyanobacteria	_c__Cyanobacteriia	_o__Leptolyngbyales	_f__Leptolyngbyaceae	_g__Leptolyngbya_PCC-6306
120112	0	0	0	1	0	0	0	0	0	0	0	0	0	1	0	1	0	0	0	0	1	0	0	0	1	1	0	0	0	0	0	0	k__Bacteria	_p__Proteobacteria	_c__Gammaproteobacteria	_o__Enterobacterales	_f__Vibrionaceae	_g__Photobacterium
120225	0	0	0	1	0	0	0	0	1	0	0	0	1	0	0	0	1	0	0	1	1	0	0	0	1	0	0	3	4	0	0	0	k__Bacteria	_p__Proteobacteria	_c__Alphaproteobacteria	_o__Rhodobacterales	_f__Rhodobacteraceae	_g__Tabrizicola
120346	0	0	0	0	1	0	0	0	0	0	0	0	0	0	0	0	0	0	0	0	0	0	1	0	1	1	0	0	0	0	0	0	k__Bacteria	_p__Proteobacteria	_c__Alphaproteobacteria	_o__Rhizobiales	_f__Rhizobiaceae	_g__Aureimonas
121899	0	0	0	0	0	0	0	0	0	0	0	0	0	0	0	0	0	0	0	0	0	0	0	0	0	0	1	0	0	0	0	0	k__Bacteria	_p__Proteobacteria	_c__Zetaproteobacteria	_o__Mariprofundales	_f__Mariprofundaceae	_g__Mariprofundus
122441	0	0	0	0	0	0	0	0	0	0	0	0	0	0	0	0	0	0	0	0	0	0	0	0	0	0	1	0	0	0	0	0	k__Bacteria	_p__SAR324_clade(Marine_group_B)	_c__	_o__unclassified	_f__unclassified	_g__unclassified
122977	0	0	0	0	0	0	0	0	0	0	0	0	0	0	0	0	0	0	0	0	0	0	0	0	0	0	0	1	0	0	0	0	k__Archaea	_p__Halobacterota	_c__Halobacteria	_o__Halobacterales	_f__Halomicrobiaceae	_g__Halomicroarcula
123012	0	0	0	0	0	0	0	0	0	0	0	0	0	0	0	0	0	0	0	0	0	0	0	0	0	0	0	1	0	0	1	0	k__Bacteria	_p__Proteobacteria	_c__Alphaproteobacteria	_o__Rhizobiales	_f__Rhizobiaceae	_g__Ciceribacter
124011	0	0	0	0	0	0	0	0	0	0	0	0	0	0	0	0	0	0	0	0	0	1	0	0	0	0	0	0	1	0	0	0	k__Bacteria	_p__Acidobacteriota	_c__Holophagae	_o__Holophagales	_f__Holophagaceae	_g__Holophaga
124407	0	0	0	0	0	0	0	0	0	0	0	0	0	0	0	0	0	0	0	0	0	0	0	0	0	0	0	0	2	0	0	0	k__Bacteria	_p__Desulfobacterota	_c__Desulfobulbia	_o__Desulfobulbales	_f__Desulfocapsaceae	_g__Desulfoprunum
126412	0	0	0	1	0	0	0	0	0	0	0	0	0	0	0	0	0	0	0	0	0	0	0	0	0	0	0	0	0	0	0	0	k__Bacteria	_p__Firmicutes	_c__Clostridia	_o__Clostridiales	_f__Caloramatoraceae	_g__Fonticella
126655	0	0	0	0	1	0	0	0	0	0	0	0	0	1	0	0	0	1	0	0	0	0	0	0	0	0	0	0	0	0	0	0	k__Bacteria	_p__Firmicutes	_c__Bacilli	_o__Lactobacillales	_f__Streptococcaceae	_g__Lactococcus
127802	0	0	0	0	0	0	0	1	0	0	1	0	0	0	0	0	0	0	0	1	0	1	0	0	0	0	0	0	0	0	0	0	k__Bacteria	_p__Actinobacteriota	_c__Actinobacteria	_o__Frankiales	_f__Geodermatophilaceae	_g__Blastococcus
127882	0	1	0	1	0	0	0	0	0	0	1	0	2	0	0	0	0	0	0	0	0	0	0	0	0	0	0	0	0	0	0	0	k__Bacteria	_p__Verrucomicrobiota	_c__Verrucomicrobiae	_o__Methylacidiphilales	_f__Methylacidiphilaceae	_g__Candidatus_Methylacidiphilum
127885	0	2	0	0	0	0	0	0	0	0	1	0	0	0	0	0	0	0	0	0	0	0	0	0	0	0	0	0	1	0	0	0	k__Bacteria	_p__Proteobacteria	_c__Alphaproteobacteria	_o__Rhodobacterales	_f__Rhodobacteraceae	_g__Falsirhodobacter
127967	0	1	0	0	0	0	0	0	0	0	1	0	0	0	0	0	0	0	0	0	0	0	0	0	0	0	1	0	0	0	1	0	k__Bacteria	_p__Proteobacteria	_c__Alphaproteobacteria	_o__Rhizobiales	_f__Hyphomicrobiaceae	_g__Pedomicrobium
128858	0	0	0	0	0	0	0	0	0	1	0	0	0	0	0	0	1	0	0	0	0	0	0	0	0	0	0	0	0	1	1	0	k__Bacteria	_p__Proteobacteria	_c__Alphaproteobacteria	_o__Micropepsales	_f__Micropepsaceae	_g__
129084	0	0	0	0	0	0	0	1	0	0	0	0	0	0	0	0	0	0	1	0	0	0	0	0	0	0	0	0	1	0	0	0	k__Bacteria	_p__Firmicutes	_c__Clostridia	_o__Proteinivoracales	_f__Anaerobranca	_g__
129240	0	0	0	0	0	0	0	0	0	0	0	0	0	0	0	0	0	1	0	1	0	0	1	0	0	0	0	0	1	0	1	0	k__Bacteria	_p__Verrucomicrobiota	_c__Verrucomicrobiae	_o__Verrucomicrobiales	_f__DEV007	_g__
129677	0	0	0	0	0	0	0	0	0	0	0	1	0	0	0	0	0	0	1	0	0	0	0	0	0	0	0	1	0	0	0	0	k__Bacteria	_p__Proteobacteria	_c__Alphaproteobacteria	_o__Rhizobiales	_f__Rhizobiaceae	_g__Pseudochrobactrum
129945	0	1	0	0	0	0	0	0	0	0	0	0	0	0	0	0	0	0	0	0	0	0	0	0	1	0	0	0	0	0	0	0	k__Bacteria	_p__Proteobacteria	_c__Alphaproteobacteria	_o__Rhodospirillales	_f__Rhodospirillaceae	_g__Roseospirillum
130975	0	0	0	0	0	0	0	0	0	0	0	0	0	0	0	0	0	0	0	0	0	0	0	0	0	0	0	0	1	0	0	0	k__Bacteria	_p__Proteobacteria	_c__Gammaproteobacteria	_o__Burkholderiales	_f__Chitinimonadaceae	_g__Chitinimonas
131708	0	1	1	2	0	0	0	0	0	0	0	0	0	0	0	0	0	0	0	0	0	0	0	0	0	0	0	0	0	0	0	0	k__Bacteria	_p__Proteobacteria	_c__Alphaproteobacteria	_o__Acetobacterales	_f__Acetobacteraceae	_g__Rhodovarius
132873	0	0	0	0	0	0	1	0	0	0	0	0	0	0	0	0	0	0	0	0	0	0	0	0	0	0	0	0	1	0	0	0	k__Bacteria	_p__Proteobacteria	_c__Gammaproteobacteria	_o__Burkholderiales	_f__Comamonadaceae	_g__Tepidimonas
133095	0	0	0	0	0	0	0	1	0	0	0	0	0	0	0	0	0	0	0	0	0	0	0	0	0	0	0	0	0	0	0	0	k__Bacteria	_p__Myxococcota	_c__Polyangia	_o__Nannocystales	_f__Nannocystaceae	_g__Nannocystis
133816	0	0	0	0	0	0	0	0	0	0	1	0	0	0	0	0	0	0	0	0	0	0	0	0	0	0	0	0	0	0	0	0	k__Bacteria	_p__Proteobacteria	_c__Gammaproteobacteria	_o__Xanthomonadales	_f__Xanthomonadaceae	_g__Vulcaniibacterium
134320	0	5	11	7	0	0	0	0	1	3	21	0	25	0	0	0	0	0	0	0	0	0	0	0	0	0	0	15	6	6	6	10	k__Bacteria	_p__Bacteroidota	_c__Bacteroidia	_o__Sphingobacteriales	_f__Sphingobacteriaceae	_g__Pedobacter
134511	0	0	0	0	0	0	0	0	0	0	0	0	1	0	0	0	0	0	0	0	0	0	0	0	0	0	0	0	0	0	0	0	k__Bacteria	_p__Actinobacteriota	_c__Actinobacteria	_o__Micrococcales	_f__Dermatophilaceae	_g__Austwickia
135113	0	0	0	0	0	0	0	0	0	0	0	0	0	0	0	0	1	0	0	0	0	0	0	0	0	0	0	0	0	0	0	0	k__Bacteria	_p__Cyanobacteria	_c__Cyanobacteriia	_o__Cyanobacteriales	_f__Cyanobacteriaceae	_g__
135250	0	0	0	0	0	0	0	0	0	0	0	0	0	0	0	0	0	1	0	0	0	1	0	0	0	0	0	0	0	0	0	0	k__Bacteria	_p__Actinobacteriota	_c__Actinobacteria	_o__Micromonosporales	_f__Micromonosporaceae	_g__Asanoa
135424	0	0	0	0	1	0	0	0	0	0	0	0	0	0	1	0	0	0	1	0	0	0	0	0	0	0	0	0	0	0	0	0	k__Bacteria	_p__Proteobacteria	_c__Gammaproteobacteria	_o__Enterobacterales	_f__Erwiniaceae	_g__Pantoea
135428	0	0	0	0	0	0	0	0	0	0	0	0	0	0	0	0	0	0	1	0	0	0	0	0	0	0	0	0	0	0	0	0	k__Bacteria	_p__Bacteroidota	_c__Bacteroidia	_o__Flavobacteriales	_f__Cryomorphaceae	_g__
135818	0	0	0	0	0	0	0	0	1	0	0	0	0	0	0	0	0	0	0	0	0	1	0	0	0	0	0	0	0	0	0	0	k__Bacteria	_p__Proteobacteria	_c__Alphaproteobacteria	_o__Rhizobiales	_f__Beijerinckiaceae	_g__28-YEA-48
139217	0	0	0	0	0	1	0	0	0	0	0	0	0	0	1	0	0	0	0	0	0	0	0	0	0	0	0	2	2	0	4	1	k__Bacteria	_p__Bacteroidota	_c__Bacteroidia	_o__Cytophagales	_f__Hymenobacteraceae	_g__Rufibacter
139828	0	0	0	1	0	0	0	0	1	0	0	0	0	0	0	0	0	0	0	0	0	0	0	0	0	0	0	0	1	0	0	0	k__Bacteria	_p__Firmicutes	_c__Limnochordia	_o__MBA03	_f__	_g__unclassified
140114	1	0	1	1	1	1	2	7	0	1	286	1	326	1	1	2	1	3	3	0	1	1	1	1	6	5	0	1	0	0	0	3	k__Bacteria	_p__Bacteroidota	_c__Bacteroidia	_o__Flavobacteriales	_f__Flavobacteriaceae	_g__Gelidibacter
140544	0	0	0	0	0	0	0	0	12	10	20	0	17	0	0	0	0	0	0	0	0	0	0	0	0	0	1	1	0	0	0	0	k__Bacteria	_p__Proteobacteria	_c__Alphaproteobacteria	_o__Puniceispirillales	_f__SAR116_clade	_g__
140649	0	0	0	0	0	0	0	0	0	0	0	0	0	1	0	0	0	0	0	0	0	0	0	0	0	0	0	0	0	0	0	0	k__Bacteria	_p__Bacteroidota	_c__Bacteroidia	_o__Bacteroidales	_f__Prolixibacteraceae	_g__WCHB1-32
140791	0	0	0	0	0	0	0	0	0	0	0	0	0	0	1	0	0	0	0	0	0	0	0	0	0	0	0	0	0	0	0	0	k__Bacteria	_p__Bacteroidota	_c__Bacteroidia	_o__Flavobacteriales	_f__Flavobacteriaceae	_g__Sinomicrobium
142794	0	0	0	0	0	0	0	0	0	0	0	0	0	1	0	0	0	0	0	0	0	0	0	0	0	0	1	0	0	1	0	0	k__Bacteria	_p__Firmicutes	_c__Clostridia	_o__Oscillospirales	_f__UCG-010	_g__
142842	0	0	1	0	0	0	0	0	1	0	0	0	0	0	0	0	0	0	0	1	0	0	0	0	0	0	0	5	2	23	19	0	k__Bacteria	_p__Bacteroidota	_c__Bacteroidia	_o__Chitinophagales	_f__Chitinophagaceae	_g__Hydrobacter
142915	0	0	0	0	0	0	0	0	0	0	0	0	0	0	0	0	0	0	0	0	0	0	0	0	0	0	0	0	0	0	2	0	k__Bacteria	_p__Proteobacteria	_c__Gammaproteobacteria	_o__Enterobacterales	_f__Aeromonadaceae	_g__Oceanimonas
143008	0	0	0	0	0	0	0	0	0	0	0	0	0	0	1	0	0	0	0	0	0	0	0	0	0	0	0	0	0	1	1	0	k__Bacteria	_p__Bacteroidota	_c__Bacteroidia	_o__Cytophagales	_f__Cyclobacteriaceae	_g__Catalinimonas
144129	1	0	100	172	0	0	0	0	1	0	0	1	0	0	1	0	0	0	0	0	0	1	0	1	0	0	0	1	0	0	0	0	k__Bacteria	_p__Bacteroidota	_c__Bacteroidia	_o__Chitinophagales	_f__Chitinophagaceae	_g__Lacibacter
144401	0	0	0	1	0	0	0	0	0	0	0	0	0	0	0	0	0	0	0	0	0	0	0	0	0	0	0	0	0	0	0	0	k__Bacteria	_p__Cyanobacteria	_c__Cyanobacteriia	_o__Cyanobacteriales	_f__Nostocaceae	_g__Scytonema_PCC-7110
145124	0	0	0	0	0	1	0	0	0	1	0	0	0	0	0	0	0	0	0	0	0	1	0	2	0	0	0	0	0	0	0	0	k__Bacteria	_p__Proteobacteria	_c__Gammaproteobacteria	_o__Burkholderiales	_f__Comamonadaceae	_g__Schlegelella
148438	0	0	0	0	0	0	0	0	0	0	0	0	0	1	0	0	0	0	0	0	0	0	0	0	0	0	0	0	0	0	0	0	k__Bacteria	_p__Proteobacteria	_c__Gammaproteobacteria	_o__Burkholderiales	_f__Burkholderiaceae	_g__Candidatus_Tremblaya
148497	0	0	0	0	0	0	0	0	0	0	0	0	0	0	1	0	0	0	0	0	0	0	0	0	0	0	0	0	0	0	0	1	k__Bacteria	_p__Cyanobacteria	_c__Cyanobacteriia	_o__Pseudanabaenales	_f__Pseudanabaenaceae	_g__Pseudanabaena_PCC-7367
151657	0	0	0	0	0	0	0	0	0	0	0	0	0	0	0	0	0	0	0	0	0	0	0	1	0	0	0	0	0	0	0	0	k__Bacteria	_p__Cyanobacteria	_c__Cyanobacteriia	_o__Cyanobacteriales	_f__Microcystaceae	_g__Synechocystis_PCC-6803
152912	0	0	0	0	0	0	0	0	0	0	0	0	0	0	0	0	0	0	0	0	0	0	0	0	0	1	0	0	0	0	0	0	k__Bacteria	_p__Firmicutes	_c__Desulfotomaculia	_o__Desulfotomaculales	_f__Desulfurisporaceae	_g__SCADC1-2-3
155309	0	0	1	0	0	0	0	0	1	1	1	0	0	0	0	0	0	0	1	1	0	0	0	1	0	0	1	0	1	1	1	0	k__Bacteria	_p__Bacteroidota	_c__Bacteroidia	_o__Cytophagales	_f__Hymenobacteraceae	_g__Hymenobacter
155458	0	0	0	3	0	0	0	0	0	0	2	0	8	0	0	0	0	0	0	0	0	0	2	0	0	0	2	7	3	43	38	0	k__Bacteria	_p__Bacteroidota	_c__Bacteroidia	_o__Chitinophagales	_f__Chitinophagaceae	_g__Filimonas
160914	0	0	0	0	0	0	0	0	0	0	0	0	0	0	0	1	0	0	0	0	0	0	0	0	0	0	0	0	0	0	0	0	k__Bacteria	_p__Firmicutes	_c__Clostridia	_o__Clostridia_UCG-014	_f__	_g__unclassified
162758	0	0	0	0	0	0	0	1	0	0	0	1	0	0	0	0	0	0	0	0	0	0	0	0	0	0	0	0	0	0	0	0	k__Bacteria	_p__Proteobacteria	_c__Gammaproteobacteria	_o__Enterobacterales	_f__Enterobacteriaceae	_g__Klebsiella
163965	0	0	0	0	0	0	0	0	0	0	0	0	0	0	0	1	0	0	0	0	0	0	1	0	0	0	0	0	0	0	0	0	k__Bacteria	_p__Proteobacteria	_c__Gammaproteobacteria	_o__Pseudomonadales	_f__Halomonadaceae	_g__Chromohalobacter
164022	0	0	0	0	0	0	0	0	0	0	0	0	0	0	0	0	0	0	0	0	0	0	0	0	0	0	1	0	0	0	0	0	k__Bacteria	_p__Bacteroidota	_c__Bacteroidia	_o__Sphingobacteriales	_f__Lentimicrobiaceae	_g__Lentimicrobium
164172	0	0	0	0	0	0	0	0	0	0	0	0	0	0	0	0	0	0	0	0	0	0	0	1	0	0	0	1	0	0	0	0	k__Bacteria	_p__Proteobacteria	_c__Gammaproteobacteria	_o__Salinisphaerales	_f__Solimonadaceae	_g__Solimonas
164197	0	0	2	3	0	0	0	0	0	0	4	0	7	1	0	0	0	0	0	0	0	0	4	0	0	0	3	20	11	5	1	1	k__Bacteria	_p__Bacteroidota	_c__Bacteroidia	_o__Flavobacteriales	_f__Crocinitomicaceae	_g__Fluviicola
164341	0	0	1	0	0	0	0	0	0	0	0	0	0	0	0	0	0	0	0	0	0	0	0	0	0	0	0	0	1	0	0	0	k__Bacteria	_p__Actinobacteriota	_c__Coriobacteriia	_o__Coriobacteriales	_f__Atopobiaceae	_g__Atopobium
164569	0	0	0	0	0	0	0	0	0	0	0	0	0	0	0	0	0	0	0	0	0	0	0	0	1	0	0	0	1	0	0	0	k__Bacteria	_p__Firmicutes	_c__Bacilli	_o__Erysipelotrichales	_f__Erysipelotrichaceae	_g__Allobaculum
164785	0	0	0	0	0	0	0	0	0	0	0	0	0	0	0	0	0	0	0	0	0	0	0	0	0	0	0	1	0	1	0	0	k__Bacteria	_p__Campylobacterota	_c__Campylobacteria	_o__Campylobacterales	_f__Helicobacteraceae	_g__Helicobacter
165755	0	7	10	4	0	0	0	0	84	72	56	0	39	0	0	0	0	1	0	1	1	0	0	0	0	1	0	7	7	6	2	12	k__Bacteria	_p__Gemmatimonadota	_c__Gemmatimonadetes	_o__Gemmatimonadales	_f__Gemmatimonadaceae	_g__Gemmatimonas
167154	0	21	160	29	0	0	0	0	62	58	184	0	181	0	0	0	0	1	0	6	3	0	0	0	0	1	0	300	182	316	523	45	k__Bacteria	_p__Bacteroidota	_c__Bacteroidia	_o__Chitinophagales	_f__Chitinophagaceae	_g__Edaphobaculum
167466	0	0	0	0	0	0	0	0	0	0	0	0	1	0	0	0	0	0	0	0	0	0	0	0	0	0	0	0	0	0	0	0	k__Bacteria	_p__Proteobacteria	_c__Alphaproteobacteria	_o__Defluviicoccales	_f__	_g__unclassified
168262	0	0	0	0	0	0	0	0	0	0	0	0	0	0	1	0	0	0	0	0	1	0	0	0	0	0	0	0	0	0	0	0	k__Bacteria	_p__Bacteroidota	_c__Bacteroidia	_o__Sphingobacteriales	_f__Sphingobacteriaceae	_g__Nubsella
168292	0	0	0	0	0	0	0	0	0	0	0	0	0	0	0	0	0	0	0	0	1	0	0	0	0	0	0	0	0	0	0	0	k__Bacteria	_p__Proteobacteria	_c__Alphaproteobacteria	_o__Rhodobacterales	_f__Rhodobacteraceae	_g__Pseudoruegeria
168296	0	0	0	0	0	0	0	0	0	0	0	0	0	0	0	0	0	0	0	0	1	0	0	0	0	0	0	0	0	0	0	0	k__Bacteria	_p__Firmicutes	_c__Clostridia	_o__Peptococcales	_f__Peptococcaceae	_g__Peptococcus
168804	0	0	0	0	0	0	0	0	0	0	0	0	0	0	0	0	0	0	0	0	0	0	0	0	0	1	0	0	1	0	1	0	k__Bacteria	_p__Proteobacteria	_c__Gammaproteobacteria	_o__Burkholderiales	_f__Comamonadaceae	_g__Sphaerotilus
170181	0	2	0	0	0	0	0	0	0	0	0	0	1	0	0	0	0	0	0	0	0	0	0	0	0	0	0	0	0	0	0	3	k__Bacteria	_p__Proteobacteria	_c__Alphaproteobacteria	_o__Paracaedibacterales	_f__Paracaedibacteraceae	_g__
170892	0	1	1	0	0	0	0	0	0	0	0	0	0	0	0	0	0	0	0	0	0	0	0	0	0	0	0	0	0	0	0	0	k__Bacteria	_p__Bacteroidota	_c__Bacteroidia	_o__Bacteroidales	_f__SB-5	_g__
172412	0	0	0	0	0	0	0	1	0	0	0	0	0	0	0	0	0	0	0	0	0	0	0	0	0	0	0	0	0	0	0	0	k__Bacteria	_p__Firmicutes	_c__Bacilli	_o__Alicyclobacillales	_f__Alicyclobacillaceae	_g__Alicyclobacillus
173669	0	0	0	0	0	0	0	0	2	1	3	0	1	0	0	0	0	0	0	0	0	0	0	0	0	0	0	0	0	0	0	1	k__Bacteria	_p__Bacteroidota	_c__Bacteroidia	_o__Chitinophagales	_f__Chitinophagaceae	_g__Pseudoflavitalea
179275	0	0	0	0	0	0	0	0	0	0	0	0	0	0	0	0	0	0	0	0	0	0	0	0	0	0	0	0	0	1	0	0	k__Bacteria	_p__Bacteroidota	_c__Bacteroidia	_o__Cytophagales	_f__Flammeovirgaceae	_g__Flammeovirga
179332	0	0	1	0	0	1	0	0	0	0	2	0	1	0	0	0	0	0	0	0	0	0	0	0	0	0	0	0	1	3	8	0	k__Bacteria	_p__Bacteroidota	_c__Bacteroidia	_o__Chitinophagales	_f__Chitinophagaceae	_g__Flaviaesturariibacter
179836	0	0	0	0	0	0	0	0	0	0	0	0	0	0	0	0	0	0	0	0	0	0	0	0	0	0	0	0	0	0	0	1	k__Bacteria	_p__Spirochaetota	_c__Spirochaetia	_o__Spirochaetales	_f__Spirochaetaceae	_g__Spirochaeta_2
179992	0	0	0	0	0	0	0	0	0	0	0	0	0	0	0	0	0	0	0	0	0	0	0	0	0	0	0	0	0	0	0	1	k__Bacteria	_p__Proteobacteria	_c__Gammaproteobacteria	_o__Burkholderiales	_f__Comamonadaceae	_g__Paucibacter
180065	0	4	0	1	0	0	1	0	7	2	3	0	0	0	0	0	0	1	0	0	0	0	0	0	0	0	1	1	0	0	2	1	k__Bacteria	_p__Bacteroidota	_c__Bacteroidia	_o__Bacteroidales	_f__Bacteroidaceae	_g__Bacteroides
180123	0	1	0	0	0	0	0	0	0	0	0	0	0	0	0	0	0	0	0	0	0	0	0	0	0	0	0	0	0	0	0	0	k__Bacteria	_p__Chloroflexi	_c__Anaerolineae	_o__SBR1031	_f__	_g__unclassified
180226	0	1	1	1	0	0	0	0	2	1	1	0	1	0	0	0	0	0	0	0	0	0	0	0	0	0	1	0	0	0	1	0	k__Bacteria	_p__Actinobacteriota	_c__Acidimicrobiia	_o__Microtrichales	_f__Iamiaceae	_g__Iamia
180232	0	4	3	7	0	0	0	0	10	28	71	0	105	0	0	0	0	0	0	0	0	0	0	0	0	0	0	1	2	0	4	0	k__Bacteria	_p__Bacteroidota	_c__Bacteroidia	_o__Cytophagales	_f__Cyclobacteriaceae	_g__Algoriphagus
180902	0	0	0	0	1	0	0	0	0	0	0	0	0	2	0	0	0	0	0	0	0	0	2	0	0	0	0	0	0	0	0	0	k__Bacteria	_p__Bacteroidota	_c__Bacteroidia	_o__Cytophagales	_f__Amoebophilaceae	_g__Candidatus_Cardinium
181440	0	0	0	0	0	0	0	0	3	0	0	0	0	0	0	0	0	0	0	0	0	0	0	0	0	0	0	0	0	0	0	1	k__Bacteria	_p__Bacteroidota	_c__Bacteroidia	_o__Bacteroidales	_f__Dysgonomonadaceae	_g__Dysgonomonas
181503	1	0	0	0	0	0	0	0	2	0	0	0	0	0	0	0	0	0	0	0	0	0	0	0	0	1	2	0	0	0	0	1	k__Bacteria	_p__Bacteroidota	_c__Bacteroidia	_o__Cytophagales	_f__Cyclobacteriaceae	_g__Mongoliitalea
181571	0	0	0	0	0	0	0	0	4	9	2	0	1	0	0	0	0	0	0	0	0	0	1	0	1	0	0	0	0	0	0	0	k__Bacteria	_p__Bacteroidota	_c__Bacteroidia	_o__Bacteroidales	_f__Dysgonomonadaceae	_g__Candidatus_Symbiothrix
181619	0	0	1	2	0	0	0	0	0	1	0	0	0	0	0	0	0	0	0	2	2	0	0	0	0	0	0	3	4	3	0	1	k__Bacteria	_p__Bacteroidota	_c__Bacteroidia	_o__Cytophagales	_f__Spirosomaceae	_g__Flectobacillus
181759	0	0	0	0	0	0	0	0	0	0	9	0	8	0	0	0	0	0	0	0	0	0	0	0	0	0	0	11	1	17	1	0	k__Bacteria	_p__Bacteroidota	_c__Bacteroidia	_o__Cytophagales	_f__Cyclobacteriaceae	_g__Ekhidna
182237	0	1	0	0	1	0	0	0	0	0	0	0	1	0	0	0	0	0	0	0	0	0	0	0	0	0	0	0	0	0	0	0	k__Bacteria	_p__Myxococcota	_c__Polyangia	_o__Blfdi19	_f__	_g__unclassified
182269	0	0	0	0	0	0	0	0	0	0	0	0	2	0	0	0	0	0	0	1	1	0	0	0	0	0	0	1	0	1	0	0	k__Bacteria	_p__Bacteroidota	_c__Bacteroidia	_o__Cytophagales	_f__Cytophagaceae	_g__Sporocytophaga
183018	0	0	0	0	0	0	0	0	0	0	0	0	0	0	0	0	0	0	1	0	0	0	0	0	0	0	0	0	0	0	0	0	k__Bacteria	_p__Proteobacteria	_c__Gammaproteobacteria	_o__Methylococcales	_f__Methylomonadaceae	_g__Crenothrix
183300	0	0	0	0	0	0	0	0	0	0	0	0	1	0	0	0	0	0	0	0	1	1	0	0	0	0	0	0	0	0	0	0	k__Bacteria	_p__Proteobacteria	_c__Gammaproteobacteria	_o__Salinisphaerales	_f__Solimonadaceae	_g__
185532	0	0	1	2	0	0	0	0	2	1	1	0	2	0	0	0	0	2	0	0	0	0	0	0	0	0	0	0	0	0	0	1	k__Bacteria	_p__Verrucomicrobiota	_c__Verrucomicrobiae	_o__Verrucomicrobiales	_f__Rubritaleaceae	_g__Roseibacillus
185745	0	0	0	1	0	0	0	1	0	0	0	0	0	0	0	0	0	0	0	0	0	0	0	0	0	0	0	0	0	0	0	0	k__Bacteria	_p__Proteobacteria	_c__Gammaproteobacteria	_o__Burkholderiales	_f__Burkholderiaceae	_g__Polynucleobacter
185912	0	0	1	1	0	0	0	1	0	0	0	0	0	0	0	0	0	0	0	0	0	0	0	0	0	0	0	0	0	0	0	0	k__Bacteria	_p__Desulfobacterota	_c__Desulfobacteria	_o__Desulfobacterales	_f__Desulfobacteraceae	_g__Desulfobacter
186220	0	0	0	0	1	0	0	1	0	0	0	0	0	0	0	0	0	0	0	0	0	0	0	0	0	0	0	0	0	0	0	0	k__Bacteria	_p__Myxococcota	_c__Polyangia	_o__Polyangiales	_f__Polyangiaceae	_g__Byssovorax
186695	0	0	0	0	0	1	0	0	0	0	0	0	0	0	0	0	0	0	0	0	0	0	0	0	0	0	0	0	0	0	0	0	k__Bacteria	_p__Firmicutes	_c__Clostridia	_o__Peptostreptococcales-Tissierellales	_f__Anaerovoracaceae	_g__[Eubacterium]_brachy_group
187273	0	0	0	0	0	0	1	0	0	0	0	0	0	1	0	0	0	0	0	0	0	0	0	0	0	0	0	2	5	0	0	0	k__Bacteria	_p__Bacteroidota	_c__Bacteroidia	_o__Flavobacteriales	_f__Flavobacteriaceae	_g__Myroides
190543	0	0	0	0	0	0	0	0	49	65	93	0	166	0	0	0	0	0	0	0	0	0	0	0	0	0	0	0	0	0	0	0	k__Bacteria	_p__Proteobacteria	_c__Alphaproteobacteria	_o__Rhizobiales	_f__Beijerinckiaceae	_g__Methylocapsa
190797	0	0	0	0	0	0	0	0	1	2	0	0	0	0	0	0	0	0	0	0	0	0	0	0	0	0	0	0	1	0	0	0	k__Bacteria	_p__Proteobacteria	_c__Gammaproteobacteria	_o__Enterobacterales	_f__Idiomarinaceae	_g__Aliidiomarina
191557	0	0	0	0	0	0	0	0	0	0	1	0	2	0	0	0	0	0	0	1	0	0	0	0	0	0	0	0	0	0	0	0	k__Bacteria	_p__Bacteroidota	_c__Bacteroidia	_o__Cytophagales	_f__Cyclobacteriaceae	_g__Roseivirga
191655	0	0	0	0	0	0	0	0	0	0	1	0	0	0	0	0	0	0	0	0	0	0	0	0	0	0	1	0	0	0	0	0	k__Bacteria	_p__Chloroflexi	_c__Chloroflexia	_o__Chloroflexales	_f__Chloroflexaceae	_g__Candidatus_Chlorothrix
191876	0	0	1	0	0	0	0	0	0	0	1	0	3	0	0	0	0	0	0	0	0	0	0	0	0	0	0	0	0	1	0	0	k__Bacteria	_p__Verrucomicrobiota	_c__Verrucomicrobiae	_o__Pedosphaerales	_f__Pedosphaeraceae	_g__SCGC_AAA164-E04
193860	0	0	0	0	0	0	0	0	0	0	0	0	0	1	0	0	0	0	0	0	0	0	0	0	0	0	0	0	0	0	0	0	k__Bacteria	_p__Firmicutes	_c__Clostridia	_o__Peptostreptococcales-Tissierellales	_f__Family_XI	_g__Tissierella
194218	0	0	0	0	0	0	0	0	0	0	0	0	0	0	1	0	0	0	0	0	0	0	0	0	0	0	0	0	0	0	0	0	k__Bacteria	_p__Bacteroidota	_c__Bacteroidia	_o__Flavobacteriales	_f__Flavobacteriaceae	_g__Subsaxibacter
194317	0	0	0	0	0	0	0	0	0	0	0	0	0	0	1	0	0	0	0	0	0	0	0	0	0	0	0	0	0	0	0	0	k__Bacteria	_p__Proteobacteria	_c__Gammaproteobacteria	_o__Enterobacterales	_f__Alteromonadaceae	_g__Pseudobowmanella
194473	0	0	0	0	0	0	0	0	0	0	0	0	0	0	1	0	0	0	0	0	0	0	0	0	0	0	0	0	0	0	0	0	k__Bacteria	_p__Bacteroidota	_c__Bacteroidia	_o__Flavobacteriales	_f__Flavobacteriaceae	_g__Aequorivita
200705	0	0	0	0	0	0	0	0	0	0	0	0	0	0	0	0	0	0	0	0	0	0	0	1	0	0	0	0	0	0	0	0	k__Bacteria	_p__Chloroflexi	_c__Anaerolineae	_o__Anaerolineales	_f__Anaerolineaceae	_g__
201273	0	0	0	0	0	0	0	0	0	0	0	0	0	0	0	0	0	0	0	0	0	0	0	0	1	0	0	1	0	0	0	0	k__Bacteria	_p__Firmicutes	_c__Bacilli	_o__Lactobacillales	_f__Lactobacillaceae	_g__Pediococcus
202214	1	1	0	0	0	0	0	1	0	0	0	0	0	1	0	0	0	0	0	0	0	0	3	0	1	0	4	0	0	0	0	0	k__Bacteria	_p__Proteobacteria	_c__Gammaproteobacteria	_o__Enterobacterales	_f__Alteromonadaceae	_g__Rheinheimera
202230	0	0	0	0	0	0	0	0	0	0	0	0	0	0	0	0	0	0	0	0	0	0	1	0	0	0	0	0	0	0	0	0	k__Bacteria	_p__Proteobacteria	_c__Gammaproteobacteria	_o__Burkholderiales	_f__Burkholderiaceae	_g__Robbsia
203732	0	0	0	0	0	0	0	0	0	0	0	0	0	0	0	0	0	0	0	0	0	0	0	0	0	0	0	0	1	0	0	0	k__Bacteria	_p__Desulfobacterota	_c__Desulfobacteria	_o__Desulfobacterales	_f__Desulfococcaceae	_g__Desulfonema
203796	0	0	0	0	0	0	0	0	0	0	0	0	0	0	0	0	0	0	0	0	0	0	0	0	0	0	0	0	1	0	0	0	k__Bacteria	_p__Cyanobacteria	_c__Cyanobacteriia	_o__Cyanobacteriales	_f__Nostocaceae	_g__Calothrix_PCC-6303
204022	0	0	0	0	0	0	0	0	0	0	0	0	0	0	0	0	0	0	0	0	0	0	0	0	0	0	0	0	0	1	0	0	k__Archaea	_p__Thermoplasmatota	_c__Thermoplasmata	_o__JdFR-43	_f__	_g__unclassified
204486	0	0	0	0	0	0	0	0	0	0	0	0	0	1	0	0	0	0	0	0	0	0	0	0	0	0	0	0	0	1	1	0	k__Bacteria	_p__Bacteroidota	_c__Bacteroidia	_o__Flavobacteriales	_f__Flavobacteriaceae	_g__Algibacter
204698	0	0	0	0	0	0	0	0	0	0	0	0	0	0	0	0	0	0	0	0	0	0	0	1	0	0	0	0	0	0	0	1	k__Bacteria	_p__Proteobacteria	_c__Gammaproteobacteria	_o__Enterobacterales	_f__Morganellaceae	_g__Proteus
205139	0	0	0	1	0	0	0	0	0	0	0	0	0	0	0	0	0	0	0	0	0	0	0	0	0	0	0	0	0	0	0	0	k__Bacteria	_p__Firmicutes	_c__Bacilli	_o__Paenibacillales	_f__Paenibacillaceae	_g__Saccharibacillus
206085	0	0	0	0	0	0	0	0	0	0	1	0	0	0	0	0	0	0	0	0	0	0	0	0	0	0	0	0	0	0	0	0	k__Bacteria	_p__Proteobacteria	_c__Alphaproteobacteria	_o__Micavibrionales	_f__Micavibrionaceae	_g__
206216	1	0	0	0	0	0	0	0	0	0	0	0	0	0	0	0	0	0	0	1	0	0	0	0	0	0	0	0	0	0	0	0	k__Bacteria	_p__Firmicutes	_c__Clostridia	_o__Lachnospirales	_f__Lachnospiraceae	_g__Lachnoclostridium
206243	1	0	0	0	0	0	0	0	0	0	0	0	0	0	0	0	0	0	0	0	0	0	0	0	0	0	0	0	0	0	0	0	k__Bacteria	_p__Bacteroidota	_c__Bacteroidia	_o__Cytophagales	_f__Cyclobacteriaceae	_g__Marinoscillum
206529	0	0	0	0	0	0	0	0	0	0	0	0	0	2	0	0	1	0	0	0	0	0	0	0	0	0	0	0	0	0	0	0	k__Bacteria	_p__Proteobacteria	_c__Gammaproteobacteria	_o__Burkholderiales	_f__Comamonadaceae	_g__Alicycliphilus
207037	0	0	0	0	0	0	0	0	0	0	0	0	0	0	0	0	0	1	0	0	0	0	0	0	0	0	0	0	0	0	0	0	k__Bacteria	_p__Chloroflexi	_c__Anaerolineae	_o__SJA-15	_f__	_g__unclassified
207606	0	0	0	0	0	0	0	0	1	0	0	0	0	0	0	0	0	0	0	0	0	0	0	1	0	0	0	0	0	0	0	0	k__Bacteria	_p__Firmicutes	_c__Bacilli	_o__Bacillales	_f__Bacillaceae	_g__Halobacillus
208122	0	56	1	4	40	33	0	0	31	18	10	0	12	36	23	70	79	0	0	3	9	10	81	4	1	1	105	2	2	2	6	52	k__Bacteria	_p__Bdellovibrionota	_c__Bdellovibrionia	_o__Bdellovibrionales	_f__Bdellovibrionaceae	_g__Bdellovibrio
208255	0	0	0	0	0	0	0	0	0	0	0	0	0	0	0	0	0	0	0	0	0	0	0	0	0	0	0	1	0	0	0	0	k__Bacteria	_p__Proteobacteria	_c__Gammaproteobacteria	_o__Burkholderiales	_f__Comamonadaceae	_g__Candidatus_Symbiobacter
209152	0	1	0	0	0	0	0	0	0	0	0	0	0	0	0	0	0	0	0	0	0	0	0	0	0	0	0	0	0	0	0	0	k__Bacteria	_p__Bacteroidota	_c__Bacteroidia	_o__Cytophagales	_f__Cytophagaceae	_g__Siphonobacter
209526	1	0	0	1	0	0	0	0	0	0	0	0	0	0	0	0	0	0	0	0	0	0	0	0	0	1	0	0	0	0	0	0	k__Bacteria	_p__Acidobacteriota	_c__Acidobacteriae	_o__Acidobacteriales	_f__	_g__unclassified
209539	0	0	0	1	0	0	0	0	0	0	0	0	0	0	0	0	0	0	0	0	0	0	0	0	0	0	0	0	0	0	0	0	k__Bacteria	_p__Cyanobacteria	_c__Cyanobacteriia	_o__Cyanobacteriales	_f__Phormidiaceae	_g__Arthrospira_PCC-7345
210210	0	0	0	0	0	0	0	1	0	0	0	0	0	0	0	0	0	0	0	0	0	0	0	0	0	0	0	0	0	0	0	0	k__Bacteria	_p__Desulfobacterota	_c__Desulfarculia	_o__Desulfarculales	_f__Desulfarculaceae	_g__Desulfarculus
210231	0	1	0	0	0	0	0	1	0	0	0	0	0	0	0	0	0	0	0	0	0	0	0	0	0	0	0	0	0	0	0	0	k__Bacteria	_p__Actinobacteriota	_c__Coriobacteriia	_o__Coriobacteriales	_f__Coriobacteriales_Incertae_Sedis	_g__Raoultibacter
210300	0	0	0	0	0	0	0	1	0	0	0	0	0	0	0	0	0	0	0	0	0	0	0	0	0	0	0	0	0	0	0	0	k__Bacteria	_p__Deferribacterota	_c__Deferribacteres	_o__Deferribacterales	_f__Deferribacteraceae	_g__
210666	0	2	0	1	0	0	0	0	1	3	3	1	11	0	0	0	0	0	0	0	1	0	0	0	0	0	0	1	3	1	6	1	k__Bacteria	_p__Firmicutes	_c__Clostridia	_o__Peptostreptococcales-Tissierellales	_f__Anaerovoracaceae	_g__Family_XIII_AD3011_group
210880	1	0	0	0	0	0	0	0	0	0	0	0	0	0	0	0	0	0	0	0	0	0	0	0	0	0	0	0	0	0	0	0	k__Bacteria	_p__Proteobacteria	_c__Alphaproteobacteria	_o__Caulobacterales	_f__Hyphomonadaceae	_g__Henriciella
211152	380	139	130	182	458	462	403	501	86	105	175	238	186	226	282	123	185	221	552	56	62	256	497	403	121	217	488	125	132	28	27	98	k__Bacteria	_p__Proteobacteria	_c__Gammaproteobacteria	_o__Xanthomonadales	_f__Xanthomonadaceae	_g__Pseudoxanthomonas
211266	0	0	0	0	0	0	0	0	0	0	0	0	0	1	0	0	0	0	0	0	0	0	0	0	0	0	0	0	0	0	0	0	k__Bacteria	_p__Chrysiogenetota	_c__Chrysiogenetes	_o__Chrysiogenales	_f__Chrysiogenaceae	_g__Desulfurispirillum
211281	0	0	0	0	0	0	0	0	0	0	0	0	0	1	0	0	0	0	0	0	0	0	0	0	0	0	0	0	0	0	0	0	k__Bacteria	_p__Halanaerobiaeota	_c__Halanaerobiia	_o__Halanaerobiales	_f__Halanaerobiaceae	_g__Halanaerobium
211602	0	0	0	0	0	0	0	0	0	0	0	1	0	0	0	0	1	0	0	0	0	0	0	0	0	0	0	0	1	0	0	0	k__Bacteria	_p__Proteobacteria	_c__Alphaproteobacteria	_o__Rhodobacterales	_f__Rhodobacteraceae	_g__Roseobacter_clade_CHAB-I-5_lineage
211802	0	0	0	0	0	0	0	0	0	0	0	0	0	0	0	0	0	0	1	0	3	0	0	0	0	0	0	0	0	0	0	0	k__Bacteria	_p__Cyanobacteria	_c__Cyanobacteriia	_o__Cyanobacteriales	_f__Nostocaceae	_g__Fischerella_PCC-9339
211945	0	0	0	0	0	0	0	0	0	0	0	0	0	0	0	0	0	0	0	0	1	0	0	0	0	0	0	0	0	0	0	0	k__Bacteria	_p__Verrucomicrobiota	_c__Lentisphaeria	_o__Victivallales	_f__vadinBE97	_g__
212152	0	0	0	0	0	1	0	0	0	0	0	1	0	0	0	0	0	0	0	0	0	0	0	0	0	0	0	0	0	0	0	0	k__Bacteria	_p__Bacteroidota	_c__Bacteroidia	_o__Flavobacteriales	_f__Flavobacteriaceae	_g__
212415	0	0	0	0	0	0	0	0	0	0	0	0	0	0	0	0	0	0	0	0	0	0	0	0	1	0	0	0	0	0	0	1	k__Bacteria	_p__Acidobacteriota	_c__Acidobacteriae	_o__PAUC26f	_f__	_g__unclassified
213765	0	0	0	0	0	0	0	0	0	0	0	0	0	0	0	0	0	0	0	0	0	0	0	0	0	0	0	0	0	0	1	0	k__Bacteria	_p__Proteobacteria	_c__Gammaproteobacteria	_o__Burkholderiales	_f__Oxalobacteraceae	_g__
214964	0	0	0	0	0	0	0	0	0	0	2	0	0	0	0	0	0	0	0	0	0	0	0	0	0	0	0	0	0	0	0	0	k__Bacteria	_p__Cyanobacteria	_c__Cyanobacteriia	_o__Phormidesmiales	_f__Nodosilineaceae	_g__Leptolyngbya_PCC-6406
216040	0	0	0	0	0	0	0	0	0	0	0	0	0	0	0	0	0	0	0	0	0	0	0	1	0	0	0	0	0	0	0	0	k__Bacteria	_p__Proteobacteria	_c__Gammaproteobacteria	_o__Enterobacterales	_f__Pectobacteriaceae	_g__Pectobacterium
216747	0	0	1	0	0	0	0	0	1	0	0	0	1	0	0	0	1	0	2	0	0	0	2	0	0	0	0	0	1	1	1	0	k__Bacteria	_p__Proteobacteria	_c__Alphaproteobacteria	_o__Rhizobiales	_f__Beijerinckiaceae	_g__Methylosinus
216999	0	0	0	0	0	0	0	0	0	0	0	0	0	0	0	0	0	0	0	0	0	0	0	0	0	0	0	0	0	0	1	0	k__Bacteria	_p__Chloroflexi	_c__Anaerolineae	_o__SBR1031	_f__A4b	_g__OLB13
217444	0	0	0	1	0	0	0	0	0	0	0	0	1	0	0	0	0	0	0	0	0	0	0	0	0	0	0	0	0	0	0	0	k__Bacteria	_p__Cyanobacteria	_c__Cyanobacteriia	_o__Phormidesmiales	_f__Nodosilineaceae	_g__Nodosilinea_PCC-7104
217818	0	0	0	0	0	0	0	0	1	0	0	0	0	0	0	0	0	0	0	0	0	0	0	0	0	0	0	0	0	0	0	0	k__Bacteria	_p__Cyanobacteria	_c__Cyanobacteriia	_o__Cyanobacteriales	_f__Phormidiaceae	_g__Planktothrix_NIVA-CYA_15
218042	0	0	0	0	0	0	0	0	0	0	1	0	3	0	0	1	0	0	0	0	0	0	1	0	1	0	0	0	3	0	0	0	k__Bacteria	_p__Patescibacteria	_c__Saccharimonadia	_o__Saccharimonadales	_f__	_g__unclassified
218082	0	0	0	0	0	0	0	0	0	0	0	0	1	0	0	0	0	0	0	0	0	0	0	0	0	0	0	0	0	0	0	0	k__Bacteria	_p__Bacteroidota	_c__Bacteroidia	_o__Bacteroidales	_f__Marinifilaceae	_g__Marinifilum
219108	0	0	0	0	0	0	0	0	0	0	0	0	0	0	0	0	0	0	0	0	0	0	0	0	0	0	0	0	0	1	0	0	k__Bacteria	_p__Coprothermobacterota	_c__Coprothermobacteria	_o__Coprothermobacterales	_f__Coprothermobacteraceae	_g__Coprothermobacter
219260	0	0	0	0	0	0	0	0	0	0	0	0	0	0	0	0	0	0	0	0	0	0	0	0	0	0	0	0	0	0	0	1	k__Bacteria	_p__Thermotogota	_c__Thermotogae	_o__Petrotogales	_f__Petrotogaceae	_g__Petrotoga
219427	0	0	1	0	0	0	0	0	0	0	0	0	0	0	0	0	0	0	0	0	0	0	0	0	0	0	0	0	0	0	0	0	k__Bacteria	_p__Proteobacteria	_c__Gammaproteobacteria	_o__Pseudomonadales	_f__Nitrincolaceae	_g__Marinobacterium
219515	0	0	0	2	0	0	0	0	0	0	0	0	0	0	0	0	0	0	0	0	0	0	0	0	0	0	0	0	0	0	0	0	k__Bacteria	_p__Acidobacteriota	_c__Blastocatellia	_o__Blastocatellales	_f__Blastocatellaceae	_g__Stenotrophobacter
220206	0	0	0	0	0	0	0	0	7	14	20	0	29	0	0	0	0	0	0	0	0	0	0	0	0	0	0	0	0	0	0	0	k__Bacteria	_p__Proteobacteria	_c__Gammaproteobacteria	_o__Chromatiales	_f__Chromatiaceae	_g__Thiohalobacter
221361	0	0	0	0	0	0	0	0	0	0	0	0	0	0	0	0	0	0	0	0	0	0	0	0	0	0	0	0	1	0	0	0	k__Bacteria	_p__Patescibacteria	_c__Parcubacteria	_o__	_f__unclassified	_g__unclassified
221371	1	0	0	0	0	1	0	0	0	0	0	0	0	0	0	0	0	0	0	0	0	0	0	0	0	0	0	0	1	0	0	0	k__Bacteria	_p__Firmicutes	_c__Clostridia	_o__Oscillospirales	_f__Ruminococcaceae	_g__
221679	0	146	72	117	0	0	0	0	184	162	88	1	222	1	1	0	0	0	0	1	0	0	0	0	0	0	0	4	6	0	0	59	k__Bacteria	_p__Proteobacteria	_c__Alphaproteobacteria	_o__Acetobacterales	_f__Acetobacteraceae	_g__Roseomonas
222367	0	0	0	0	0	0	0	0	0	0	0	0	0	0	1	0	0	0	0	0	0	0	0	0	0	0	0	0	0	0	0	0	k__Bacteria	_p__Firmicutes	_c__Clostridia	_o__Monoglobales	_f__Monoglobaceae	_g__Monoglobus
222412	0	0	0	0	0	0	0	0	0	0	0	0	1	0	0	1	0	0	0	0	0	0	1	0	0	0	1	0	0	0	0	1	k__Bacteria	_p__Proteobacteria	_c__Gammaproteobacteria	_o__Burkholderiales	_f__Methylophilaceae	_g__Methylotenera
222686	0	0	0	0	0	0	0	0	0	0	0	1	0	0	0	0	0	0	0	0	0	0	0	0	0	0	0	0	0	0	0	0	k__Bacteria	_p__Proteobacteria	_c__Gammaproteobacteria	_o__Burkholderiales	_f__Rhodocyclaceae	_g__Dechlorobacter
222923	0	0	0	0	0	0	0	0	0	0	0	0	0	0	0	0	0	0	0	0	0	0	0	0	0	0	1	0	0	0	0	0	k__Bacteria	_p__Myxococcota	_c__Polyangia	_o__Polyangiales	_f__Polyangiaceae	_g__Sorangium
222949	0	0	0	0	0	0	0	0	0	0	0	0	0	0	0	0	0	0	0	0	0	0	0	0	0	0	1	0	0	0	0	0	k__Bacteria	_p__Proteobacteria	_c__Gammaproteobacteria	_o__Burkholderiales	_f__Alcaligenaceae	_g__Advenella
223324	0	0	2	0	0	0	0	0	0	0	0	0	0	0	0	0	0	0	0	0	0	0	0	0	0	0	0	0	0	0	0	0	k__Bacteria	_p__Spirochaetota	_c__Leptospirae	_o__Leptospirales	_f__Leptospiraceae	_g__Leptospira
223390	0	0	1	0	0	0	0	0	0	0	0	0	0	0	0	0	0	0	0	0	0	0	0	0	0	0	0	0	0	0	0	0	k__Bacteria	_p__Proteobacteria	_c__Gammaproteobacteria	_o__Acidithiobacillales	_f__Acidithiobacillaceae	_g__Acidithiobacillus
223416	0	0	0	1	0	0	0	0	0	1	0	0	0	0	0	0	0	0	0	0	0	0	0	0	0	0	1	0	0	0	1	0	k__Bacteria	_p__Acidobacteriota	_c__Acidobacteriae	_o__Elev-16S-1166	_f__	_g__unclassified
223652	0	0	0	1	0	1	0	0	0	0	0	0	0	0	0	0	0	0	0	0	0	0	0	1	0	0	0	0	0	0	0	0	k__Bacteria	_p__Proteobacteria	_c__Gammaproteobacteria	_o__Burkholderiales	_f__Comamonadaceae	_g__Mitsuaria
223713	0	0	0	0	0	0	1	0	0	0	0	0	0	0	0	0	0	0	0	0	0	0	0	0	0	0	0	0	0	0	0	0	k__Bacteria	_p__Proteobacteria	_c__Alphaproteobacteria	_o__Acetobacterales	_f__Acetobacteraceae	_g__Siccirubricoccus
223719	0	0	0	0	0	0	1	0	0	0	0	0	0	0	0	0	0	0	0	0	0	0	0	1	0	0	0	0	0	0	0	0	k__Bacteria	_p__Proteobacteria	_c__Gammaproteobacteria	_o__Ectothiorhodospirales	_f__Ectothiorhodospiraceae	_g__Ectothiorhodospira
223942	0	0	0	0	0	0	0	0	6	7	0	0	0	0	0	0	0	0	0	0	1	0	0	0	0	0	0	1	0	0	0	1	k__Bacteria	_p__Bacteroidota	_c__Bacteroidia	_o__Flavobacteriales	_f__Flavobacteriaceae	_g__Muricauda
224107	0	0	0	0	0	0	0	0	0	0	1	0	2	0	0	0	0	0	0	0	0	0	0	0	0	0	0	0	0	0	0	0	k__Bacteria	_p__Proteobacteria	_c__Alphaproteobacteria	_o__Rickettsiales	_f__Midichloriaceae	_g__Candidatus_Midichloria
224685	0	0	0	0	0	0	0	0	0	0	0	0	0	0	0	0	1	0	0	0	0	0	0	0	0	0	0	0	0	0	0	0	k__Bacteria	_p__Cyanobacteria	_c__Cyanobacteriia	_o__Cyanobacteriales	_f__Nostocaceae	_g__Dolichospermum_NIES41
224828	0	0	0	0	0	0	0	0	0	0	0	0	0	0	0	0	0	0	1	0	0	0	0	0	0	0	0	0	0	0	0	0	k__Bacteria	_p__Firmicutes	_c__Clostridia	_o__Peptostreptococcales-Tissierellales	_f__Peptostreptococcaceae	_g__Paraclostridium
225117	0	0	0	0	0	0	0	1	0	1	0	1	1	0	1	0	0	0	3	0	0	0	0	0	0	0	0	0	1	0	0	0	k__Bacteria	_p__Actinobacteriota	_c__Actinobacteria	_o__Propionibacteriales	_f__Propionibacteriaceae	_g__Cutibacterium
225548	0	0	0	0	0	0	0	0	0	0	0	0	0	0	0	0	0	0	0	1	0	0	0	0	0	0	0	4	7	0	0	0	k__Bacteria	_p__Bacteroidota	_c__Bacteroidia	_o__Flavobacteriales	_f__Flavobacteriaceae	_g__Nonlabens
225777	0	0	0	0	0	0	0	0	0	0	0	0	0	0	0	0	0	0	0	0	0	0	0	0	0	0	0	0	0	1	0	0	k__Bacteria	_p__Proteobacteria	_c__Gammaproteobacteria	_o__Burkholderiales	_f__Comamonadaceae	_g__Ottowia
226086	0	2	0	3	0	0	0	0	12	20	9	0	22	0	0	0	0	0	0	0	0	0	0	0	0	0	0	0	1	3	8	4	k__Bacteria	_p__Actinobacteriota	_c__Actinobacteria	_o__Micrococcales	_f__Microbacteriaceae	_g__Agrococcus
226117	0	4	1	1	0	0	0	0	2	5	0	0	0	0	0	0	0	0	0	0	1	1	0	1	0	0	0	1	2	0	2	1	k__Bacteria	_p__Actinobacteriota	_c__Actinobacteria	_o__Propionibacteriales	_f__Nocardioidaceae	_g__Nocardioides
226192	1	1	1	0	1	0	0	0	1	1	0	0	1	0	0	0	0	0	1	0	0	0	0	1	1	0	1	1	0	0	0	2	k__Bacteria	_p__Actinobacteriota	_c__Actinobacteria	_o__Corynebacteriales	_f__Nocardiaceae	_g__Rhodococcus
226193	0	0	3	0	0	0	0	1	0	0	0	0	0	0	1	0	0	0	1	0	0	2	0	0	0	0	0	0	0	0	0	0	k__Bacteria	_p__Actinobacteriota	_c__Actinobacteria	_o__Micrococcales	_f__Cellulomonadaceae	_g__Cellulomonas
226195	0	2	2	2	0	0	0	1	2	3	2	1	2	1	1	0	0	1	2	0	0	3	3	0	0	0	0	0	1	1	0	0	k__Bacteria	_p__Actinobacteriota	_c__Actinobacteria	_o__Corynebacteriales	_f__Mycobacteriaceae	_g__Mycobacterium
226212	0	0	2	0	0	0	0	0	0	0	0	0	0	0	0	0	0	0	0	0	0	0	0	0	0	0	0	0	0	0	0	0	k__Bacteria	_p__Bacteroidota	_c__Bacteroidia	_o__Bacteroidales	_f__Rikenellaceae	_g__Mucinivorans
226865	0	0	0	0	0	0	0	1	0	0	0	0	0	0	0	0	0	0	0	0	0	0	0	0	0	0	0	0	0	0	0	0	k__Bacteria	_p__Proteobacteria	_c__Gammaproteobacteria	_o__Burkholderiales	_f__Oxalobacteraceae	_g__Duganella
227012	0	0	0	0	1	0	0	0	0	1	0	0	0	1	0	0	0	1	2	1	1	0	1	0	0	0	0	0	0	0	0	0	k__Bacteria	_p__Actinobacteriota	_c__Actinobacteria	_o__Micromonosporales	_f__Micromonosporaceae	_g__Micromonospora
227125	0	0	0	0	0	0	0	0	0	1	1	0	0	0	0	0	0	0	0	0	0	0	0	0	0	0	0	0	0	0	0	0	k__Bacteria	_p__Actinobacteriota	_c__Actinobacteria	_o__Micrococcales	_f__Microbacteriaceae	_g__Candidatus_Aquiluna
228922	0	1	0	0	0	0	0	0	0	0	0	0	0	0	0	1	0	0	2	0	0	1	1	0	0	0	1	0	0	1	1	0	k__Bacteria	_p__Actinobacteriota	_c__Actinobacteria	_o__Micrococcales	_f__Microbacteriaceae	_g__Microbacterium
229250	0	1	0	0	0	0	0	0	0	1	0	0	0	0	0	0	0	0	0	1	2	0	0	0	0	0	0	1	1	2	1	0	k__Bacteria	_p__Proteobacteria	_c__Gammaproteobacteria	_o__Burkholderiales	_f__Comamonadaceae	_g__Comamonas
229643	1	8	2	10	0	0	0	0	0	0	0	0	10	0	0	0	0	0	0	0	0	0	0	0	0	0	0	0	0	0	0	3	k__Bacteria	_p__Proteobacteria	_c__Alphaproteobacteria	_o__Acetobacterales	_f__Acetobacteraceae	_g__
229792	0	0	0	1	0	0	0	0	1	0	5	0	10	0	0	0	0	0	0	0	0	0	0	0	0	0	0	0	0	0	0	1	k__Bacteria	_p__Proteobacteria	_c__Alphaproteobacteria	_o__Acetobacterales	_f__Acetobacteraceae	_g__Acidicaldus
230784	0	0	0	0	0	0	0	0	0	0	0	0	0	0	0	0	0	0	1	0	0	0	0	0	0	0	0	0	0	0	0	0	k__Bacteria	_p__Proteobacteria	_c__Alphaproteobacteria	_o__Kiloniellales	_f__Fodinicurvataceae	_g__Rhodovibrio
231509	0	0	3	0	0	0	0	0	0	0	0	0	0	0	0	0	0	0	0	0	0	0	0	0	0	0	0	0	1	0	0	1	k__Bacteria	_p__Proteobacteria	_c__Alphaproteobacteria	_o__Acetobacterales	_f__Acetobacteraceae	_g__Acetobacter
231660	0	0	1	2	0	0	0	0	2	1	3	0	3	0	0	0	0	0	0	0	0	0	0	0	0	0	0	0	0	1	0	0	k__Bacteria	_p__Planctomycetota	_c__Planctomycetes	_o__Pirellulales	_f__Pirellulaceae	_g__Pirellula
231831	0	0	0	0	0	0	0	1	0	0	0	0	0	0	0	0	0	0	0	0	0	0	0	0	0	0	0	1	0	0	0	0	k__Bacteria	_p__Deinococcota	_c__Deinococci	_o__Thermales	_f__Thermaceae	_g__Thermus
231860	0	0	0	0	0	0	0	0	2	2	0	0	0	0	0	0	0	0	0	0	0	0	0	0	0	0	0	0	0	0	0	0	k__Bacteria	_p__Proteobacteria	_c__Alphaproteobacteria	_o__Rhizobiales	_f__Labraceae	_g__Labrys
231930	0	0	0	0	0	0	0	0	0	1	0	0	0	0	0	0	0	1	0	0	0	0	0	0	0	0	0	0	1	0	0	0	k__Bacteria	_p__Proteobacteria	_c__Alphaproteobacteria	_o__Rickettsiales	_f__Candidatus_Hepatincola	_g__
231956	0	8	6	3	0	0	0	0	8	10	0	0	4	0	0	1	0	0	0	0	0	0	0	0	0	0	0	0	0	0	0	12	k__Bacteria	_p__Proteobacteria	_c__Alphaproteobacteria	_o__Rhodobacterales	_f__Rhodobacteraceae	_g__Pelagibaca
232148	0	0	0	0	0	0	0	0	0	0	0	0	1	0	0	0	0	0	0	0	0	0	0	0	0	0	0	0	0	0	0	0	k__Bacteria	_p__Proteobacteria	_c__Gammaproteobacteria	_o__Beggiatoales	_f__Beggiatoaceae	_g__Candidatus_Parabeggiatoa
232426	0	1	0	0	0	0	0	0	0	0	0	0	0	0	0	0	0	0	0	0	0	1	0	0	0	0	0	0	0	0	2	0	k__Bacteria	_p__WS1	_c__	_o__unclassified	_f__unclassified	_g__unclassified
232816	0	0	0	0	0	0	0	0	0	0	0	0	0	0	0	0	0	0	0	0	0	0	0	0	0	0	0	1	1	0	0	0	k__Bacteria	_p__Proteobacteria	_c__Alphaproteobacteria	_o__Alphaproteobacteria_Incertae_Sedis	_f__Unknown_Family	_g__Acuticoccus
233115	2	11	4	4	4	5	7	5	2	4	23	0	30	15	5	0	0	53	28	2	3	5	23	4	2	3	28	30	20	13	6	7	k__Bacteria	_p__Proteobacteria	_c__Alphaproteobacteria	_o__Rhizobiales	_f__Rhizobiaceae	_g__Aurantimonas
233295	0	0	1	4	0	0	0	0	17	24	22	0	16	0	0	0	0	0	0	0	0	0	0	0	0	0	0	0	0	0	0	0	k__Bacteria	_p__Firmicutes	_c__Syntrophomonadia	_o__Syntrophomonadales	_f__Syntrophomonadaceae	_g__Syntrophomonas
233605	0	0	0	0	0	0	0	0	1	0	0	0	0	0	0	0	0	0	0	0	0	0	0	0	0	0	0	0	0	0	0	0	k__Bacteria	_p__Proteobacteria	_c__Alphaproteobacteria	_o__Rickettsiales	_f__Anaplasmataceae	_g__Anaplasma
233729	1	0	0	0	0	0	0	0	0	2	2	0	2	0	0	0	0	0	0	0	0	0	0	0	0	0	0	0	0	0	0	0	k__Bacteria	_p__Actinobacteriota	_c__Actinobacteria	_o__Micrococcales	_f__Sanguibacteraceae	_g__Sanguibacter-Flavimobilis
234122	0	1	0	0	0	0	0	0	0	0	0	0	0	0	0	0	1	0	0	0	0	0	0	0	0	0	0	0	0	0	0	0	k__Bacteria	_p__Bacteroidota	_c__Bacteroidia	_o__Flavobacteriales	_f__Weeksellaceae	_g__Elizabethkingia
234286	0	0	0	0	0	0	0	0	0	0	0	0	0	1	0	0	0	0	0	0	0	1	0	0	0	0	0	1	0	0	0	0	k__Bacteria	_p__Bacteroidota	_c__Bacteroidia	_o__Bacteroidales	_f__Porphyromonadaceae	_g__Porphyromonas
234404	0	0	0	0	0	0	0	0	0	0	0	0	0	0	0	0	0	0	0	0	0	0	0	0	0	1	0	0	0	0	0	0	k__Bacteria	_p__Proteobacteria	_c__Alphaproteobacteria	_o__Rhizobiales	_f__Rhodomicrobiaceae	_g__Rhodomicrobium
234935	0	1	0	0	0	0	0	0	0	0	0	0	0	0	0	0	0	0	0	0	0	0	0	0	0	0	0	0	0	0	0	0	k__Bacteria	_p__Cyanobacteria	_c__Cyanobacteriia	_o__RD017	_f__	_g__unclassified
235079	0	0	0	1	0	0	0	0	0	0	0	0	0	0	0	0	0	0	0	0	0	0	0	0	0	0	0	0	0	0	0	0	k__Bacteria	_p__Cyanobacteria	_c__Cyanobacteriia	_o__Cyanobacteriales	_f__Oscillatoriaceae	_g__Phormidium_ETS-05
235899	0	0	0	0	0	0	0	0	1	0	0	0	0	0	0	0	0	0	0	0	0	0	0	0	0	0	0	0	0	0	0	0	k__Bacteria	_p__Chloroflexi	_c__Chloroflexia	_o__Thermomicrobiales	_f__Thermomicrobiaceae	_g__Sphaerobacter
238336	0	0	0	0	0	0	0	0	0	0	0	0	0	0	0	0	0	0	0	1	0	0	0	0	0	0	0	0	1	0	0	0	k__Bacteria	_p__Campylobacterota	_c__Campylobacteria	_o__Campylobacterales	_f__	_g__unclassified
238760	5	11	0	7	8	4	2	1	9	10	3	4	6	4	2	1	1	7	10	6	1	5	4	5	2	1	5	7	1	2	0	1	k__Bacteria	_p__Proteobacteria	_c__Alphaproteobacteria	_o__Rhodospirillales	_f__Rhodospirillaceae	_g__Haematospirillum
240996	0	0	0	0	1	0	0	0	0	0	1	0	0	0	0	0	0	0	0	0	0	0	0	1	0	0	0	0	0	2	0	0	k__Bacteria	_p__Proteobacteria	_c__Alphaproteobacteria	_o__Caulobacterales	_f__Hyphomonadaceae	_g__Hyphobacterium
242143	0	0	5	3	0	0	0	0	0	0	0	0	0	0	0	0	0	0	0	0	0	0	0	0	0	0	0	0	0	0	0	0	k__Bacteria	_p__Desulfobacterota	_c__Syntrophia	_o__Syntrophales	_f__Syntrophaceae	_g__Syntrophus
243444	0	0	0	0	0	0	0	0	0	0	0	0	0	0	0	0	0	0	0	0	1	0	0	0	0	0	0	0	0	0	0	0	k__Bacteria	_p__Firmicutes	_c__Incertae_Sedis	_o__DTU014	_f__	_g__unclassified
244290	0	1	0	1	0	0	0	1	0	1	0	0	1	0	0	0	0	0	2	0	0	0	0	1	0	0	0	0	0	0	0	0	k__Bacteria	_p__Proteobacteria	_c__Alphaproteobacteria	_o__Sphingomonadales	_f__Sphingomonadaceae	_g__Sphingoaurantiacus
244354	6	69	10	18	3	1	5	11	6	12	8	1	15	8	5	9	12	10	14	11	3	13	6	22	17	21	12	7	8	3	4	31	k__Bacteria	_p__Proteobacteria	_c__Alphaproteobacteria	_o__Sphingomonadales	_f__Sphingomonadaceae	_g__Sphingomonas
244430	0	1	0	0	0	0	0	0	0	0	0	0	0	0	0	0	0	0	0	0	0	0	0	0	0	0	0	0	0	0	0	0	k__Bacteria	_p__Proteobacteria	_c__Alphaproteobacteria	_o__Acetobacterales	_f__Acetobacteraceae	_g__Gluconacetobacter
244545	0	64	15	22	0	0	0	0	4	7	8	0	12	0	1	0	0	0	0	0	2	0	0	0	0	0	0	0	0	0	0	13	k__Bacteria	_p__Proteobacteria	_c__Alphaproteobacteria	_o__Rhodobacterales	_f__Rhodobacteraceae	_g__Albidovulum
244670	0	0	0	1	0	0	0	0	0	0	0	0	0	0	0	0	0	0	0	0	0	0	0	0	0	0	0	0	0	0	0	1	k__Bacteria	_p__Proteobacteria	_c__Alphaproteobacteria	_o__Sphingomonadales	_f__Sphingomonadaceae	_g__Polymorphobacter
244987	0	0	0	0	0	1	0	0	1	0	0	0	0	0	0	0	0	0	0	0	0	0	0	0	0	0	0	0	0	0	0	0	k__Bacteria	_p__Proteobacteria	_c__Gammaproteobacteria	_o__Pseudomonadales	_f__Halieaceae	_g__Congregibacter
245512	2	5	1	11	2	3	1	6	5	11	3	2	2	2	6	2	4	2	10	5	0	2	3	4	0	5	3	8	9	4	7	2	k__Bacteria	_p__Proteobacteria	_c__Alphaproteobacteria	_o__Rhizobiales	_f__Pleomorphomonadaceae	_g__Pleomorphomonas
246011	0	0	1	0	0	0	0	0	0	0	0	1	0	0	1	0	0	0	0	0	0	0	0	0	0	0	0	0	0	0	0	0	k__Bacteria	_p__Proteobacteria	_c__Gammaproteobacteria	_o__Enterobacterales	_f__Alteromonadaceae	_g__Alishewanella
246644	0	12	2	0	0	0	0	1	1	4	1	0	1	0	0	1	1	0	0	0	0	2	0	0	0	0	0	0	0	0	0	13	k__Bacteria	_p__Proteobacteria	_c__Alphaproteobacteria	_o__Azospirillales	_f__Azospirillaceae	_g__Azospirillum
246812	0	1	0	0	0	0	0	0	0	0	0	0	0	0	0	0	0	0	0	0	0	0	0	0	0	0	0	0	0	0	0	0	k__Bacteria	_p__Proteobacteria	_c__Gammaproteobacteria	_o__Chromatiales	_f__Chromatiaceae	_g__Thiocapsa
247782	0	0	0	0	0	0	0	0	1	0	0	0	0	0	0	0	0	0	0	0	0	0	0	0	0	0	0	0	0	0	0	0	k__Bacteria	_p__Actinobacteriota	_c__Actinobacteria	_o__Actinomycetales	_f__Actinomycetaceae	_g__Actinomyces
247897	0	1	0	0	0	0	0	0	0	1	0	0	0	1	1	0	0	0	0	0	0	0	0	0	0	0	0	0	0	0	0	0	k__Bacteria	_p__Proteobacteria	_c__Alphaproteobacteria	_o__Caulobacterales	_f__Hyphomonadaceae	_g__Hirschia
248553	0	0	0	0	0	0	0	0	1	0	0	1	1	1	0	0	0	0	0	0	0	0	0	0	0	0	0	0	0	0	0	0	k__Bacteria	_p__Proteobacteria	_c__Alphaproteobacteria	_o__Rhizobiales	_f__Rhizobiaceae	_g__Nitratireductor
248942	0	12	5	9	0	0	39	100	0	1	1	1	5	0	2	0	1	200	235	1	0	76	0	186	2	0	0	18	53	7	19	1	k__Bacteria	_p__Proteobacteria	_c__Gammaproteobacteria	_o__Gammaproteobacteria_Incertae_Sedis	_f__Unknown_Family	_g__Candidatus_Endonucleariobacter
250663	1	4	0	3	0	0	0	0	0	0	0	0	0	0	0	0	0	0	0	0	0	0	0	0	0	1	0	0	0	0	1	3	k__Bacteria	_p__Proteobacteria	_c__Alphaproteobacteria	_o__Rickettsiales	_f__AB1	_g__
250664	0	1	1	4	0	0	0	0	30	12	4	0	1	0	0	2	0	0	0	0	0	0	0	0	0	0	0	0	0	0	0	2	k__Bacteria	_p__Firmicutes	_c__Bacilli	_o__Exiguobacterales	_f__Exiguobacteraceae	_g__Exiguobacterium
250666	24	1214	241	513	2	4	0	1	145	315	523	18	1159	0	0	1	11	114	147	525	766	9	0	8	0	2	0	71	132	0	2	284	k__Bacteria	_p__Proteobacteria	_c__Alphaproteobacteria	_o__Caedibacterales	_f__Caedibacteraceae	_g__Caedibacter
250761	0	0	0	1	0	0	0	0	0	0	0	0	0	0	0	0	0	0	0	0	0	0	0	0	0	0	0	0	0	0	0	0	k__Bacteria	_p__Proteobacteria	_c__Alphaproteobacteria	_o__Rhodobacterales	_f__Rhodobacteraceae	_g__Roseibaca
251014	0	0	0	0	0	0	0	0	0	2	1	0	2	0	0	0	0	0	0	0	0	0	0	0	0	0	0	0	0	0	0	0	k__Bacteria	_p__Proteobacteria	_c__Alphaproteobacteria	_o__Rhodospirillales	_f__Thalassospiraceae	_g__Thalassospira
251199	1	1	0	0	0	0	0	0	0	1	0	0	6	1	0	0	0	0	1	1	0	0	2	0	0	0	2	0	1	0	0	2	k__Bacteria	_p__Proteobacteria	_c__Alphaproteobacteria	_o__Rhizobiales	_f__Beijerinckiaceae	_g__Methylobacterium-Methylorubrum
251605	0	0	0	0	0	0	0	0	0	0	0	0	0	0	0	0	0	0	0	0	0	1	0	0	0	0	0	0	0	0	0	0	k__Bacteria	_p__Proteobacteria	_c__Gammaproteobacteria	_o__Enterobacterales	_f__Morganellaceae	_g__Photorhabdus
252087	0	2	1	0	1	0	0	0	0	0	0	1	0	0	0	0	0	0	0	0	0	0	0	0	0	0	1	0	0	0	0	0	k__Bacteria	_p__Proteobacteria	_c__Alphaproteobacteria	_o__Caulobacterales	_f__Hyphomonadaceae	_g__Maricaulis
252530	7	590	78	183	1	1	0	0	0	1	6	6	9	0	1	0	0	26	44	35	51	34	0	49	0	4	0	10	11	0	0	156	k__Bacteria	_p__Proteobacteria	_c__Alphaproteobacteria	_o__Defluviicoccales	_f__Defluviicoccaceae	_g__Defluviicoccus
252567	0	0	1	0	0	0	0	0	0	0	0	0	0	0	0	0	0	0	0	0	0	0	0	0	0	0	0	0	0	0	0	0	k__Bacteria	_p__Firmicutes	_c__Bacilli	_o__Lactobacillales	_f__Carnobacteriaceae	_g__Allofustis
252585	0	3	2	1	4	15	6	6	1	1	1	0	4	0	0	0	0	1	1	0	0	7	4	14	0	1	5	9	14	5	8	3	k__Bacteria	_p__Verrucomicrobiota	_c__Chlamydiae	_o__Chlamydiales	_f__cvE6	_g__
252670	0	0	0	1	0	0	0	0	0	0	0	0	0	0	0	0	0	0	0	0	0	0	0	0	0	0	0	0	0	0	0	0	k__Bacteria	_p__Bacteroidota	_c__Bacteroidia	_o__Bacteroidales	_f__Rs-E47_termite_group	_g__
253998	0	0	0	0	0	0	0	0	0	0	0	0	2	0	0	0	0	0	0	0	0	0	0	0	0	0	0	0	0	0	0	0	k__Bacteria	_p__Proteobacteria	_c__Alphaproteobacteria	_o__Azospirillales	_f__Azospirillaceae	_g__Rhodocista
255858	0	0	0	0	0	0	0	0	0	0	0	0	1	0	0	0	0	0	1	0	0	0	0	0	0	0	0	0	1	0	0	0	k__Bacteria	_p__Proteobacteria	_c__Alphaproteobacteria	_o__Rhodobacterales	_f__Rhodobacteraceae	_g__Albimonas
256243	0	6	1	0	0	0	1	0	0	0	0	0	1	0	0	0	0	0	1	0	0	0	0	1	0	0	0	0	2	0	0	0	k__Bacteria	_p__Proteobacteria	_c__Gammaproteobacteria	_o__Coxiellales	_f__Coxiellaceae	_g__Coxiella
257468	0	0	0	0	0	0	0	1	0	0	0	0	0	0	0	0	0	0	0	0	0	1	0	0	0	0	0	0	0	0	0	0	k__Bacteria	_p__Proteobacteria	_c__Gammaproteobacteria	_o__Methylococcales	_f__Methylomonadaceae	_g__Methylobacter
259063	0	0	0	0	0	0	0	0	0	0	0	0	0	0	0	0	0	1	0	0	0	0	0	0	0	0	0	0	0	0	0	0	k__Bacteria	_p__Verrucomicrobiota	_c__Chlamydiae	_o__Chlamydiales	_f__Chlamydiaceae	_g__Chlamydia
261179	4	0	0	0	2	0	0	0	1	0	0	0	1	1	3	0	0	2	1	1	0	0	1	1	0	0	0	1	2	2	0	0	k__Bacteria	_p__Proteobacteria	_c__Gammaproteobacteria	_o__Pseudomonadales	_f__Halomonadaceae	_g__Halomonas
261473	1	0	0	0	0	0	0	0	0	0	0	0	0	0	0	1	0	0	0	0	0	0	0	0	0	0	0	0	0	0	0	0	k__Bacteria	_p__Proteobacteria	_c__Alphaproteobacteria	_o__Alphaproteobacteria_Incertae_Sedis	_f__Unknown_Family	_g__Neomegalonema
261766	0	0	0	0	0	0	0	0	0	0	0	0	0	1	0	0	0	0	0	0	0	0	0	0	0	0	0	0	0	0	0	0	k__Bacteria	_p__Proteobacteria	_c__Alphaproteobacteria	_o__Rhizobiales	_f__Rhodobiaceae	_g__Amorphus
262126	0	0	0	1	0	0	0	0	0	0	0	0	0	0	0	0	0	0	0	1	1	0	0	0	0	0	0	0	0	0	0	0	k__Bacteria	_p__Cyanobacteria	_c__Cyanobacteriia	_o__Leptolyngbyales	_f__Leptolyngbyaceae	_g__Phormidium_CYN64
264809	0	0	0	0	0	0	0	0	0	0	0	0	0	0	0	0	0	0	0	0	0	0	0	0	0	0	0	0	0	0	0	1	k__Bacteria	_p__Bacteroidota	_c__Bacteroidia	_o__Chitinophagales	_f__Saprospiraceae	_g__Lewinella
264928	1	0	0	1	0	0	1	0	0	0	0	1	1	2	0	0	0	1	0	0	0	0	1	0	0	0	1	0	2	0	0	2	k__Bacteria	_p__Chloroflexi	_c__Chloroflexia	_o__Chloroflexales	_f__Roseiflexaceae	_g__Roseiflexus
266027	0	0	1	2	0	0	0	0	0	0	1	0	0	0	0	0	0	0	0	0	0	0	0	0	0	0	1	0	0	0	0	1	k__Bacteria	_p__Planctomycetota	_c__Planctomycetes	_o__Planctomycetales	_f__Schlesneriaceae	_g__Planctopirus
269122	0	0	1	0	0	0	0	0	0	0	0	0	0	0	0	0	0	0	0	0	0	0	0	0	0	0	0	0	0	0	0	0	k__Bacteria	_p__Proteobacteria	_c__Gammaproteobacteria	_o__Enterobacterales	_f__Pasteurellaceae	_g__Actinobacillus
269225	0	0	0	1	0	0	0	0	0	0	0	0	0	0	0	0	0	0	0	0	0	0	0	0	0	0	0	0	0	0	0	0	k__Bacteria	_p__Firmicutes	_c__Clostridia	_o__Peptostreptococcales-Tissierellales	_f__Peptostreptococcaceae	_g__Clostridioides
269601	0	0	0	0	0	0	0	0	0	1	0	0	0	0	0	0	0	0	0	0	0	0	0	0	0	0	0	0	0	0	0	0	k__Bacteria	_p__Actinobacteriota	_c__Actinobacteria	_o__Micrococcales	_f__Microbacteriaceae	_g__Clavibacter
269865	0	0	0	0	0	1	0	0	0	0	0	0	1	0	0	0	0	0	1	0	0	0	0	0	0	0	0	0	0	0	0	0	k__Bacteria	_p__Proteobacteria	_c__Gammaproteobacteria	_o__Burkholderiales	_f__Rhodocyclaceae	_g__Propionivibrio
270180	0	0	0	0	0	0	0	0	0	0	0	0	0	0	0	0	0	1	0	0	0	0	0	0	0	0	0	0	0	0	0	0	k__Bacteria	_p__Actinobacteriota	_c__Actinobacteria	_o__Streptosporangiales	_f__Thermomonosporaceae	_g__Actinocorallia
270442	0	0	0	0	0	0	0	0	0	0	0	1	0	0	0	0	0	0	0	0	0	0	0	0	0	0	0	0	0	0	0	0	k__Bacteria	_p__Actinobacteriota	_c__Actinobacteria	_o__Actinomycetales	_f__Actinomycetaceae	_g__F0332
271021	0	0	0	0	0	2	0	0	0	0	0	0	0	0	0	0	0	0	0	0	0	0	0	0	0	0	0	0	0	0	1	0	k__Bacteria	_p__Actinobacteriota	_c__Rubrobacteria	_o__Rubrobacterales	_f__Rubrobacteriaceae	_g__Rubrobacter
273411	0	1	0	0	0	0	0	0	0	0	0	0	0	0	0	0	0	0	0	0	0	0	0	0	0	0	0	0	0	0	0	0	k__Bacteria	_p__Proteobacteria	_c__Alphaproteobacteria	_o__Caulobacterales	_f__Hyphomonadaceae	_g__Fretibacter
273444	0	4	9	12	0	0	0	0	3	4	1	0	4	0	0	0	0	0	0	0	0	0	0	0	0	0	0	0	0	0	0	9	k__Bacteria	_p__Proteobacteria	_c__Alphaproteobacteria	_o__Rhodobacterales	_f__Rhodobacteraceae	_g__Tropicimonas
276019	0	0	0	0	0	0	0	0	0	0	0	0	0	0	0	0	1	0	0	0	0	0	0	0	0	0	0	0	0	0	0	0	k__Bacteria	_p__Firmicutes	_c__Clostridia	_o__Clostridiales	_f__Oxobacteraceae	_g__Oxobacter
276652	0	0	0	0	0	0	0	0	0	0	0	0	0	0	0	0	0	0	1	0	0	1	0	0	0	0	0	0	0	0	0	0	k__Bacteria	_p__Proteobacteria	_c__Gammaproteobacteria	_o__Methylococcales	_f__Methylomonadaceae	_g__Methylomicrobium
278171	0	0	0	0	0	0	0	0	0	0	0	0	0	1	0	0	0	0	0	0	0	0	1	1	1	0	0	2	1	2	0	0	k__Bacteria	_p__Proteobacteria	_c__Gammaproteobacteria	_o__Burkholderiales	_f__Rhodocyclaceae	_g__Azoarcus
280180	0	0	0	0	0	0	0	0	0	0	0	0	0	0	0	0	0	0	0	0	0	0	0	0	0	0	0	1	0	0	0	0	k__Bacteria	_p__Firmicutes	_c__Clostridia	_o__Oscillospirales	_f__Oscillospiraceae	_g__Oscillibacter
280957	9	30	11	29	2	2	19	27	16	19	34	3	41	7	3	6	1	3	5	3	11	4	2	3	12	5	8	35	46	25	32	15	k__Bacteria	_p__Proteobacteria	_c__Gammaproteobacteria	_o__Burkholderiales	_f__Comamonadaceae	_g__Hydrogenophaga
281515	2	0	0	1	0	0	0	0	1	0	0	1	3	0	0	0	0	0	0	0	0	0	1	0	1	0	1	1	2	0	0	0	k__Bacteria	_p__Proteobacteria	_c__Gammaproteobacteria	_o__Burkholderiales	_f__Comamonadaceae	_g__Diaphorobacter
282289	0	0	0	0	0	0	0	0	0	0	0	0	0	0	0	0	0	0	0	0	0	0	0	0	0	1	0	0	0	0	0	0	k__Bacteria	_p__Firmicutes	_c__Clostridia	_o__Lachnospirales	_f__Lachnospiraceae	_g__[Eubacterium]_ruminantium_group
283045	25	1	1	1	7	5	16	16	0	0	2	7	3	2	1	1	0	2	6	0	1	1	16	6	7	4	14	0	0	0	0	0	k__Bacteria	_p__Proteobacteria	_c__Gammaproteobacteria	_o__Burkholderiales	_f__Comamonadaceae	_g__Rubrivivax
283156	0	0	0	0	2	0	0	0	0	2	0	0	0	1	1	0	0	0	0	0	0	0	0	0	1	0	0	0	0	0	0	0	k__Bacteria	_p__Proteobacteria	_c__Gammaproteobacteria	_o__Burkholderiales	_f__Comamonadaceae	_g__Zhizhongheella
283340	0	0	0	0	0	0	0	0	1	0	0	0	0	0	0	0	0	0	0	0	0	0	0	0	0	1	0	0	0	0	0	0	k__Bacteria	_p__Proteobacteria	_c__Gammaproteobacteria	_o__Burkholderiales	_f__Comamonadaceae	_g__Variovorax
283386	0	1	0	1	0	0	0	0	0	1	1	0	0	0	0	3	0	0	0	0	0	0	0	0	0	0	0	0	0	0	0	0	k__Bacteria	_p__Proteobacteria	_c__Gammaproteobacteria	_o__Burkholderiales	_f__Comamonadaceae	_g__Pseudorhodoferax
283829	0	0	0	0	0	0	0	0	0	0	0	0	0	0	0	0	0	0	0	0	0	0	0	1	0	0	0	0	0	0	0	0	k__Bacteria	_p__Cyanobacteria	_c__Cyanobacteriia	_o__Cyanobacteriales	_f__Chroococcidiopsaceae	_g__Chlorogloea_SAG_10.99
285138	0	1	0	0	0	0	0	0	0	0	0	0	0	0	0	0	0	0	0	0	0	0	0	0	0	0	0	0	0	0	0	0	k__Bacteria	_p__Proteobacteria	_c__Gammaproteobacteria	_o__Enterobacterales	_f__Pseudoalteromonadaceae	_g__Psychrosphaera
285427	0	0	0	0	0	0	0	0	0	0	0	0	1	0	0	0	0	0	0	0	0	0	0	0	0	0	0	0	0	0	0	0	k__Bacteria	_p__Spirochaetota	_c__Spirochaetia	_o__Spirochaetales	_f__Spirochaetaceae	_g__Borreliella
285839	1	6	0	1	0	0	0	0	20	24	3	1	8	2	1	0	0	1	0	1	3	1	0	1	0	2	0	8	16	1	3	6	k__Bacteria	_p__Proteobacteria	_c__Gammaproteobacteria	_o__Xanthomonadales	_f__Xanthomonadaceae	_g__Lysobacter
286007	0	3	5	19	0	0	0	0	1	2	11	0	22	1	0	0	0	0	0	0	0	0	0	0	0	0	0	6	5	15	17	1	k__Bacteria	_p__Proteobacteria	_c__Gammaproteobacteria	_o__Xanthomonadales	_f__Xanthomonadaceae	_g__Arenimonas
288796	0	0	0	0	0	0	0	0	0	0	0	0	1	0	0	0	0	0	0	0	0	0	0	0	0	0	0	0	0	0	0	1	k__Bacteria	_p__Chloroflexi	_c__Chloroflexia	_o__Chloroflexales	_f__Chloroflexaceae	_g__Chloroflexus
289387	0	2	1	1	1	4	1	2	0	1	1	3	1	3	0	9	6	0	1	4	1	5	0	2	4	0	2	1	2	0	1	1	k__Bacteria	_p__Proteobacteria	_c__Gammaproteobacteria	_o__Xanthomonadales	_f__Xanthomonadaceae	_g__Stenotrophomonas
289396	0	0	0	1	0	0	0	0	0	0	0	0	0	0	0	0	0	1	0	1	0	1	0	1	0	1	0	1	0	0	0	0	k__Bacteria	_p__Proteobacteria	_c__Gammaproteobacteria	_o__Xanthomonadales	_f__Xanthomonadaceae	_g__Xanthomonas
294703	0	0	0	0	0	0	0	0	0	0	0	0	0	0	0	0	0	0	0	0	0	0	0	0	0	0	0	0	0	1	0	0	k__Bacteria	_p__Chloroflexi	_c__Dehalococcoidia	_o__S085	_f__	_g__unclassified
295619	0	0	0	0	0	0	0	0	0	0	0	0	1	0	0	0	0	0	0	0	0	0	0	0	0	0	0	0	0	0	0	0	k__Bacteria	_p__Firmicutes	_c__Bacilli	_o__Entomoplasmatales	_f__Spiroplasmataceae	_g__Spiroplasma
295702	0	0	0	0	0	0	0	0	0	0	0	0	0	1	0	0	0	0	0	0	0	0	0	0	0	0	0	0	0	0	0	0	k__Bacteria	_p__Firmicutes	_c__Moorellia	_o__Moorellales	_f__Moorellaceae	_g__Moorella
297699	0	0	0	0	0	0	0	0	0	0	0	0	0	1	0	0	0	1	0	0	0	0	0	1	0	0	0	0	0	0	0	0	k__Bacteria	_p__Myxococcota	_c__Polyangia	_o__Haliangiales	_f__Haliangiaceae	_g__Haliangium
298403	10	2	5	1	7	2	19	5	1	3	3	3	3	8	6	0	2	2	1	0	0	0	7	2	7	1	3	19	4	22	20	5	k__Bacteria	_p__Proteobacteria	_c__Gammaproteobacteria	_o__Burkholderiales	_f__Rhodocyclaceae	_g__Zoogloea
298429	1	0	1	0	1	0	4	4	0	1	1	1	0	0	3	0	0	2	0	0	0	0	0	0	0	0	0	2	1	3	2	0	k__Bacteria	_p__Proteobacteria	_c__Gammaproteobacteria	_o__Burkholderiales	_f__Oxalobacteraceae	_g__Undibacterium
298493	41	9	20	20	22	19	65	28	10	9	16	15	15	34	17	8	5	9	7	2	1	5	27	1	20	9	20	75	36	116	80	6	k__Bacteria	_p__Proteobacteria	_c__Gammaproteobacteria	_o__Burkholderiales	_f__Rhodocyclaceae	_g__
298659	0	0	1	0	0	0	0	0	0	0	0	0	0	0	0	0	0	0	0	0	0	0	0	0	0	0	0	0	0	0	0	0	k__Bacteria	_p__Bacteroidota	_c__Bacteroidia	_o__Chitinophagales	_f__Chitinophagaceae	_g__Dinghuibacter
303773	0	0	0	0	0	0	0	0	0	0	0	0	1	0	0	0	1	0	0	0	0	0	0	0	0	0	0	0	0	0	0	0	k__Bacteria	_p__Planctomycetota	_c__Phycisphaerae	_o__MSBL9	_f__SG8-4	_g__
304193	0	0	0	0	0	0	0	0	0	0	0	0	0	1	0	0	0	0	0	0	0	1	0	0	0	0	0	0	0	0	0	0	k__Bacteria	_p__Proteobacteria	_c__Gammaproteobacteria	_o__Burkholderiales	_f__Aquaspirillaceae	_g__Microvirgula
304913	0	0	0	0	0	0	0	0	0	0	0	0	0	0	0	1	0	0	0	0	0	0	0	0	0	0	0	0	0	0	0	0	k__Bacteria	_p__Proteobacteria	_c__Gammaproteobacteria	_o__Pseudomonadales	_f__Oceanospirillaceae	_g__Oceanospirillum
310062	0	0	0	0	0	0	0	0	0	0	0	0	0	0	0	0	0	0	0	0	0	0	0	0	0	0	0	0	1	0	0	0	k__Bacteria	_p__Cyanobacteria	_c__Cyanobacteriia	_o__Pseudanabaenales	_f__Pseudanabaenaceae	_g__
310492	0	0	0	0	0	0	0	0	0	0	0	0	0	0	0	0	0	0	0	0	0	0	0	0	0	0	0	0	0	1	0	0	k__Bacteria	_p__Proteobacteria	_c__Gammaproteobacteria	_o__Burkholderiales	_f__Nitrosomonadaceae	_g__Nitrosospira
313875	0	0	0	0	0	0	0	0	0	0	0	0	0	0	0	0	0	0	0	0	0	0	0	0	0	0	0	0	1	0	0	0	k__Bacteria	_p__Myxococcota	_c__Myxococcia	_o__Myxococcales	_f__Myxococcaceae	_g__Myxococcus
313945	0	0	0	0	0	0	0	0	0	0	0	0	0	0	0	0	0	0	0	0	0	0	0	0	0	0	0	0	0	1	0	0	k__Bacteria	_p__Firmicutes	_c__Bacilli	_o__Aneurinibacillales	_f__Aneurinibacillaceae	_g__Aneurinibacillus
314452	3	1	1	1	0	1	0	0	0	1	0	1	0	1	2	0	0	0	0	0	0	0	2	0	1	0	0	1	1	3	1	0	k__Bacteria	_p__Proteobacteria	_c__Gammaproteobacteria	_o__Burkholderiales	_f__Comamonadaceae	_g__Rhodoferax
315032	3	0	0	2	3	3	3	4	2	0	0	3	1	0	1	0	0	0	1	0	1	1	2	1	5	1	0	0	0	0	0	0	k__Bacteria	_p__Proteobacteria	_c__Gammaproteobacteria	_o__Burkholderiales	_f__Comamonadaceae	_g__Ideonella
316398	0	0	0	0	0	0	0	0	0	2	1	0	0	0	0	0	0	0	0	0	0	0	0	0	0	0	3	1	0	0	0	0	k__Bacteria	_p__Proteobacteria	_c__Gammaproteobacteria	_o__Burkholderiales	_f__Alcaligenaceae	_g__Achromobacter
325031	0	0	0	0	0	0	0	0	0	0	0	0	0	0	0	0	0	0	0	0	0	0	0	0	0	0	0	0	0	0	0	1	k__Bacteria	_p__Bacteroidota	_c__Rhodothermia	_o__Balneolales	_f__Balneolaceae	_g__
326460	0	0	0	0	0	0	0	0	0	0	0	0	0	0	0	1	0	0	0	0	0	0	0	0	0	0	0	0	0	0	0	0	k__Bacteria	_p__Bacteroidota	_c__Bacteroidia	_o__Chitinophagales	_f__Saprospiraceae	_g__Haliscomenobacter
326484	0	0	0	0	0	0	0	0	0	0	0	0	0	0	0	0	1	0	0	0	0	0	0	0	0	0	0	0	0	0	0	0	k__Bacteria	_p__Proteobacteria	_c__Alphaproteobacteria	_o__Rhodobacterales	_f__Rhodobacteraceae	_g__Jannaschia
326773	0	0	0	0	0	0	0	0	0	0	1	0	0	0	0	0	0	0	0	0	0	0	0	0	0	0	1	0	0	0	0	0	k__Bacteria	_p__Firmicutes	_c__Clostridia	_o__Oscillospirales	_f__Ruminococcaceae	_g__Ruminococcus
329570	0	0	0	0	0	0	0	0	0	0	0	0	0	0	0	0	0	0	0	0	0	0	0	2	0	0	0	0	0	0	0	0	k__Bacteria	_p__Proteobacteria	_c__Gammaproteobacteria	_o__Burkholderiales	_f__Burkholderiaceae	_g__Lautropia
332045	0	0	0	0	0	1	0	0	0	0	0	0	0	0	0	0	0	0	0	0	0	0	0	0	0	0	0	0	0	0	0	0	k__Bacteria	_p__Cyanobacteria	_c__Cyanobacteriia	_o__Cyanobacteriales	_f__Chroococcidiopsaceae	_g__Chroococcidiopsis_SAG_2023
333001	0	0	0	1	0	0	0	0	0	0	0	0	0	0	0	0	0	0	0	0	0	0	0	0	0	0	0	0	0	0	0	0	k__Bacteria	_p__Proteobacteria	_c__Gammaproteobacteria	_o__Burkholderiales	_f__Alcaligenaceae	_g__Castellaniella
333700	0	0	1	0	0	0	0	0	0	0	0	0	0	0	0	0	0	0	0	0	0	1	0	0	0	0	0	0	0	0	0	0	k__Bacteria	_p__Proteobacteria	_c__Gammaproteobacteria	_o__Thiotrichales	_f__Thiotrichaceae	_g__Thiothrix
337254	0	0	0	0	0	0	0	0	0	0	0	0	0	0	0	0	0	0	0	0	0	0	0	0	0	0	0	0	0	0	1	0	k__Bacteria	_p__Proteobacteria	_c__Gammaproteobacteria	_o__Burkholderiales	_f__Alcaligenaceae	_g__Oligella
337371	0	0	0	0	0	0	0	0	0	0	0	0	0	0	1	0	0	0	0	0	0	0	0	0	0	0	0	0	0	0	0	0	k__Bacteria	_p__Desulfobacterota	_c__Desulfuromonadia	_o__Geobacterales	_f__Geobacteraceae	_g__Geotalea
337687	0	0	0	0	0	0	0	0	0	0	0	0	0	0	0	0	0	0	0	1	0	0	0	0	0	0	0	0	0	0	0	0	k__Bacteria	_p__Firmicutes	_c__Clostridia	_o__Peptococcales	_f__Peptococcaceae	_g__Desulfonispora
337882	0	0	0	0	0	0	1	0	0	0	0	0	0	0	0	0	0	0	0	0	0	0	0	0	0	0	0	0	0	0	0	0	k__Bacteria	_p__Firmicutes	_c__Bacilli	_o__Lactobacillales	_f__Carnobacteriaceae	_g__Atopococcus
338308	0	0	0	0	0	0	0	1	0	0	0	0	0	0	0	0	0	0	0	0	0	0	0	0	0	0	0	0	0	0	0	0	k__Bacteria	_p__Proteobacteria	_c__Alphaproteobacteria	_o__Rhodobacterales	_f__Rhodobacteraceae	_g__Oceanicola
338427	0	0	0	0	0	0	0	0	0	0	0	0	0	0	0	0	0	0	0	0	0	0	0	0	0	0	0	0	1	0	0	0	k__Bacteria	_p__Actinobacteriota	_c__Actinobacteria	_o__Streptosporangiales	_f__Streptosporangiaceae	_g__Nonomuraea
338632	0	0	0	0	0	0	0	0	0	0	0	0	0	0	0	0	0	1	0	0	0	0	0	0	0	0	0	0	0	0	0	0	k__Bacteria	_p__Elusimicrobiota	_c__Lineage_IIa	_o__	_f__unclassified	_g__unclassified
338653	0	0	0	0	0	0	0	0	0	0	0	0	0	0	0	0	0	0	0	0	1	0	0	0	0	0	0	0	0	0	0	0	k__Bacteria	_p__Elusimicrobiota	_c__Endomicrobia	_o__Endomicrobiales	_f__Endomicrobiaceae	_g__Endomicrobium
338809	0	0	0	0	0	0	1	0	0	0	0	0	0	0	0	0	0	0	0	0	0	0	0	0	0	0	0	0	0	0	0	0	k__Bacteria	_p__Cyanobacteria	_c__Cyanobacteriia	_o__Cyanobacteriales	_f__Chroococcidiopsaceae	_g__Myxosarcina_SAG_30.84
339772	4	0	4	0	0	0	0	0	1	1	4	1	5	0	1	0	0	2	0	0	0	0	3	0	0	0	3	2	0	0	0	3	k__Bacteria	_p__Firmicutes	_c__Clostridia	_o__Oscillospirales	_f__Oscillospiraceae	_g__
342146	0	1	0	1	0	0	0	0	0	0	0	0	0	0	0	0	0	0	0	0	0	0	0	0	0	0	0	0	0	0	0	0	k__Bacteria	_p__Proteobacteria	_c__Gammaproteobacteria	_o__Burkholderiales	_f__Burkholderiaceae	_g__Cupriavidus
342199	0	1	0	0	0	0	0	0	0	0	0	0	0	0	0	0	0	0	0	0	0	0	0	0	0	0	0	0	0	0	0	0	k__Bacteria	_p__Elusimicrobiota	_c__Elusimicrobia	_o__Elusimicrobiales	_f__Elusimicrobiaceae	_g__Elusimicrobium
342727	0	0	1	0	0	0	0	0	0	0	0	0	0	0	0	0	0	0	0	0	0	0	0	0	0	0	0	0	0	0	0	0	k__Bacteria	_p__Aquificota	_c__Aquificae	_o__Aquificales	_f__Aquificaceae	_g__Hydrogenobacter
343086	1	0	0	1	0	0	0	0	0	0	0	0	0	0	0	0	0	0	0	0	0	0	0	0	0	0	0	0	0	0	0	0	k__Bacteria	_p__Firmicutes	_c__Bacilli	_o__Lactobacillales	_f__Lactobacillaceae	_g__Lacticaseibacillus
343320	0	0	0	1	0	0	0	0	0	0	0	0	0	0	0	0	0	0	0	0	0	0	0	0	0	0	0	0	0	0	0	0	k__Bacteria	_p__Proteobacteria	_c__Gammaproteobacteria	_o__Enterobacterales	_f__Morganellaceae	_g__Arsenophonus
343452	0	0	0	1	0	0	0	0	0	0	0	0	0	0	0	0	0	0	0	0	0	0	0	0	0	0	0	0	0	0	0	0	k__Bacteria	_p__Firmicutes	_c__Thermoanaerobacteria	_o__Caldicellulosiruptorales	_f__Caldicellulosiraptoraceae	_g__Caldicellulosiruptor
343530	0	0	0	0	1	0	0	0	0	0	0	0	0	0	0	0	0	0	0	0	0	0	0	0	0	0	0	0	0	0	0	0	k__Bacteria	_p__Halanaerobiaeota	_c__Halanaerobiia	_o__Halanaerobiales	_f__Halobacteroidaceae	_g__Orenia
344121	0	0	0	0	0	0	1	0	0	0	0	0	0	0	0	0	0	0	0	0	0	0	0	0	0	0	0	0	0	0	0	0	k__Bacteria	_p__Actinobacteriota	_c__Actinobacteria	_o__Micrococcales	_f__Micrococcaceae	_g__Arthrobacter
344220	0	0	0	0	0	0	1	0	0	0	0	0	0	0	0	0	0	0	0	0	0	0	0	0	0	0	0	0	0	0	0	0	k__Bacteria	_p__Firmicutes	_c__Clostridia	_o__Lachnospirales	_f__Lachnospiraceae	_g__Lachnospiraceae_NK4A136_group
344969	0	0	0	0	0	0	0	0	1	0	0	0	0	0	0	0	0	0	0	0	0	0	0	0	0	0	0	0	0	0	0	0	k__Bacteria	_p__Actinobacteriota	_c__Actinobacteria	_o__Micrococcales	_f__Intrasporangiaceae	_g__Terrabacter
345125	0	0	0	0	0	0	0	0	1	0	0	0	0	0	0	0	0	0	0	0	0	0	0	0	0	0	0	0	0	0	0	0	k__Bacteria	_p__Proteobacteria	_c__Alphaproteobacteria	_o__Caulobacterales	_f__Hyphomonadaceae	_g__Euryhalocaulis
345435	0	0	0	0	0	0	0	0	0	1	0	0	0	0	0	0	0	0	0	0	0	0	0	0	0	0	0	0	0	0	0	0	k__Bacteria	_p__Proteobacteria	_c__Alphaproteobacteria	_o__Rhizobiales	_f__Xanthobacteraceae	_g__Rhodopseudomonas
345521	0	0	0	0	0	0	0	0	0	1	0	0	0	0	0	0	0	0	0	0	0	0	0	0	0	0	0	0	0	0	0	0	k__Bacteria	_p__Proteobacteria	_c__Alphaproteobacteria	_o__Rhodospirillales	_f__Rhodospirillaceae	_g__Insolitispirillum
345588	0	0	0	0	0	0	0	0	0	0	1	0	0	0	0	0	0	0	0	0	0	0	0	0	0	0	0	0	0	0	0	0	k__Bacteria	_p__Myxococcota	_c__Polyangia	_o__Polyangiales	_f__Polyangiaceae	_g__Labilithrix
346306	0	0	0	0	0	0	0	0	0	0	0	0	1	0	0	0	0	0	0	0	0	0	0	0	0	0	0	0	0	1	0	0	k__Bacteria	_p__Cyanobacteria	_c__Cyanobacteriia	_o__Synechococcales	_f__Cyanobiaceae	_g__Cyanobium_PCC-6307
346669	0	0	0	0	0	0	0	0	0	0	0	0	0	1	0	0	0	0	0	0	0	0	0	0	0	0	0	0	0	0	0	0	k__Bacteria	_p__Bacteroidota	_c__Bacteroidia	_o__Flavobacteriales	_f__Flavobacteriaceae	_g__NS5_marine_group
347106	0	0	0	0	0	0	0	0	0	0	0	0	0	1	0	0	0	0	0	0	0	0	0	0	0	0	0	0	0	0	0	0	k__Bacteria	_p__Desulfobacterota	_c__Desulfuromonadia	_o__Desulfuromonadales	_f__Syntrophotaleaceae	_g__Syntrophotalea
347242	0	0	0	0	0	0	0	0	0	0	0	0	0	0	1	0	0	0	0	0	0	0	0	0	0	0	0	0	0	0	0	0	k__Bacteria	_p__Proteobacteria	_c__Gammaproteobacteria	_o__Francisellales	_f__Francisellaceae	_g__Francisella
347863	0	0	0	0	0	0	0	0	0	0	0	0	0	0	0	0	1	0	0	0	0	0	0	0	0	0	0	0	0	0	0	0	k__Bacteria	_p__Firmicutes	_c__Clostridia	_o__Peptostreptococcales-Tissierellales	_f__Peptostreptococcaceae	_g__Romboutsia
347871	0	0	0	0	0	0	0	0	0	0	0	0	0	0	0	0	1	0	0	0	0	0	0	0	0	0	0	0	0	0	0	0	k__Bacteria	_p__Actinobacteriota	_c__Actinobacteria	_o__Pseudonocardiales	_f__Pseudonocardiaceae	_g__Saccharothrix
348643	0	0	0	0	0	0	0	0	0	0	0	0	0	0	0	0	0	0	0	1	0	0	0	0	0	0	0	0	0	0	0	0	k__Bacteria	_p__Proteobacteria	_c__Gammaproteobacteria	_o__Burkholderiales	_f__Oxalobacteraceae	_g__Actimicrobium
348682	0	0	0	0	0	0	0	0	0	0	0	0	0	0	0	0	0	0	0	1	0	0	0	0	0	0	0	0	0	0	0	0	k__Bacteria	_p__Patescibacteria	_c__ABY1	_o__Candidatus_Komeilibacteria	_f__	_g__unclassified
348721	0	0	0	0	0	0	0	0	0	0	0	0	0	0	0	0	0	0	0	1	0	0	0	0	0	0	0	0	0	0	0	0	k__Bacteria	_p__Cyanobacteria	_c__Cyanobacteriia	_o__Phormidesmiales	_f__Phormidesmiaceae	_g__Phormidesmis_ANT.LACV5.1
349026	0	0	0	0	0	0	0	0	0	0	0	0	0	0	0	0	0	0	0	0	1	0	0	0	0	0	0	0	0	0	0	0	k__Bacteria	_p__Firmicutes	_c__Bacilli	_o__Lactobacillales	_f__Aerococcaceae	_g__Aerosphaera
349159	0	0	0	0	0	0	0	0	0	0	0	0	0	0	0	0	0	0	0	0	0	1	0	0	0	0	0	0	0	0	0	0	k__Bacteria	_p__Actinobacteriota	_c__Actinobacteria	_o__Corynebacteriales	_f__Tsukamurellaceae	_g__Tsukamurella
349173	0	0	0	0	0	0	0	0	0	0	0	0	0	0	0	0	0	0	0	0	0	1	0	0	0	0	0	0	0	0	0	0	k__Bacteria	_p__Campylobacterota	_c__Campylobacteria	_o__Campylobacterales	_f__Sulfurimonadaceae	_g__Sulfurimonas
349188	0	0	0	0	0	0	0	0	0	0	0	0	0	0	0	0	0	0	0	0	0	1	0	0	0	0	0	0	0	0	0	0	k__Bacteria	_p__Actinobacteriota	_c__Actinobacteria	_o__Micrococcales	_f__Micrococcaceae	_g__Pseudarthrobacter
349214	0	0	0	0	0	0	0	0	0	0	0	0	0	0	0	0	0	0	0	0	0	1	0	0	0	0	0	0	0	0	0	0	k__Bacteria	_p__Firmicutes	_c__Clostridia	_o__Clostridiales	_f__Caloramatoraceae	_g__Caloramator
349233	0	0	0	0	0	0	0	0	0	0	0	0	0	0	0	0	0	0	0	0	0	1	0	0	0	0	0	0	0	0	0	0	k__Bacteria	_p__Proteobacteria	_c__Alphaproteobacteria	_o__Rhizobiales	_f__Beijerinckiaceae	_g__Pseudochelatococcus
349447	0	0	0	0	0	0	0	0	0	0	0	1	0	0	0	0	0	0	0	0	0	0	0	0	0	0	0	0	0	0	0	0	k__Bacteria	_p__Bacteroidota	_c__Bacteroidia	_o__Flavobacteriales	_f__Blattabacteriaceae	_g__Candidatus_Sulcia
349543	0	0	0	0	0	0	0	0	0	0	0	1	0	0	0	0	0	0	0	0	0	0	0	0	0	0	0	0	0	0	0	0	k__Bacteria	_p__Firmicutes	_c__Desulfotomaculia	_o__Desulfotomaculales	_f__Desulfurisporaceae	_g__Desulfofundulus
349546	0	0	0	0	0	0	0	0	0	0	0	1	0	0	0	0	0	0	0	0	0	0	0	0	0	0	0	0	0	0	0	0	k__Bacteria	_p__Planctomycetota	_c__Planctomycetes	_o__Isosphaerales	_f__Isosphaeraceae	_g__Isosphaera
349600	0	0	0	0	0	0	0	0	0	0	0	1	0	0	0	0	0	0	0	0	0	0	0	0	0	0	0	0	0	0	0	0	k__Bacteria	_p__Fusobacteriota	_c__Fusobacteriia	_o__Fusobacteriales	_f__Fusobacteriaceae	_g__Fusobacterium
349733	0	0	0	0	0	0	0	0	0	0	0	0	0	0	0	0	0	0	0	0	0	0	0	1	0	0	0	0	0	0	0	0	k__Bacteria	_p__Actinobacteriota	_c__Actinobacteria	_o__Micrococcales	_f__	_g__unclassified
349879	0	0	0	0	0	0	0	0	0	0	0	0	0	0	0	0	0	0	0	0	0	0	0	1	0	0	0	0	0	0	0	0	k__Bacteria	_p__Actinobacteriota	_c__Actinobacteria	_o__Streptosporangiales	_f__Streptosporangiaceae	_g__Planobispora
350003	0	0	0	0	0	0	0	0	0	0	0	0	0	0	0	0	0	0	0	0	0	0	0	0	1	0	0	0	0	0	0	0	k__Bacteria	_p__Proteobacteria	_c__Gammaproteobacteria	_o__Enterobacterales	_f__Morganellaceae	_g__Xenorhabdus
350215	0	0	0	0	0	0	0	0	0	0	0	0	0	0	0	0	0	0	0	0	0	0	0	0	0	1	0	0	0	0	0	0	k__Bacteria	_p__Bacteroidota	_c__Bacteroidia	_o__Flavobacteriales	_f__Flavobacteriaceae	_g__Flavirhabdus
350232	0	0	0	0	0	0	0	0	0	0	0	0	0	0	0	0	0	0	0	0	0	0	0	0	0	1	0	0	0	0	0	0	k__Bacteria	_p__Proteobacteria	_c__Gammaproteobacteria	_o__Burkholderiales	_f__Oxalobacteraceae	_g__Paucimonas
350809	0	0	0	0	0	0	0	0	0	0	0	0	0	0	0	0	0	0	0	0	0	0	0	0	0	0	1	0	0	0	0	0	k__Bacteria	_p__Firmicutes	_c__Thermaerobacteria	_o__Thermaerobacterales	_f__Thermaerobacteraceae	_g__Thermaerobacter
350903	0	0	0	0	0	0	0	0	0	0	0	0	0	0	0	0	0	0	0	0	0	0	0	0	0	0	1	0	0	0	0	0	k__Bacteria	_p__Campylobacterota	_c__Campylobacteria	_o__Campylobacterales	_f__Arcobacteraceae	_g__Arcobacter
351173	0	0	0	0	0	0	0	0	0	0	0	0	0	0	0	0	0	0	0	0	0	0	0	0	0	0	0	1	0	0	0	0	k__Bacteria	_p__Proteobacteria	_c__Alphaproteobacteria	_o__Rhizobiales	_f__Methylopilaceae	_g__Methylopila
351527	0	0	0	0	0	0	0	0	0	0	0	0	0	0	0	0	0	0	0	0	0	0	0	0	0	0	0	1	0	0	0	0	k__Bacteria	_p__Actinobacteriota	_c__Acidimicrobiia	_o__Acidimicrobiales	_f__Acidimicrobiaceae	_g__Acidimicrobium
351535	0	0	0	0	0	0	0	0	0	0	0	0	0	0	0	0	0	0	0	0	0	0	0	0	0	0	0	1	0	0	0	0	k__Bacteria	_p__Proteobacteria	_c__Gammaproteobacteria	_o__Burkholderiales	_f__Nitrosomonadaceae	_g__Ellin6067
351812	0	0	0	0	0	0	0	0	0	0	0	0	0	0	0	0	0	0	0	0	0	0	0	0	0	0	0	0	1	0	0	0	k__Bacteria	_p__Thermotogota	_c__Thermotogae	_o__Thermotogales	_f__Fervidobacteriaceae	_g__Thermopallium
352149	0	0	0	0	0	0	0	0	0	0	0	0	0	0	0	0	0	0	0	0	0	0	0	0	0	0	0	0	1	0	0	0	k__Bacteria	_p__Firmicutes	_c__Bacilli	_o__Lactobacillales	_f__Lactobacillaceae	_g__Leuconostoc
352169	0	0	0	0	0	0	0	0	0	0	0	0	0	0	0	0	0	0	0	0	0	0	0	0	0	0	0	0	1	0	0	0	k__Bacteria	_p__Planctomycetota	_c__BD7-11	_o__	_f__unclassified	_g__unclassified
352370	0	0	0	0	0	0	0	0	0	0	0	0	0	0	0	0	0	0	0	0	0	0	0	0	0	0	0	0	0	1	0	0	k__Bacteria	_p__Proteobacteria	_c__Alphaproteobacteria	_o__Rhodobacterales	_f__Rhodobacteraceae	_g__Amaricoccus
352533	0	0	0	0	0	0	0	0	0	0	0	0	0	0	0	0	0	0	0	0	0	0	0	0	0	0	0	0	0	1	0	0	k__Bacteria	_p__Proteobacteria	_c__Gammaproteobacteria	_o__Pseudomonadales	_f__Microbulbiferaceae	_g__Microbulbifer
352722	0	0	0	0	0	0	0	0	0	0	0	0	0	0	0	0	0	0	0	0	0	0	0	0	0	0	0	0	0	0	1	0	k__Bacteria	_p__Firmicutes	_c__Clostridia	_o__Gracilibacteraceae	_f__Gracilibacter	_g__
352998	0	0	0	0	0	0	0	0	0	0	0	0	0	0	0	0	0	0	0	0	0	0	0	0	0	0	0	0	0	0	0	1	k__Bacteria	_p__Cyanobacteria	_c__Cyanobacteriia	_o__Cyanobacteriales	_f__Xenococcaceae	_g__Chroococcidiopsis_PCC-6712

## Sheet: Table_S6
tax_genus	mean_all	mean_treatment	mean_f50	mean_f100	mean_NC
_p__Bacteroidota | _c__Bacteroidia | _o__Flavobacteriales | _f__Flavobacteriaceae | _g__Flavobacterium	29.8508	22.7976	16.3347	18.6555	45.1411
_p__Proteobacteria | _c__Alphaproteobacteria | _o__Rhizobiales | _f__Rhizobiaceae | _g__Allorhizobium-Neorhizobium-Pararhizobium-Rhizobium	14.0398	6.49098	19.14	29.7023	14.6679
_p__Proteobacteria | _c__Alphaproteobacteria | _o__Caulobacterales | _f__Caulobacteraceae | _g__Brevundimonas	6.93471	2.41123	0.948477	11.2955	12
_p__Verrucomicrobiota | _c__Verrucomicrobiae | _o__Verrucomicrobiales | _f__Rubritaleaceae | _g__Luteolibacter	4.45213	11.7669	0.00991867	0.0254432	0.0936906
_p__Proteobacteria | _c__Alphaproteobacteria | _o__Sphingomonadales | _f__Sphingomonadaceae | _g__Sphingobium	4.32056	8.44725	1.34939	1.57257	2.10027
_p__Proteobacteria | _c__Alphaproteobacteria | _o__Rhizobiales | _f__Rhizobiaceae | _g__Shinella	3.75162	2.25657	0.352579	3.92936	6.32045
_p__Proteobacteria | _c__Gammaproteobacteria | _o__Pseudomonadales | _f__Pseudomonadaceae | _g__Pseudomonas	3.52429	1.75287	1.13537	5.38289	5.47247
_p__Bacteroidota | _c__Bacteroidia | _o__Cytophagales | _f__Spirosomaceae | _g__Dyadobacter	3.27894	2.77273	10.6449	3.41464	1.28458
_p__Proteobacteria | _c__Alphaproteobacteria | _o__Rhodobacterales | _f__Rhodobacteraceae | _g__Rhodobacter	2.69153	3.31881	9.23859	0.331004	0.668746
_p__Proteobacteria | _c__Alphaproteobacteria | _o__Sphingomonadales | _f__Sphingomonadaceae | _g__Sphingopyxis	2.40144	2.75954	0.974587	3.75192	2.0688
_p__Proteobacteria | _c__Gammaproteobacteria | _o__Pseudomonadales | _f__Moraxellaceae | _g__Acinetobacter	2.0055	1.84197	4.18859	0.0110141	2.10616
_p__Bacteroidota | _c__Bacteroidia | _o__Chitinophagales | _f__Chitinophagaceae | _g__Flavihumibacter	1.95921	2.52907	0.140604	7.84984	0.0320119
_p__Proteobacteria | _c__Gammaproteobacteria | _o__Xanthomonadales | _f__Xanthomonadaceae | _g__Pseudoxanthomonas	1.92773	1.38651	0.799457	3.48211	2.3269
_p__Proteobacteria | _c__Alphaproteobacteria | _o__Sphingomonadales | _f__Sphingomonadaceae | _g__Blastomonas	1.84578	2.63599	5.61106	0.042477	0.401577
_p__Proteobacteria | _c__Alphaproteobacteria | _o__Caedibacterales | _f__Caedibacteraceae | _g__Caedibacter	1.67608	4.23532	0.525395	0.0961499	0.0270537
_p__Bacteroidota | _c__Bacteroidia | _o__Cytophagales | _f__Spirosomaceae | _g__Runella	1.05548	2.18479	1.86867	0.00611496	0.00487969
_p__Proteobacteria | _c__Alphaproteobacteria | _o__Rhizobiales | _f__Devosiaceae | _g__Devosia	0.873369	1.48175	1.87976	0.205808	0.152045
_p__Proteobacteria | _c__Alphaproteobacteria | _o__Sphingomonadales | _f__Sphingomonadaceae | _g__Porphyrobacter	0.823632	1.74453	1.33355	0.00654993	0.00512603
_p__Bacteroidota | _c__Bacteroidia | _o__Cytophagales | _f__Spirosomaceae | _g__Emticicia	0.778996	0.0574644	6.04797	0	0.00386785
_p__Proteobacteria | _c__Alphaproteobacteria | _o__Rhizobiales | _f__Rhizobiaceae | _g__Neorhizobium	0.702226	0.239783	0.0558188	3.11683	0.57527
_p__Bacteroidota | _c__Bacteroidia | _o__Chitinophagales | _f__Chitinophagaceae | _g__Edaphobaculum	0.601958	0.517734	3.25998	0	0.000828281
_p__Nitrospirota | _c__Leptospirillia | _o__Leptospirillales | _f__Leptospirillaceae | _g__Leptospirillum	0.598189	1.59403	0	0	0.00113978
_p__Verrucomicrobiota | _c__Verrucomicrobiae | _o__Verrucomicrobiales | _f__Verrucomicrobiaceae | _g__Prosthecobacter	0.585626	0.94771	0.823331	0.00494658	0.337868
_p__Verrucomicrobiota | _c__Chlamydiae | _o__Chlamydiales | _f__Parachlamydiaceae | _g__Neochlamydia	0.546065	0.215548	0.178049	2.26129	0.427513
_p__Proteobacteria | _c__Alphaproteobacteria | _o__Rhodobacterales | _f__Rhodobacteraceae | _g__Gemmobacter	0.528724	0.86508	1.30838	0.0412612	0.0949708
_p__Bacteroidota | _c__Bacteroidia | _o__Cytophagales | _f__Hymenobacteraceae | _g__Pontibacter	0.510171	0.911831	1.31773	0.0147931	0.00445248
_p__Proteobacteria | _c__Alphaproteobacteria | _o__Rhizobiales | _f__Beijerinckiaceae | _g__Bosea	0.445438	0.633159	0.409248	0.119319	0.378485
_p__Proteobacteria | _c__Alphaproteobacteria | _o__Sphingomonadales | _f__Sphingomonadaceae | _g__Novosphingobium	0.393258	0.62593	0.953541	0.0231966	0.0971792
_p__Proteobacteria | _c__Alphaproteobacteria | _o__Defluviicoccales | _f__Defluviicoccaceae | _g__Defluviicoccus	0.305719	0.710708	0.0545213	0.0298987	0.0764017
_p__Bdellovibrionota | _c__Bdellovibrionia | _o__Bacteriovoracales | _f__Bacteriovoracaceae | _g__Halobacteriovorax	0.297889	0.792891	0	0	0.00147856
_p__Proteobacteria | _c__Gammaproteobacteria | _o__Gammaproteobacteria_Incertae_Sedis | _f__Unknown_Family | _g__Candidatus_Endonucleariobacter	0.265648	0.334996	0.241775	0.00247329	0.291982
_p__Proteobacteria | _c__Alphaproteobacteria | _o__Acetobacterales | _f__Acetobacteraceae | _g__Roseomonas	0.244966	0.642514	0.025776	0.00247329	0.00131281
_p__Dependentiae | _c__Babeliae | _o__Babeliales | _f__Babeliaceae | _g__Candidatus_Babela	0.232634	0.0184471	1.79436	0.00203832	0.00311028
_p__Proteobacteria | _c__Alphaproteobacteria | _o__Dongiales | _f__Dongiaceae | _g__Dongia	0.23043	0.439385	0.405746	0.0502015	0.0231122
_p__Proteobacteria | _c__Alphaproteobacteria | _o__Caulobacterales | _f__Hyphomonadaceae | _g__Hyphomonas	0.224593	0.224468	0.837611	0.00916051	0.0921889
_p__Proteobacteria | _c__Gammaproteobacteria | _o__Burkholderiales | _f__Rhodocyclaceae | _g__	0.209283	0.0851047	0.764816	0.22481	0.143109
_p__Proteobacteria | _c__Alphaproteobacteria | _o__Caulobacterales | _f__Caulobacteraceae | _g__Caulobacter	0.194813	0.0827708	0.0833711	0.361877	0.288313
_p__Proteobacteria | _c__Gammaproteobacteria | _o__Burkholderiales | _f__Comamonadaceae | _g__Leptothrix	0.17972	0.0521212	0.00504425	0.6827	0.197883
_p__Bdellovibrionota | _c__Bdellovibrionia | _o__Bdellovibrionales | _f__Bdellovibrionaceae | _g__Bdellovibrio	0.166801	0.12457	0.0292515	0.390249	0.180399
_p__Proteobacteria | _c__Alphaproteobacteria | _o__Rhizobiales | _f__Stappiaceae | _g__Pseudovibrio	0.159009	0.423298	0	0.00217562	0
_p__Bacteroidota | _c__Bacteroidia | _o__Flavobacteriales | _f__Flavobacteriaceae | _g__Gelidibacter	0.156282	0.394013	0.0027245	0.00680018	0.0195639
_p__Proteobacteria | _c__Gammaproteobacteria | _o__Nitrosococcales | _f__Methylophagaceae | _g__Methylophaga	0.154688	0.105161	0.130196	0.19288	0.199649
_p__Proteobacteria | _c__Gammaproteobacteria | _o__Burkholderiales | _f__Comamonadaceae | _g__Hydrogenophaga	0.123349	0.142145	0.345212	0.0474392	0.055902
_p__Proteobacteria | _c__Gammaproteobacteria | _o__Pseudomonadales | _f__Marinobacteraceae | _g__Marinobacter	0.117436	0.310701	0.00247967	0.00217562	0.000909355
_p__Verrucomicrobiota | _c__Verrucomicrobiae | _o__Verrucomicrobiales | _f__Akkermansiaceae | _g__Akkermansia	0.102935	0.274494	0	0	0
_p__Proteobacteria | _c__Alphaproteobacteria | _o__Sphingomonadales | _f__Sphingomonadaceae | _g__Sphingomonas	0.0976094	0.130901	0.0555748	0.0528945	0.0932346
_p__Proteobacteria | _c__Alphaproteobacteria | _o__Rhizobiales | _f__Rhizobiaceae | _g__Aurantimonas	0.094093	0.118431	0.177257	0.111415	0.0362597
_p__Proteobacteria | _c__Alphaproteobacteria | _o__Rhizobiales | _f__Beijerinckiaceae | _g__Methylocapsa	0.085167	0.227112	0	0	0
_p__Proteobacteria | _c__Gammaproteobacteria | _o__Gammaproteobacteria_Incertae_Sedis | _f__Unknown_Family | _g__	0.0831187	0.0994819	0.0497632	0	0.10558
_p__Bacteroidota | _c__Bacteroidia | _o__Chitinophagales | _f__Chitinophagaceae | _g__Lacibacter	0.0765168	0.199213	0.0027245	0.00462457	0.00238262
_p__Verrucomicrobiota | _c__Verrucomicrobiae | _o__Opitutales | _f__Opitutaceae | _g__Opitutus	0.0755513	0.136101	0.125362	0.0294976	0.0137493
_p__Gemmatimonadota | _c__Gemmatimonadetes | _o__Gemmatimonadales | _f__Gemmatimonadaceae | _g__Gemmatimonas	0.0754681	0.181806	0.0558426	0	0.000828281
_p__Proteobacteria | _c__Alphaproteobacteria | _o__Rhizobiales | _f__Hyphomicrobiaceae | _g__Hyphomicrobium	0.0724111	0.0801477	0.0271264	0.17604	0.0452266
_p__Acidobacteriota | _c__Holophagae | _o__Subgroup_7 | _f__ | _g__unclassified	0.064715	0.172573	0	0	0
_p__Proteobacteria | _c__Alphaproteobacteria | _o__Rhodobacterales | _f__Rhodobacteraceae | _g__Defluviimonas	0.0638016	0.127419	0.0280611	0.00636521	0.0312428
_p__Verrucomicrobiota | _c__Chlamydiae | _o__Chlamydiales | _f__Parachlamydiaceae | _g__Candidatus_Protochlamydia	0.0626539	0.159958	0.00247967	0.0111988	0.00255927
_p__Proteobacteria | _c__Alphaproteobacteria | _o__Rhizobiales | _f__Xanthobacteraceae | _g__Ancylobacter	0.061252	0.0768214	0.0500391	0.00638955	0.0677077
_p__Proteobacteria | _c__Alphaproteobacteria | _o__Caulobacterales | _f__Caulobacteraceae | _g__Phenylobacterium	0.055337	0.0175687	0.00752392	0.0729974	0.103156
_p__Proteobacteria | _c__Gammaproteobacteria | _o__Burkholderiales | _f__Comamonadaceae | _g__Acidovorax	0.0546922	0.0313212	0.0577923	0.170042	0.0385801
_p__Bacteroidota | _c__Bacteroidia | _o__Cytophagales | _f__Cyclobacteriaceae | _g__Algoriphagus	0.0546489	0.140076	0.0169629	0	0
_p__Proteobacteria | _c__Alphaproteobacteria | _o__Sphingomonadales | _f__Sphingomonadaceae | _g__Stakelama	0.0517898	0.137548	0	0	0.000558534
_p__Bacteroidota | _c__Bacteroidia | _o__Cytophagales | _f__Cyclobacteriaceae | _g__	0.0510187	0.0895678	0.131851	0.00217562	0.00180673
_p__Proteobacteria | _c__Alphaproteobacteria | _o__Rhizobiales | _f__Xanthobacteraceae | _g__Azorhizobium	0.0502388	0.0567042	0.0327062	0.050768	0.0494413
_p__Proteobacteria | _c__Gammaproteobacteria | _o__Burkholderiales | _f__Rhodocyclaceae | _g__Zoogloea	0.0472351	0.0181149	0.16225	0.0502769	0.037003
_p__Bacteroidota | _c__Bacteroidia | _o__Flavobacteriales | _f__Flavobacteriaceae | _g__Arenibacter	0.0444385	0.118503	0	0	0
_p__Proteobacteria | _c__Alphaproteobacteria | _o__Rhizobiales | _f__Xanthobacteraceae | _g__Bradyrhizobium	0.042083	0.0693693	0.0154352	0.0469412	0.02206
_p__Firmicutes | _c__Bacilli | _o__Bacillales | _f__Bacillaceae | _g__Bacillus	0.039666	0.0519799	0.0335101	0.0585729	0.0231018
_p__Proteobacteria | _c__Alphaproteobacteria | _o__Rhizobiales | _f__Rhizobiales_Incertae_Sedis | _g__Nordella	0.0375457	0.0794227	0.0277586	0.0134874	0.0069506
_p__Bacteroidota | _c__Bacteroidia | _o__Chitinophagales | _f__Chitinophagaceae | _g__Chitinophaga	0.0375159	0.0992217	0.00246233	0	0
_p__Proteobacteria | _c__Gammaproteobacteria | _o__Enterobacterales | _f__Morganellaceae | _g__Incertae_Sedis	0.0371986	0.0356793	0.0100036	0.162649	0.00596634
_p__Proteobacteria | _c__Alphaproteobacteria | _o__Rhodobacterales | _f__Rhodobacteraceae | _g__Paracoccus	0.0370899	0.0359913	0.10953	0.0246145	0.0182004
_p__Proteobacteria | _c__Gammaproteobacteria | _o__Burkholderiales | _f__Comamonadaceae | _g__Rubrivivax	0.0364825	0.0118088	0	0.134441	0.0406642
_p__Proteobacteria | _c__Alphaproteobacteria | _o__Rhodobacterales | _f__Rhodobacteraceae | _g__Pseudorhodobacter	0.036473	0	0.291784	0	0
_p__Proteobacteria | _c__Alphaproteobacteria | _o__Rhodospirillales | _f__Rhodospirillaceae | _g__Haematospirillum	0.0350671	0.0468431	0.0264758	0.0395436	0.0246628
_p__Proteobacteria | _c__Alphaproteobacteria | _o__Rhizobiales | _f__Pleomorphomonadaceae | _g__Pleomorphomonas	0.0347948	0.0381224	0.0702006	0.0218909	0.0239665
_p__Proteobacteria | _c__Alphaproteobacteria | _o__Rhizobiales | _f__Devosiaceae | _g__Pelagibacterium	0.0338124	0.0129162	0.00231976	0.150744	0.0262291
_p__Proteobacteria | _c__Alphaproteobacteria | _o__Rhizobiales | _f__Rhizobiaceae | _g__Ensifer	0.0327173	0.0203811	0.00984931	0.0330667	0.0525597
_p__Proteobacteria | _c__Alphaproteobacteria | _o__Rhodobacterales | _f__Rhodobacteraceae | _g__Albidovulum	0.0322003	0.0852049	0	0	0.000662532
_p__Proteobacteria | _c__Gammaproteobacteria | _o__Legionellales | _f__Legionellaceae | _g__Legionella	0.0321379	0.0377093	0.00776875	0.0811227	0.0183613
_p__Bacteroidota | _c__Bacteroidia | _o__Chitinophagales | _f__Chitinophagaceae | _g__Filimonas	0.0315765	0.00788103	0.220541	0.00842787	0
_p__Verrucomicrobiota | _c__Chlamydiae | _o__Chlamydiales | _f__cvE6 | _g__	0.0313523	0.0116138	0.0901055	0.0188941	0.035659
_p__Bacteroidota | _c__Bacteroidia | _o__Sphingobacteriales | _f__Sphingobacteriaceae | _g__Pedobacter	0.0312485	0.0551833	0.084438	0	0
_p__Proteobacteria | _c__Alphaproteobacteria | _o__Rhodobacterales | _f__Rhodobacteraceae | _g__Citreicella	0.0310812	0.0823083	0	0	0.000574871
_p__Firmicutes | _c__Bacilli | _o__Mycoplasmatales | _f__Mycoplasmataceae | _g__Mycoplasma	0.0301045	0.0155447	0.0785479	0.00680018	0.0362846
_p__Proteobacteria | _c__Gammaproteobacteria | _o__Pseudomonadales | _f__Halieaceae | _g__Marimicrobium	0.0299721	0.0799255	0	0	0
_p__Gemmatimonadota | _c__Gemmatimonadetes | _o__Gemmatimonadales | _f__Gemmatimonadaceae | _g__Roseisolibacter	0.0291933	0.0610787	0.0461012	0	0.00140315
_p__Proteobacteria | _c__Alphaproteobacteria | _o__Rhizobiales | _f__Xanthobacteraceae | _g__Xanthobacter	0.028838	0.0380563	0.0348834	0.0174037	0.021416
_p__Proteobacteria | _c__Gammaproteobacteria | _o__Xanthomonadales | _f__Xanthomonadaceae | _g__Lysobacter	0.0287338	0.0461115	0.0708922	0.00462457	0.00533974
_p__Proteobacteria | _c__Alphaproteobacteria | _o__Rhizobiales | _f__Rhizobiaceae | _g__Aminobacter	0.02864	0.055293	0.0229418	0	0.013433
_p__Proteobacteria | _c__Gammaproteobacteria | _o__Xanthomonadales | _f__Xanthomonadaceae | _g__Arenimonas	0.0285924	0.0405575	0.105116	0	0.00065028
_p__Planctomycetota | _c__Planctomycetes | _o__Isosphaerales | _f__Isosphaeraceae | _g__Aquisphaera	0.0274482	0.0703043	0.00495933	0.00203832	0.000558385
_p__Bacteroidota | _c__Bacteroidia | _o__Chitinophagales | _f__Chitinophagaceae | _g__Sediminibacterium	0.024704	0.0138	0.15275	0	0.00116053
_p__Proteobacteria | _c__Alphaproteobacteria | _o__Sphingomonadales | _f__Sphingomonadaceae | _g__Erythrobacter	0.0239675	0.0608658	0.00479942	0	0.00144777
_p__Bacteroidota | _c__Bacteroidia | _o__Flavobacteriales | _f__Flavobacteriaceae | _g__Meridianimaribacter	0.023565	0.0102223	0.0635126	0.0870063	0.0024448
_p__Actinobacteriota | _c__Actinobacteria | _o__Micrococcales | _f__Microbacteriaceae | _g__Agrococcus	0.0198954	0.0435796	0.0284247	0	0
_p__Firmicutes | _c__Syntrophomonadia | _o__Syntrophomonadales | _f__Syntrophomonadaceae | _g__Syntrophomonas	0.0195569	0.0521517	0	0	0
_p__Proteobacteria | _c__Gammaproteobacteria | _o__Burkholderiales | _f__Rhodocyclaceae | _g__Ferribacterium	0.0189062	0.0483521	0.00247967	0.00203832	0.000558385
_p__Bacteroidota | _c__Bacteroidia | _o__Flavobacteriales | _f__Crocinitomicaceae | _g__Fluviicola	0.0183588	0.0112348	0.0963977	0.0148174	0.00065028
_p__Proteobacteria | _c__Gammaproteobacteria | _o__Nitrosococcales | _f__Nitrosococcaceae | _g__Nitrosococcus	0.0169269	0.0451384	0	0	0
_p__Proteobacteria | _c__Gammaproteobacteria | _o__Xanthomonadales | _f__Xanthomonadaceae | _g__Stenotrophomonas	0.0161715	0.0113298	0.0100036	0.0114965	0.0246274
_p__Proteobacteria | _c__Gammaproteobacteria | _o__Chromatiales | _f__Chromatiaceae | _g__Thiohalobacter	0.0160354	0.0427611	0	0	0
_p__Proteobacteria | _c__Gammaproteobacteria | _o__Diplorickettsiales | _f__Diplorickettsiaceae | _g__	0.0159851	0.014761	0	0.0784404	0.00171924
_p__Bacteroidota | _c__Bacteroidia | _o__Chitinophagales | _f__Chitinophagaceae | _g__Hydrobacter	0.0159074	0.00265606	0.119291	0	0
_p__Proteobacteria | _c__Alphaproteobacteria | _o__Rhizobiales | _f__Kaistiaceae | _g__Kaistia	0.015478	0.0412748	0	0	0
_p__Proteobacteria | _c__Alphaproteobacteria | _o__Puniceispirillales | _f__SAR116_clade | _g__	0.0144046	0.0368247	0.0027245	0.00203832	0
_p__Actinobacteriota | _c__Actinobacteria | _o__Propionibacteriales | _f__Propionibacteriaceae | _g__Micropruina	0.0138721	0.0369922	0	0	0
_p__Bacteroidota | _c__Bacteroidia | _o__Cytophagales | _f__Cyclobacteriaceae | _g__Ekhidna	0.0136259	0.010793	0.0766285	0	0
_p__Firmicutes | _c__Bacilli | _o__Exiguobacterales | _f__Exiguobacteraceae | _g__Exiguobacterium	0.0134275	0.0346352	0	0	0.00117132
_p__Proteobacteria | _c__Alphaproteobacteria | _o__Rhizobiales | _f__Beijerinckiaceae | _g__Microvirga	0.0131205	0.0181845	0.0151731	0.00886284	0.00879146
_p__Proteobacteria | _c__Alphaproteobacteria | _o__Sphingomonadales | _f__Sphingomonadaceae | _g__Altererythrobacter	0.0129062	0.0227106	0.0149629	0.00203832	0.00603889
_p__Proteobacteria | _c__Alphaproteobacteria | _o__Rhodobacterales | _f__Rhodobacteraceae | _g__Pelagibaca	0.0125498	0.0328805	0	0	0.000585658
_p__Proteobacteria | _c__Alphaproteobacteria | _o__Rhizobiales | _f__Rhizobiaceae | _g__Mesorhizobium	0.012271	0.00538887	0.00520417	0.0401625	0.0122117
_p__Proteobacteria | _c__Alphaproteobacteria | _o__Rickettsiales | _f__Rickettsiaceae | _g__Rickettsia	0.0121595	0.0296618	0	0.00829058	0
_p__Proteobacteria | _c__Gammaproteobacteria | _o__Burkholderiales | _f__Methylophilaceae | _g__Methylobacillus	0.0119844	0.0079032	0	0.0126418	0.0198412
_p__Proteobacteria | _c__Alphaproteobacteria | _o__Rhodobacterales | _f__Rhodobacteraceae | _g__Tropicimonas	0.0117865	0.0314306	0	0	0
_p__Proteobacteria | _c__Gammaproteobacteria | _o__Burkholderiales | _f__Comamonadaceae | _g__Simplicispira	0.0116967	0.0290622	0	0.00215128	0.00141195
_p__Proteobacteria | _c__Alphaproteobacteria | _o__Rhizobiales | _f__Pleomorphomonadaceae | _g__Prosthecomicrobium	0.011541	0.0307759	0	0	0
_p__Proteobacteria | _c__Alphaproteobacteria | _o__Rhizobiales | _f__Xanthobacteraceae | _g__Rhodoplanes	0.0112783	0.0300754	0	0	0
_p__Verrucomicrobiota | _c__Chlamydiae | _o__LD1-PA32 | _f__ | _g__unclassified	0.0108964	0.00700323	0.014774	0.00872555	0.0142207
_p__Proteobacteria | _c__Gammaproteobacteria | _o__Xanthomonadales | _f__Xanthomonadaceae | _g__Thermomonas	0.0105002	0.0124008	0.0197277	0.0105792	0.00549759
_p__Proteobacteria | _c__Alphaproteobacteria | _o__Rhizobiales | _f__Rhizobiaceae | _g__	0.0102891	0.0194563	0.00968376	0.00625226	0.00266915
_p__Bacteroidota | _c__Bacteroidia | _o__Cytophagales | _f__Hymenobacteraceae | _g__Adhaeribacter	0.0100627	0.0241909	0.00792866	0	0
_p__Proteobacteria | _c__Gammaproteobacteria | _o__Burkholderiales | _f__Comamonadaceae | _g__Ideonella	0.0095891	0.00496909	0	0.0182249	0.0145269
_p__Hydrogenedentes | _c__Hydrogenedentia | _o__Hydrogenedentiales | _f__Hydrogenedensaceae | _g__	0.00956769	0.0255138	0	0	0
_p__Actinobacteriota | _c__Actinobacteria | _o__Micrococcales | _f__Micrococcaceae | _g__Kocuria	0.00955587	0.00509454	0.016666	0.0278678	0.00554318
_p__Proteobacteria | _c__Alphaproteobacteria | _o__Caulobacterales | _f__Caulobacteraceae | _g__Asticcacaulis	0.00953175	0	0.0508851	0.0233813	0.000662532
_p__Firmicutes | _c__Bacilli | _o__Entomoplasmatales | _f__Entomoplasmataceae | _g__Mesoplasma	0.00924888	0	0	0.00215128	0.0239466
_p__Firmicutes | _c__Clostridia | _o__Oscillospirales | _f__Oscillospiraceae | _g__	0.00923547	0.0142423	0.005449	0.0237202	0.000662532
_p__Verrucomicrobiota | _c__Verrucomicrobiae | _o__Pedosphaerales | _f__Pedosphaeraceae | _g__	0.00920398	0.0239627	0	0	0.000581247
_p__Proteobacteria | _c__Alphaproteobacteria | _o__Azospirillales | _f__Azospirillaceae | _g__Azospirillum	0.00911073	0.020983	0	0	0.00331225
_p__Firmicutes | _c__Clostridia | _o__Peptostreptococcales-Tissierellales | _f__Anaerovoracaceae | _g__Family_XIII_AD3011_group	0.00891765	0.0141079	0.0265444	0.00247329	0
_p__Proteobacteria | _c__Gammaproteobacteria | _o__Enterobacterales | _f__Pectobacteriaceae | _g__Brenneria	0.00878453	0.0234254	0	0	0
_p__Proteobacteria | _c__Gammaproteobacteria | _o__Enterobacterales | _f__Enterobacterales_Incertae_Sedis | _g__Alkalimonas	0.00855622	0.00523565	0.00231976	0.0356983	0.00490823
_p__Bacteroidota | _c__Bacteroidia | _o__Sphingobacteriales | _f__Sphingobacteriaceae | _g__Sphingobacterium	0.00824339	0.00446493	0.00975876	0	0.0142645
_p__Proteobacteria | _c__Alphaproteobacteria | _o__Kiloniellales | _f__Fodinicurvataceae | _g__Fodinicurvata	0.00777224	0.0186588	0	0.00421394	0.000662532
_p__Actinobacteriota | _c__Actinobacteria | _o__Corynebacteriales | _f__Mycobacteriaceae | _g__Mycobacterium	0.0076785	0.0114976	0.00494199	0.00900014	0.00433105
_p__Proteobacteria | _c__Alphaproteobacteria | _o__Acetobacterales | _f__Acetobacteraceae | _g__	0.00759651	0.0195403	0	0.00215128	0
_p__Proteobacteria | _c__Alphaproteobacteria | _o__Sphingomonadales | _f__Sphingomonadaceae | _g__Ellin6055	0.0074329	0.010186	0.00982634	0.00858825	0.0034969
_p__Proteobacteria | _c__Gammaproteobacteria | _o__Burkholderiales | _f__Oxalobacteraceae | _g__Massilia	0.00725287	0.0036012	0.0226623	0.00709785	0.00581975
_p__Proteobacteria | _c__Gammaproteobacteria | _o__Pseudomonadales | _f__Cellvibrionaceae | _g__Cellvibrio	0.00718171	0	0.0483807	0.00712219	0.00065028
_p__Proteobacteria | _c__Gammaproteobacteria | _o__Burkholderiales | _f__Oxalobacteraceae | _g__Undibacterium	0.00687608	0.00368859	0.0199552	0.00462457	0.00645438
_p__Proteobacteria | _c__Alphaproteobacteria | _o__Rhodobacterales | _f__Rhodobacteraceae | _g__Thioclava	0.00682813	0.00839709	0.0274462	0	0.000662532
_p__Bacteroidota | _c__Bacteroidia | _o__Flavobacteriales | _f__Weeksellaceae | _g__Chryseobacterium	0.00676393	0.00724959	0.0120265	0.0125931	0.00258102
_p__Actinobacteriota | _c__Actinobacteria | _o__Streptomycetales | _f__Streptomycetaceae | _g__Streptomyces	0.00653772	0.00702436	0	0.00668722	0.00818048
_p__Proteobacteria | _c__Alphaproteobacteria | _o__Holosporales | _f__Holosporaceae | _g__Holospora	0.0065227	0.00177075	0.0456133	0	0.000418676
_p__Bacteroidota | _c__Bacteroidia | _o__Bacteroidales | _f__Dysgonomonadaceae | _g__	0.00644393	0.00999315	0.00247967	0.0171047	0.000662532
_p__Planctomycetota | _c__Planctomycetes | _o__Isosphaerales | _f__Isosphaeraceae | _g__Paludisphaera	0.00640202	0.0166534	0	0	0.000418676
_p__Proteobacteria | _c__Gammaproteobacteria | _o__Pseudomonadales | _f__Halomonadaceae | _g__Halomonas	0.00636525	0.00456908	0.0126085	0.0107807	0.00460851
_p__Bdellovibrionota | _c__Bdellovibrionia | _o__Bacteriovoracales | _f__Bacteriovoracaceae | _g__Peredibacter	0.00627673	0.016738	0	0	0
_p__Bacteroidota | _c__Bacteroidia | _o__Cytophagales | _f__Spirosomaceae | _g__Flectobacillus	0.00622263	0.00810063	0.0254791	0	0
_p__Proteobacteria | _c__Alphaproteobacteria | _o__Rhodobacterales | _f__Rhodobacteraceae | _g__Rhodovulum	0.00590855	0.00649068	0.0199955	0.00247329	0.00177588
_p__Proteobacteria | _c__Alphaproteobacteria | _o__Rhizobiales | _f__Rhizobiaceae | _g__Phyllobacterium	0.0057989	0.00279373	0.00766649	0.00217562	0.00938931
_p__Proteobacteria | _c__Gammaproteobacteria | _o__Burkholderiales | _f__Comamonadaceae | _g__Rhodoferax	0.00576211	0.00250325	0.0149109	0.0132784	0.00346595
_p__Proteobacteria | _c__Alphaproteobacteria | _o__Rickettsiales | _f__Anaplasmataceae | _g__Wolbachia	0.00572992	0.00450726	0.00724441	0.0138737	0.00373316
_p__Bacteroidota | _c__Bacteroidia | _o__Bacteroidales | _f__Bacteroidaceae | _g__Bacteroides	0.00570126	0.0115109	0.00736401	0.00203832	0.000558385
_p__Actinobacteriota | _c__Actinobacteria | _o__Propionibacteriales | _f__Nocardioidaceae | _g__Nocardioides	0.00564197	0.00921739	0.0123233	0	0.00172008
_p__Proteobacteria | _c__Alphaproteobacteria | _o__Rhodobacterales | _f__Rhodobacteraceae | _g__Rubellimicrobium	0.00543703	0.0123403	0	0.00215128	0.00144139
_p__Verrucomicrobiota | _c__Verrucomicrobiae | _o__Opitutales | _f__Opitutaceae | _g__Diplosphaera	0.00543573	0.00251633	0.0359369	0	0
_p__Bacteroidota | _c__Bacteroidia | _o__Cytophagales | _f__Microscillaceae | _g__	0.00539568	0.0113041	0.00710184	0.00215128	0
_p__Verrucomicrobiota | _c__Verrucomicrobiae | _o__Verrucomicrobiales | _f__Verrucomicrobiaceae | _g__Verrucomicrobium	0.00516728	0.0137794	0	0	0
_p__Proteobacteria | _c__Gammaproteobacteria | _o__Burkholderiales | _f__Oxalobacteraceae | _g__Telluria	0.00506972	0.0135193	0	0	0
_p__Proteobacteria | _c__Gammaproteobacteria | _o__Burkholderiales | _f__Comamonadaceae | _g__Pelomonas	0.00488433	0.0015251	0.0319873	0	0.000837353
_p__Bacteroidota | _c__Bacteroidia | _o__Chitinophagales | _f__Chitinophagaceae | _g__Flaviaesturariibacter	0.00483543	0.00283834	0.0284247	0	0.000581247
_p__Bacteroidota | _c__Bacteroidia | _o__Flavobacteriales | _f__Flavobacteriaceae | _g__Aureivirga	0.0047999	0	0.0383992	0	0
_p__Proteobacteria | _c__Alphaproteobacteria | _o__Rhizobiales | _f__Beijerinckiaceae | _g__Methylobacterium-Methylorubrum	0.00479138	0.0077738	0.00247967	0.0105792	0.00065028
_p__Proteobacteria | _c__Gammaproteobacteria | _o__Enterobacterales | _f__Aeromonadaceae | _g__Aeromonas	0.00470734	0.00476951	0.00792866	0.00927347	0.00204935
_p__Proteobacteria | _c__Alphaproteobacteria | _o__Rhodobacterales | _f__Rhodobacteraceae | _g__Tabrizicola	0.00437387	0.00414871	0.0180922	0	0.00148423
_p__Firmicutes | _c__Clostridia | _o__Clostridiales | _f__Clostridiaceae | _g__Clostridium_sensu_stricto_6	0.00432515	0.0115337	0	0	0
_p__Firmicutes | _c__Clostridia | _o__Clostridiales | _f__Caloramatoraceae | _g__Thermobrachium	0.00421804	0.0112481	0	0	0
_p__Proteobacteria | _c__Alphaproteobacteria | _o__Acetobacterales | _f__Acetobacteraceae | _g__Acidicaldus	0.00421143	0.0112305	0	0	0
_p__Bacteroidota | _c__Bacteroidia | _o__Bacteroidales | _f__Dysgonomonadaceae | _g__Candidatus_Symbiothrix	0.00420307	0.00957361	0	0.00217562	0.000909355
_p__Proteobacteria | _c__Alphaproteobacteria | _o__Rhizobiales | _f__Xanthobacteraceae | _g__Pseudoxanthobacter	0.00416464	0.00771643	0	0.00247329	0.00256484
_p__Verrucomicrobiota | _c__Verrucomicrobiae | _o__Pedosphaerales | _f__Pedosphaeraceae | _g__SH3-11	0.003995	0.00864227	0.00231976	0.00203832	0.000558385
_p__Bacteroidota | _c__Bacteroidia | _o__Flavobacteriales | _f__Flavobacteriaceae | _g__Muricauda	0.00398196	0.00971038	0.0027245	0	0
_p__Bacteroidota | _c__Bacteroidia | _o__Flavobacteriales | _f__Flavobacteriaceae | _g__Nonlabens	0.00395684	0.00113302	0.0282557	0	0
_p__Firmicutes | _c__Bacilli | _o__Bacillales | _f__Planococcaceae | _g__Planococcus	0.00388341	0	0	0	0.0103558
_p__Proteobacteria | _c__Gammaproteobacteria | _o__Enterobacterales | _f__Shewanellaceae | _g__Shewanella	0.00387918	0.00375941	0.00752392	0	0.0040771
_p__Proteobacteria | _c__Gammaproteobacteria | _o__Burkholderiales | _f__Comamonadaceae | _g__Diaphorobacter	0.00379853	0.00299551	0.00768383	0.0109898	0.000909355
_p__Proteobacteria | _c__Gammaproteobacteria | _o__Burkholderiales | _f__Rhodocyclaceae | _g__Dechloromonas	0.00375642	0.00708094	0.00247967	0.00247329	0.0012852
_p__Chloroflexi | _c__Chloroflexia | _o__Chloroflexales | _f__Roseiflexaceae | _g__Roseiflexus	0.00374865	0.00353818	0.00495933	0.0088385	0.00185894
_p__Actinobacteriota | _c__Actinobacteria | _o__Corynebacteriales | _f__Nocardiaceae | _g__Rhodococcus	0.00372251	0.00530053	0.0027245	0.0041896	0.00232145
_p__Proteobacteria | _c__Alphaproteobacteria | _o__Rhizobiales | _f__Pleomorphomonadaceae | _g__	0.0037119	0.0098984	0	0	0
_p__Proteobacteria | _c__Gammaproteobacteria | _o__Enterobacterales | _f__Vibrionaceae | _g__Vibrio	0.00371176	0.00211411	0.00504425	0.00668722	0.00387343
_p__Proteobacteria | _c__Gammaproteobacteria | _o__Burkholderiales | _f__Comamonadaceae | _g__Piscinibacter	0.00358548	0.00620994	0	0	0.00335134
_p__Proteobacteria | _c__Gammaproteobacteria | _o__Enterobacterales | _f__Enterobacteriaceae | _g__Enterobacter	0.00350797	0.00233606	0.00752392	0.00421394	0.0031059
_p__Bacteroidota | _c__Bacteroidia | _o__Cytophagales | _f__Spirosomaceae | _g__Larkinella	0.0034879	0.00517073	0.005449	0.00421394	0.000909355
_p__Cyanobacteria | _c__Cyanobacteriia | _o__Cyanobacteriales | _f__Cyanobacteriaceae | _g__Geminocystis_PCC-6308	0.00346002	0.00831736	0	0	0.000909355
_p__Actinobacteriota | _c__Actinobacteria | _o__Corynebacteriales | _f__Corynebacteriaceae | _g__Corynebacterium	0.00342528	0.00456861	0.00231976	0	0.00379221
_p__Actinobacteriota | _c__Actinobacteria | _o__Corynebacteriales | _f__Dietziaceae | _g__Dietzia	0.00341885	0.00363871	0.00959884	0	0.00227862
_p__Actinobacteriota | _c__Actinobacteria | _o__Propionibacteriales | _f__Propionibacteriaceae | _g__Luteococcus	0.00341008	0.00208633	0.00724441	0.00677584	0.00233381
_p__Proteobacteria | _c__Gammaproteobacteria | _o__Burkholderiales | _f__Comamonadaceae | _g__Aquabacterium	0.00339953	0.00464384	0	0.00217562	0.00369637
_p__Bacteroidota | _c__Bacteroidia | _o__Cytophagales | _f__Raineyaceae | _g__Raineya	0.00339118	0.00736302	0.00247967	0	0.000853563
_p__Firmicutes | _c__Bacilli | _o__Staphylococcales | _f__Staphylococcaceae | _g__Staphylococcus	0.00336204	0.00389521	0.00231976	0.00203832	0.00361756
_p__Proteobacteria | _c__Gammaproteobacteria | _o__Enterobacterales | _f__Pectobacteriaceae | _g__Dickeya	0.0032399	0.00863974	0	0	0
_p__Planctomycetota | _c__Planctomycetes | _o__Pirellulales | _f__Pirellulaceae | _g__Pirellula	0.00322987	0.0077922	0.00246233	0	0
_p__Proteobacteria | _c__Gammaproteobacteria | _o__Burkholderiales | _f__Comamonadaceae | _g__Comamonas	0.00322189	0.00444217	0.0124486	0	0
_p__Bacteroidota | _c__Bacteroidia | _o__Cytophagales | _f__Hymenobacteraceae | _g__Rufibacter	0.00321811	0.00077541	0.0196874	0	0.00124378
_p__Bacteroidota | _c__Bacteroidia | _o__Cytophagales | _f__Hymenobacteraceae | _g__Hymenobacter	0.00320212	0.00458539	0.00726175	0.00203832	0.000853563
_p__Actinobacteriota | _c__Actinobacteria | _o__Corynebacteriales | _f__Nocardiaceae | _g__Gordonia	0.00313473	0.0041911	0	0.0125045	0
_p__Firmicutes | _c__Bacilli | _o__Lactobacillales | _f__Streptococcaceae | _g__Streptococcus	0.00312814	0.00265168	0.00998625	0.00203832	0.00168184
_p__Proteobacteria | _c__Gammaproteobacteria | _o__Burkholderiales | _f__Oxalobacteraceae | _g__Janthinobacterium	0.00309366	0.00369447	0.00766649	0	0.00199978
_p__Proteobacteria | _c__Alphaproteobacteria | _o__Rickettsiales | _f__AB1 | _g__	0.00308388	0.00590506	0.00231976	0.00215128	0.000828281
_p__Verrucomicrobiota | _c__Verrucomicrobiae | _o__Verrucomicrobiales | _f__Rubritaleaceae | _g__Roseibacillus	0.00306165	0.00816439	0	0	0
_p__Firmicutes | _c__Bacilli | _o__Paenibacillales | _f__Paenibacillaceae | _g__Paenibacillus	0.00301453	0.00113302	0.00246233	0	0.00608495
_p__Proteobacteria | _c__Gammaproteobacteria | _o__Enterobacterales | _f__Alteromonadaceae | _g__Rheinheimera	0.00300137	0.000414862	0	0.0168314	0.00197831
_p__Proteobacteria | _c__Alphaproteobacteria | _o__Rhizobiales | _f__Beijerinckiaceae | _g__Methylosinus	0.00295998	0.00344741	0.00726175	0.00435123	0.000574871
_p__Patescibacteria | _c__Gracilibacteria | _o__JGI_0000069-P22 | _f__ | _g__unclassified	0.00291987	0.00629598	0.00231976	0.00215128	0
_p__Proteobacteria | _c__Alphaproteobacteria | _o__Rhizobiales | _f__Rhizobiaceae | _g__Ochrobactrum	0.00288852	0	0.0027245	0.00680018	0.00452783
_p__Bacteroidota | _c__Bacteroidia | _o__Sphingobacteriales | _f__Sphingobacteriaceae | _g__Mucilaginibacter	0.00288847	0.00321916	0	0.0109654	0.000828281
_p__Proteobacteria | _c__Gammaproteobacteria | _o__Coxiellales | _f__Coxiellaceae | _g__Coxiella	0.00288302	0.00462299	0.00495933	0	0.00141195
_p__Proteobacteria | _c__Gammaproteobacteria | _o__Burkholderiales | _f__Rhodocyclaceae | _g__Azoarcus	0.00278357	0	0.0128533	0.00217562	0.0024132
_p__Cyanobacteria | _c__Cyanobacteriia | _o__Leptolyngbyales | _f__Leptolyngbyaceae | _g__Oscillatoria_SAG_1459-8	0.00277489	0	0.00927902	0	0.00430669
_p__Verrucomicrobiota | _c__Chlamydiae | _o__Chlamydiales | _f__Simkaniaceae | _g__Candidatus_Rhabdochlamydia	0.00274922	0.000639795	0.00492465	0.0126649	0.000828281
_p__Bacteroidota | _c__Bacteroidia | _o__Flavobacteriales | _f__Flavobacteriaceae | _g__Myroides	0.00268417	0	0.0178473	0	0.00120866
_p__Cyanobacteria | _c__Cyanobacteriia | _o__Cyanobacteriales | _f__Cyanobacteriaceae | _g__Symphothece_PCC-7002	0.00267857	0.00201188	0.00520417	0.00247329	0.00257181
_p__Patescibacteria | _c__Saccharimonadia | _o__Saccharimonadales | _f__ | _g__unclassified	0.00266552	0.00240817	0.007439	0.00217562	0.00149501
_p__Proteobacteria | _c__Gammaproteobacteria | _o__Burkholderiales | _f__Burkholderiaceae | _g__Burkholderia-Caballeronia-Paraburkholderia	0.00260715	0.00127753	0.00494199	0.00666289	0.00180658
_p__Actinobacteriota | _c__Actinobacteria | _o__Micromonosporales | _f__Micromonosporaceae | _g__Micromonospora	0.00259592	0.00498843	0	0.00217562	0.00120881
_p__Bacteroidota | _c__Bacteroidia | _o__Flavobacteriales | _f__Flavobacteriaceae | _g__Capnocytophaga	0.00259538	0.00329585	0.00247967	0	0.00279861
_p__Proteobacteria | _c__Alphaproteobacteria | _o__Rhodobacterales | _f__Rhodobacteraceae | _g__Ascidiaceihabitans	0.00257074	0.00222016	0.00792866	0.00203832	0.00131281
_p__Proteobacteria | _c__Alphaproteobacteria | _o__Rhizobiales | _f__Xanthobacteraceae | _g__	0.00256507	0.00593202	0.0027245	0	0
_p__Spirochaetota | _c__Spirochaetia | _o__Spirochaetales | _f__Spirochaetaceae | _g__Treponema	0.00254554	0.00226603	0.00752392	0	0.00201409
_p__Actinobacteriota | _c__Acidimicrobiia | _o__Microtrichales | _f__Iamiaceae | _g__Iamia	0.00243535	0.00504157	0.00231976	0.00203832	0
_p__Desulfobacterota | _c__Syntrophia | _o__Syntrophales | _f__Syntrophaceae | _g__Syntrophus	0.00237971	0.00634589	0	0	0
_p__Proteobacteria | _c__Gammaproteobacteria | _o__Burkholderiales | _f__Burkholderiaceae | _g__Ralstonia	0.00237958	0.000572659	0.0117413	0	0.00185909
_p__Actinobacteriota | _c__Actinobacteria | _o__Micrococcales | _f__Microbacteriaceae | _g__Microbacterium	0.00233154	0.00176658	0.00478208	0.00421394	0.00145218
_p__Actinobacteriota | _c__Actinobacteria | _o__Micrococcales | _f__Cellulomonadaceae | _g__Cellulomonas	0.00230475	0.00333176	0	0	0.00281425
_p__Proteobacteria | _c__Gammaproteobacteria | _o__Burkholderiales | _f__Comamonadaceae | _g__	0.00226777	0.000414862	0.0102311	0	0.00222217
_p__Proteobacteria | _c__Gammaproteobacteria | _o__Burkholderiales | _f__Rhodocyclaceae | _g__Sterolibacterium	0.0022575	0.00290377	0.00504425	0	0.00143481
_p__Proteobacteria | _c__Gammaproteobacteria | _o__Xanthomonadales | _f__Xanthomonadaceae | _g__Xanthomonas	0.00225159	0.00254772	0.0027245	0	0.00254836
_p__Proteobacteria | _c__Alphaproteobacteria | _o__Rickettsiales | _f__Rickettsiaceae | _g__Candidatus_Hemipteriphilus	0.00223059	0.00594825	0	0	0
_p__Actinobacteriota | _c__Actinobacteria | _o__Propionibacteriales | _f__Propionibacteriaceae | _g__Cutibacterium	0.00221089	0.00316353	0.00247967	0.00247329	0.00108121
_p__Deinococcota | _c__Deinococci | _o__Deinococcales | _f__Deinococcaceae | _g__Deinococcus	0.00215653	0.00434294	0.00247967	0	0.000581247
_p__Cyanobacteria | _c__Cyanobacteriia | _o__Cyanobacteriales | _f__Nostocaceae | _g__Cuspidothrix_LMECYA_163	0.0021524	0.00263886	0.00495933	0	0.00144777
_p__Bdellovibrionota | _c__Bdellovibrionia | _o__Bacteriovoracales | _f__Bacteriovoracaceae | _g__Bacteriovorax	0.00213539	0.00404126	0.00495933	0	0
_p__Proteobacteria | _c__Gammaproteobacteria | _o__Burkholderiales | _f__Methylophilaceae | _g__Methylophilus	0.00213021	0.00190843	0.00231976	0	0.00299887
_p__Proteobacteria | _c__Gammaproteobacteria | _o__Enterobacterales | _f__Yersiniaceae | _g__Serratia	0.00208595	0.00216283	0	0	0.00339969
_p__Nitrospirota | _c__Nitrospiria | _o__Nitrospirales | _f__Nitrospiraceae | _g__Nitrospira	0.00206312	0.0010526	0.00231976	0.00842787	0.000866521
_p__Firmicutes | _c__Bacilli | _o__Brevibacillales | _f__Brevibacillaceae | _g__Brevibacillus	0.00204306	0.0026523	0.0027245	0	0.00188768
_p__Proteobacteria | _c__Gammaproteobacteria | _o__UBA10353_marine_group | _f__ | _g__unclassified	0.00203632	0.00385947	0.0027245	0	0.000662532
_p__Bacteroidota | _c__Bacteroidia | _o__Chitinophagales | _f__Chitinophagaceae | _g__Pseudoflavitalea	0.00197153	0.0052574	0	0	0
_p__Bacteroidota | _c__Bacteroidia | _o__Cytophagales | _f__Cytophagaceae | _g__Sporocytophaga	0.00193979	0.00344384	0.00518683	0	0
_p__Verrucomicrobiota | _c__Verrucomicrobiae | _o__Pedosphaerales | _f__Pedosphaeraceae | _g__ADurbBin063-1	0.00188827	0.00307073	0.00246233	0.00217562	0.000418676
_p__Proteobacteria | _c__Gammaproteobacteria | _o__Burkholderiales | _f__Comamonadaceae | _g__Polaromonas	0.00188788	0.00120309	0	0.0041896	0.00243473
_p__Actinobacteriota | _c__Actinobacteria | _o__Micrococcales | _f__Micrococcaceae | _g__Micrococcus	0.00186703	0.00216843	0	0.00668722	0.000581247
_p__Bacteroidota | _c__Bacteroidia | _o__Cytophagales | _f__Cyclobacteriaceae | _g__Mongoliitalea	0.00185818	0.00205089	0	0.00622792	0.000828281
_p__Firmicutes | _c__Bacilli | _o__Lactobacillales | _f__Lactobacillaceae | _g__Apilactobacillus	0.00185164	0.000572659	0.0101635	0	0.000977211
_p__Proteobacteria | _c__Gammaproteobacteria | _o__Thiotrichales | _f__Thiotrichaceae | _g__	0.00181789	0.00325599	0	0.00217562	0.000866521
_p__Proteobacteria | _c__Gammaproteobacteria | _o__Enterobacterales | _f__Morganellaceae | _g__Buchnera	0.00181684	0.00321152	0.0027245	0.00217562	0
_p__Proteobacteria | _c__Alphaproteobacteria | _o__Sphingomonadales | _f__Sphingomonadaceae | _g__Sphingoaurantiacus	0.00180546	0.00354232	0	0	0.00127224
_p__Proteobacteria | _c__Gammaproteobacteria | _o__Enterobacterales | _f__Vibrionaceae | _g__Photobacterium	0.00179208	0.0018053	0	0	0.00297357
_p__Proteobacteria | _c__Gammaproteobacteria | _o__Burkholderiales | _f__Alcaligenaceae | _g__Achromobacter	0.00178622	0.00181677	0.0027245	0.00611496	0
_p__Proteobacteria | _c__Alphaproteobacteria | _o__Rhodobacterales | _f__Rhodobacteraceae | _g__Oceanicella	0.00178277	0.00334624	0.00247967	0	0.000581247
_p__Proteobacteria | _c__Gammaproteobacteria | _o__Pseudomonadales | _f__Moraxellaceae | _g__Psychrobacter	0.00175804	0.0013382	0.00494199	0	0.00170258
_p__Proteobacteria | _c__Gammaproteobacteria | _o__Burkholderiales | _f__Alcaligenaceae | _g__Alcaligenes	0.00171177	0.00198786	0.00479942	0	0.000977061
_p__Firmicutes | _c__Bacilli | _o__Bacillales | _f__Planococcaceae | _g__Lysinibacillus	0.00167994	0.00293831	0	0.00462457	0
_p__Proteobacteria | _c__Gammaproteobacteria | _o__Burkholderiales | _f__Comamonadaceae | _g__Zhizhongheella	0.00167468	0.00112658	0	0	0.00333924
_p__Firmicutes | _c__Clostridia | _o__Oscillospirales | _f__Butyricicoccaceae | _g__UCG-009	0.00166987	0.00445297	0	0	0
_p__Actinobacteriota | _c__Actinobacteria | _o__Glycomycetales | _f__Glycomycetaceae | _g__Glycomyces	0.00164348	0.00146509	0.00247967	0	0.00209097
_p__Actinobacteriota | _c__Actinobacteria | _o__Micrococcales | _f__Sanguibacteraceae | _g__Sanguibacter-Flavimobilis	0.00163851	0.00365228	0	0.00215128	0
_p__Planctomycetota | _c__Planctomycetes | _o__Planctomycetales | _f__Schlesneriaceae | _g__Planctopirus	0.00161622	0.00363049	0	0.00203832	0
_p__Bacteroidota | _c__Bacteroidia | _o__Cytophagales | _f__Spirosomaceae | _g__Nibrella	0.00161303	0.00279541	0.00247967	0.00203832	0
_p__Actinobacteriota | _c__Coriobacteriia | _o__Coriobacteriales | _f__Atopobiaceae | _g__Olsenella	0.00159968	0.000572659	0.00247967	0.00462457	0.00132506
_p__Proteobacteria | _c__Alphaproteobacteria | _o__Acetobacterales | _f__Acetobacteraceae | _g__Acetobacter	0.0015967	0.00343131	0.00247967	0	0
_p__Proteobacteria | _c__Alphaproteobacteria | _o__Rhodobacterales | _f__Rhodobacteraceae | _g__Roseovarius	0.00158807	0.00194041	0.00247967	0	0.00146789
_p__Verrucomicrobiota | _c__Verrucomicrobiae | _o__Verrucomicrobiales | _f__DEV007 | _g__	0.00158735	0.00190792	0.00479942	0.00217562	0
_p__Proteobacteria | _c__Alphaproteobacteria | _o__Azospirillales | _f__Azospirillaceae | _g__Niveispirillum	0.00157383	0.00238054	0.005449	0	0
_p__Proteobacteria | _c__Gammaproteobacteria | _o__Burkholderiales | _f__Comamonadaceae | _g__Polyangium_brachysporum_group	0.00157188	0.00113302	0.00518683	0.00203832	0.00065028
_p__Cyanobacteria | _c__Cyanobacteriia | _o__Cyanobacteriales | _f__Nostocaceae | _g__Fischerella_PCC-9339	0.00156464	0.00417236	0	0	0
_p__Verrucomicrobiota | _c__Chlamydiae | _o__Chlamydiales | _f__Parachlamydiaceae | _g__Candidatus_Rubidus	0.00155341	0	0	0	0.00414242
_p__Bacteroidota | _c__Bacteroidia | _o__Cytophagales | _f__Cyclobacteriaceae | _g__Cyclobacterium	0.00154945	0.00202889	0.00231976	0.00203832	0.00065028
_p__Firmicutes | _c__Bacilli | _o__Lactobacillales | _f__Carnobacteriaceae | _g__Desemzia	0.00154313	0.00127753	0.00231976	0	0.00206422
_p__Verrucomicrobiota | _c__Verrucomicrobiae | _o__Pedosphaerales | _f__Pedosphaeraceae | _g__SCGC_AAA164-E04	0.00154284	0.00329347	0.00246233	0	0
_p__Proteobacteria | _c__Gammaproteobacteria | _o__Burkholderiales | _f__Comamonadaceae | _g__Pseudorhodoferax	0.00152442	0.00230814	0	0	0.00175698
_p__Actinobacteriota | _c__Actinobacteria | _o__Pseudonocardiales | _f__Pseudonocardiaceae | _g__Pseudonocardia	0.00152037	0.00126285	0	0.00421394	0.00138682
_p__Synergistota | _c__Synergistia | _o__Synergistales | _f__Synergistaceae | _g__	0.0015174	0	0.00247967	0.00840353	0.000418676
_p__Bacteroidota | _c__Bacteroidia | _o__Cytophagales | _f__Spirosomaceae | _g__Arsenicibacter	0.00150728	0.0008853	0.00736401	0.00203832	0
_p__Planctomycetota | _c__Planctomycetes | _o__Isosphaerales | _f__Isosphaeraceae | _g__	0.00147581	0.00393549	0	0	0
_p__Proteobacteria | _c__Gammaproteobacteria | _o__Burkholderiales | _f__Nitrosomonadaceae | _g__Nitrosomonas	0.00147431	0.00307792	0	0	0.000853563
_p__Proteobacteria | _c__Alphaproteobacteria | _o__Rhodobacterales | _f__Rhodobacteraceae | _g__Sulfitobacter	0.00147246	0.00236825	0	0	0.00155831
_p__Desulfobacterota | _c__Desulfovibrionia | _o__Desulfovibrionales | _f__Desulfovibrionaceae | _g__Desulfovibrio	0.00146465	0.00156116	0	0.00215128	0.00162749
_p__Cyanobacteria | _c__Cyanobacteriia | _o__Cyanobacteriales | _f__Nostocaceae | _g__Aphanizomenon_MDT14a	0.00143891	0.0013136	0.00246233	0	0.00170273
_p__Proteobacteria | _c__Gammaproteobacteria | _o__Enterobacterales | _f__Enterobacteriaceae | _g__Citrobacter	0.00142572	0	0.00478208	0.00215128	0.00149081
_p__Proteobacteria | _c__Gammaproteobacteria | _o__Diplorickettsiales | _f__Diplorickettsiaceae | _g__Rickettsiella	0.00141996	0.00165945	0.00247967	0	0.00130056
_p__Proteobacteria | _c__Alphaproteobacteria | _o__Caulobacterales | _f__Hyphomonadaceae | _g__Maricaulis	0.00141654	0.00171502	0	0.00451161	0.000558534
_p__Proteobacteria | _c__Magnetococcia | _o__Magnetococcales | _f__Magnetococcaceae | _g__Magnetococcus	0.00141321	0.000563291	0.0027245	0.00217562	0.00157189
_p__Proteobacteria | _c__Alphaproteobacteria | _o__Rhodobacterales | _f__Rhodobacteraceae | _g__Cereibacter	0.00140972	0.00127959	0.007439	0	0
_p__Proteobacteria | _c__Alphaproteobacteria | _o__Caulobacterales | _f__Hyphomonadaceae | _g__Hyphobacterium	0.00140394	0.000690188	0.00492465	0	0.0014121
_p__Proteobacteria | _c__Alphaproteobacteria | _o__Paracaedibacterales | _f__Paracaedibacteraceae | _g__	0.00139823	0.00372861	0	0	0
_p__Bacteroidota | _c__Bacteroidia | _o__Cytophagales | _f__Cyclobacteriaceae | _g__Belliella	0.00139462	0.00190264	0.005449	0	0
_p__Proteobacteria | _c__Gammaproteobacteria | _o__Burkholderiales | _f__Comamonadaceae | _g__Schlegelella	0.00139432	0.000563291	0	0	0.00315489
_p__Proteobacteria | _c__Gammaproteobacteria | _o__Burkholderiales | _f__Rhodocyclaceae | _g__Azospira	0.00138997	0.00155032	0.00247967	0.00203832	0.00065028
_p__Proteobacteria | _c__Gammaproteobacteria | _o__Enterobacterales | _f__Enterobacteriaceae | _g__Escherichia-Shigella	0.00138141	0.00141521	0.00246233	0	0.00144777
_p__Proteobacteria | _c__Alphaproteobacteria | _o__Rhizobiales | _f__Beijerinckiaceae | _g__Rhodoblastus	0.00137919	0.00276968	0.0027245	0	0
_p__Actinobacteriota | _c__Actinobacteria | _o__Micrococcales | _f__Brevibacteriaceae | _g__Brevibacterium	0.00132462	0.00138038	0.0027245	0	0.00124378
_p__Proteobacteria | _c__Alphaproteobacteria | _o__Acetobacterales | _f__Acetobacteraceae | _g__Endobacter	0.00132373	0.00352996	0	0	0
_p__Proteobacteria | _c__Gammaproteobacteria | _o__Xanthomonadales | _f__Xanthomonadaceae | _g__Luteimonas	0.00130024	0	0.00792866	0.00247329	0
_p__Firmicutes | _c__Clostridia | _o__Lachnospirales | _f__Lachnospiraceae | _g__Blautia	0.00128237	0.00114532	0.00247967	0	0.00144777
_p__Proteobacteria | _c__Gammaproteobacteria | _o__Enterobacterales | _f__Pseudoalteromonadaceae | _g__Pseudoalteromonas	0.00127973	0.0019379	0	0.00247329	0.00065028
_p__Campylobacterota | _c__Campylobacteria | _o__Campylobacterales | _f__Campylobacteraceae | _g__Campylobacter	0.00127448	0.00113595	0.00504425	0	0.000581247
_p__Cyanobacteria | _c__Cyanobacteriia | _o__Cyanobacteriales | _f__Microcystaceae | _g__Snowella_0TU37S04	0.00126699	0.0008853	0.00231976	0	0.00172008
_p__Proteobacteria | _c__Gammaproteobacteria | _o__Burkholderiales | _f__Methylophilaceae | _g__Methylotenera	0.00125189	0.00134807	0	0.00421394	0.000585658
_p__Proteobacteria | _c__Gammaproteobacteria | _o__Burkholderiales | _f__Rhodocyclaceae | _g__Uliginosibacterium	0.00124994	0.00126285	0.00247967	0	0.00124378
_p__Armatimonadota | _c__ | _o__unclassified | _f__unclassified | _g__unclassified	0.00124977	0.000690188	0	0.00203832	0.00196309
_p__Chloroflexi | _c__Anaerolineae | _o__SBR1031 | _f__A4b | _g__	0.00124466	0.00331908	0	0	0
_p__Bacteroidota | _c__Bacteroidia | _o__Cytophagales | _f__Amoebophilaceae | _g__Candidatus_Cardinium	0.00124106	0	0	0.00435123	0.00185909
_p__Proteobacteria | _c__Alphaproteobacteria | _o__Rhizobiales | _f__Beijerinckiaceae | _g__Methyloferula	0.00123001	0.000675858	0	0	0.00260416
_p__Bacteroidota | _c__Bacteroidia | _o__Cytophagales | _f__Hymenobacteraceae | _g__Nibribacter	0.00121334	0	0.00970673	0	0
_p__Cyanobacteria | _c__Cyanobacteriia | _o__Cyanobacteriales | _f__Paraspirulinaceae | _g__Halospirulina_CCC_Baja-95_Cl2	0.00120938	0	0.00231976	0.00247329	0.00162734
_p__Bacteroidota | _c__Bacteroidia | _o__Chitinophagales | _f__Chitinophagaceae | _g__Thermoflavifilum	0.00120086	0.00169631	0.00247967	0.00203832	0
_p__Actinobacteriota | _c__Actinobacteria | _o__Micrococcales | _f__Intrasporangiaceae | _g__Ornithinicoccus	0.00119295	0.00144859	0.0027245	0.00247329	0
_p__Proteobacteria | _c__Alphaproteobacteria | _o__Rhodospirillales | _f__Magnetospirillaceae | _g__Magnetospirillum	0.00118093	0.0023759	0.00231976	0	0
_p__Firmicutes | _c__Clostridia | _o__Lachnospirales | _f__Lachnospiraceae | _g__Tyzzerella	0.00117956	0.000690188	0	0.00203832	0.00177588
_p__Verrucomicrobiota | _c__Verrucomicrobiae | _o__Methylacidiphilales | _f__Methylacidiphilaceae | _g__	0.00117621	0	0.00492465	0	0.00149501
_p__Cyanobacteria | _c__Cyanobacteriia | _o__Limnotrichales | _f__Limnotrichaceae | _g__Limnothrix	0.00117375	0.00144859	0.00504425	0	0
_p__Proteobacteria | _c__Gammaproteobacteria | _o__Burkholderiales | _f__Rhodocyclaceae | _g__Thauera	0.00116867	0.00171502	0.00247967	0	0.000574871
_p__Proteobacteria | _c__Alphaproteobacteria | _o__Azospirillales | _f__Azospirillaceae | _g__Skermanella	0.00116729	0.000414862	0.00247967	0	0.00187135
_p__Actinobacteriota | _c__Actinobacteria | _o__Frankiales | _f__Geodermatophilaceae | _g__Blastococcus	0.00116565	0.0018232	0	0	0.0012852
_p__Actinobacteriota | _c__Actinobacteria | _o__Propionibacteriales | _f__Nocardioidaceae | _g__Marmoricola	0.00116542	0.00242835	0	0.00203832	0
_p__Cyanobacteria | _c__Cyanobacteriia | _o__Synechococcales | _f__Cyanobiaceae | _g__Synechococcus_CC9902	0.00116515	0.000774905	0	0.00451161	0.000828281
_p__Cyanobacteria | _c__Cyanobacteriia | _o__Pseudanabaenales | _f__Pseudanabaenaceae | _g__Pseudanabaena_PCC-7429	0.00115397	0.00156116	0	0	0.0015161
_p__Verrucomicrobiota | _c__Verrucomicrobiae | _o__Opitutales | _f__Opitutaceae | _g__Cephaloticoccus	0.00114382	0.00305019	0	0	0
_p__Bacteroidota | _c__Bacteroidia | _o__Bacteroidales | _f__Dysgonomonadaceae | _g__Candidatus_Armantifilum	0.0011416	0.00077541	0.00247967	0.00432689	0
_p__Proteobacteria | _c__Alphaproteobacteria | _o__Rhizobiales | _f__Rhizobiaceae | _g__Aureimonas	0.00113302	0	0	0.00217562	0.00229617
_p__Proteobacteria | _c__Alphaproteobacteria | _o__Rhizobiales | _f__Rhizobiaceae | _g__Bartonella	0.00113201	0.000572659	0.00518683	0.00215128	0
_p__Firmicutes | _c__Bacilli | _o__Lactobacillales | _f__Lactobacillaceae | _g__Lactiplantibacillus	0.00112528	0	0.0027245	0.00432689	0.00065028
_p__Proteobacteria | _c__Alphaproteobacteria | _o__Caulobacterales | _f__Hyphomonadaceae | _g__Oceanicaulis	0.00111748	0	0.00768383	0	0.000418676
_p__Bacteroidota | _c__Bacteroidia | _o__Cytophagales | _f__Cyclobacteriaceae | _g__Roseivirga	0.0011132	0.00296852	0	0	0
_p__Proteobacteria | _c__Alphaproteobacteria | _o__Rhodospirillales | _f__Thalassospiraceae | _g__Thalassospira	0.00111078	0.00296209	0	0	0
_p__Proteobacteria | _c__Gammaproteobacteria | _o__Enterobacterales | _f__Enterobacteriaceae | _g__Salmonella	0.00110811	0.0008853	0.00247967	0.00247329	0.000418676
_p__Proteobacteria | _c__Gammaproteobacteria | _o__Pseudomonadales | _f__Moraxellaceae | _g__	0.0011058	0.00229852	0	0	0.00065028
_p__Cyanobacteria | _c__Cyanobacteriia | _o__Leptolyngbyales | _f__Leptolyngbyaceae | _g__Phormidium_CYN64	0.00110187	0.00293831	0	0	0
_p__Actinobacteriota | _c__Actinobacteria | _o__Micrococcales | _f__Micrococcaceae | _g__Rothia	0.00109999	0	0.00463951	0	0.00138682
_p__Verrucomicrobiota | _c__Verrucomicrobiae | _o__Methylacidiphilales | _f__Methylacidiphilaceae | _g__Candidatus_Methylacidiphilum	0.00108381	0.00289016	0	0	0
_p__Proteobacteria | _c__Alphaproteobacteria | _o__Rhodobacterales | _f__Rhodobacteraceae | _g__	0.00108378	0.0008853	0.00231976	0	0.00123153
_p__Proteobacteria | _c__Gammaproteobacteria | _o__Xanthomonadales | _f__Rhodanobacteraceae | _g__Dokdonella	0.00107218	0.000563291	0	0.00432689	0.000853563
_p__Cyanobacteria | _c__Cyanobacteriia | _o__Cyanobacteriales | _f__Microcystaceae | _g__Microcystis_PCC-7914	0.00106812	0.00124852	0.00479942	0	0
_p__Verrucomicrobiota | _c__Chlamydiae | _o__Chlamydiales | _f__Parachlamydiaceae | _g__Candidatus_Mesochlamydia	0.00106777	0.000639795	0.00246233	0	0.00138682
_p__WS1 | _c__ | _o__unclassified | _f__unclassified | _g__unclassified	0.00106046	0.000414862	0.00463951	0	0.000866521
_p__Proteobacteria | _c__Gammaproteobacteria | _o__Pseudomonadales | _f__Moraxellaceae | _g__Enhydrobacter	0.00105671	0	0.00247967	0.00247329	0.00116691
_p__Desulfobacterota | _c__Desulfuromonadia | _o__Desulfuromonadales | _f__Desulfuromonadaceae | _g__Trichloromonas	0.00104686	0	0.0027245	0	0.00188345
_p__Proteobacteria | _c__Gammaproteobacteria | _o__Burkholderiales | _f__Comamonadaceae | _g__Ramlibacter	0.00104648	0.00211117	0	0.00203832	0
_p__Bacteroidota | _c__Bacteroidia | _o__Chitinophagales | _f__Chitinophagaceae | _g__Niabella	0.00103989	0.000637739	0	0.0046489	0.000585658
_p__Campylobacterota | _c__Campylobacteria | _o__Campylobacterales | _f__Sulfurovaceae | _g__Sulfurovum	0.00103895	0.0008853	0.0027245	0	0.000977061
_p__Proteobacteria | _c__Alphaproteobacteria | _o__Rhodobacterales | _f__Rhodobacteraceae | _g__Limimaricola	0.00103802	0	0.00247967	0.00247329	0.00111707
_p__Proteobacteria | _c__Gammaproteobacteria | _o__Xanthomonadales | _f__Xanthomonadaceae | _g__Xylella	0.0010373	0	0.00246233	0	0.00194535
_p__Actinobacteriota | _c__Actinobacteria | _o__Micrococcales | _f__Intrasporangiaceae | _g__Janibacter	0.00103222	0.000690188	0	0.00451161	0.000558534
_p__Proteobacteria | _c__Alphaproteobacteria | _o__Micropepsales | _f__Micropepsaceae | _g__	0.00102457	0.000563291	0.00478208	0	0.000574871
_p__Proteobacteria | _c__Alphaproteobacteria | _o__Rhodobacterales | _f__Rhodobacteraceae | _g__Roseibacterium	0.00101416	0.0020419	0	0	0.000662532
_p__Bacteroidota | _c__Bacteroidia | _o__Bacteroidales | _f__Dysgonomonadaceae | _g__Dysgonomonas	0.00100824	0.00268863	0	0	0
_p__Proteobacteria | _c__Alphaproteobacteria | _o__Rhizobiales | _f__Rhizobiaceae | _g__Nitratireductor	0.00100692	0.0012104	0	0.00247329	0.00065028
_p__Proteobacteria | _c__Gammaproteobacteria | _o__Pseudomonadales | _f__Pseudomonadaceae | _g__Azotobacter	0.00100437	0.00109072	0.0027245	0.00203832	0
_p__Actinobacteriota | _c__Actinobacteria | _o__Frankiales | _f__Geodermatophilaceae | _g__Modestobacter	0.00099934	0.000675858	0.00247967	0	0.00116249
_p__Proteobacteria | _c__Gammaproteobacteria | _o__Ectothiorhodospirales | _f__Ectothiorhodospiraceae | _g__Thiogranum	0.000997476	0.00183551	0	0.00247329	0
_p__Acidobacteriota | _c__Acidobacteriae | _o__Elev-16S-1166 | _f__ | _g__unclassified	0.000995917	0.00120309	0.00231976	0.00203832	0
_p__Proteobacteria | _c__Gammaproteobacteria | _o__Xanthomonadales | _f__Rhodanobacteraceae | _g__Tahibacter	0.000980734	0	0.0027245	0	0.00170713
_p__Proteobacteria | _c__Gammaproteobacteria | _o__Salinisphaerales | _f__Solimonadaceae | _g__	0.000976755	0.00173816	0	0	0.000866521
_p__Proteobacteria | _c__Gammaproteobacteria | _o__Enterobacterales | _f__Idiomarinaceae | _g__Aliidiomarina	0.000971579	0.00176432	0.00247967	0	0
_p__Proteobacteria | _c__Alphaproteobacteria | _o__Acetobacterales | _f__Acetobacteraceae | _g__Rhodovarius	0.000967407	0.00257975	0	0	0
_p__Bacteroidota | _c__Bacteroidia | _o__Chitinophagales | _f__Saprospiraceae | _g__	0.000966604	0.000414862	0.00246233	0.00203832	0.000662532
_p__Cyanobacteria | _c__Cyanobacteriia | _o__Cyanobacteriales | _f__Chroococcidiopsaceae | _g__Chroococcidiopsis_PCC_7203	0.000960267	0.00183551	0	0.00217562	0
_p__Proteobacteria | _c__Alphaproteobacteria | _o__Rhizobiales | _f__Hyphomicrobiaceae | _g__Pedomicrobium	0.000959153	0.00110505	0.00231976	0.00203832	0
_p__Firmicutes | _c__Bacilli | _o__Bacillales | _f__Bacillaceae | _g__Ureibacillus	0.00094146	0.0008853	0.0027245	0.00215128	0
_p__Proteobacteria | _c__Gammaproteobacteria | _o__Burkholderiales | _f__Comamonadaceae | _g__Curvibacter	0.000940003	0	0.00495933	0	0.000853563
_p__Myxococcota | _c__Myxococcia | _o__Myxococcales | _f__Myxococcaceae | _g__Corallococcus	0.00092633	0.00077541	0	0	0.0016948
_p__Proteobacteria | _c__Alphaproteobacteria | _o__Caulobacterales | _f__Hyphomonadaceae | _g__Glycocaulis	0.000920014	0	0.00479942	0	0.000853563
_p__Proteobacteria | _c__Gammaproteobacteria | _o__Burkholderiales | _f__Comamonadaceae | _g__Sphaerotilus	0.000910533	0	0.00479942	0	0.000828281
_p__Bacteroidota | _c__Bacteroidia | _o__Bacteroidales | _f__Porphyromonadaceae | _g__Porphyromonas	0.000909363	0	0.0027245	0	0.0015168
_p__Desulfobacterota | _c__Desulfobacteria | _o__Desulfobacterales | _f__Desulfosarcinaceae | _g__Desulfatibacillum	0.000904615	0.000675858	0.0027245	0	0.000828281
_p__Proteobacteria | _c__Alphaproteobacteria | _o__Rhizobiales | _f__Rhizobiaceae | _g__Pseudochrobactrum	0.00090317	0.000675858	0.0027245	0.00247329	0
_p__Proteobacteria | _c__Alphaproteobacteria | _o__Rhizobiales | _f__Labraceae | _g__Labrys	0.000900773	0.00240206	0	0	0
_p__Proteobacteria | _c__Gammaproteobacteria | _o__Enterobacterales | _f__Alteromonadaceae | _g__Alishewanella	0.000889598	0.0008853	0	0.00247329	0.000662532
_p__Proteobacteria | _c__Alphaproteobacteria | _o__Rhodobacterales | _f__Rhodobacteraceae | _g__Falsirhodobacter	0.000879925	0.00151991	0.00247967	0	0
_p__Proteobacteria | _c__Alphaproteobacteria | _o__Rhodospirillales | _f__Rhodospirillaceae | _g__Roseospira	0.000879881	0.00234635	0	0	0
_p__Proteobacteria | _c__Alphaproteobacteria | _o__Rhizobiales | _f__Xanthobacteraceae | _g__Afipia	0.00087403	0.000639795	0	0.00247329	0.000866521
_p__Proteobacteria | _c__Gammaproteobacteria | _o__Pseudomonadales | _f__Halomonadaceae | _g__Cobetia	0.000873899	0	0.00247967	0	0.00150384
_p__Firmicutes | _c__Clostridia | _o__Clostridiales | _f__Clostridiaceae | _g__Clostridium_sensu_stricto_1	0.00086885	0.00077541	0	0.00462457	0
_p__Proteobacteria | _c__Gammaproteobacteria | _o__Burkholderiales | _f__Hydrogenophilaceae | _g__Thiobacillus	0.000859587	0.000563291	0.00518683	0	0
_p__Proteobacteria | _c__Alphaproteobacteria | _o__Caulobacterales | _f__Hyphomonadaceae | _g__Hirschia	0.000859112	0.000978153	0	0	0.00131281
_p__Myxococcota | _c__Polyangia | _o__Haliangiales | _f__Haliangiaceae | _g__Haliangium	0.00085453	0.000774905	0	0	0.00150384
_p__Bacteroidota | _c__Bacteroidia | _o__Cytophagales | _f__Cyclobacteriaceae | _g__Catalinimonas	0.00084621	0	0.00478208	0	0.000662532
_p__Proteobacteria | _c__Alphaproteobacteria | _o__Rhodobacterales | _f__Rhodobacteraceae | _g__Sagittula	0.00084561	0	0.00246233	0.00430256	0
_p__Bacteroidota | _c__Bacteroidia | _o__Flavobacteriales | _f__Flavobacteriaceae | _g__Algibacter	0.000841615	0	0.00478208	0	0.00065028
_p__Proteobacteria | _c__Gammaproteobacteria | _o__Enterobacterales | _f__Pectobacteriaceae | _g__Sodalis	0.000839982	0	0.00504425	0	0.000558534
_p__Proteobacteria | _c__Gammaproteobacteria | _o__Arenicellales | _f__Arenicellaceae | _g__Candidatus_Thiosymbion	0.000839495	0	0.00247967	0	0.0014121
_p__Bacteroidota | _c__Bacteroidia | _o__Bacteroidales | _f__Prevotellaceae | _g__Prevotella	0.000837462	0	0.0027245	0	0.00132506
_p__Proteobacteria | _c__Alphaproteobacteria | _o__Rhodobacterales | _f__Rhodobacteraceae | _g__Roseobacter_clade_CHAB-I-5_lineage	0.000834696	0	0.00247967	0.00247329	0.000574871
_p__Acidobacteriota | _c__Acidobacteriae | _o__Acidobacteriales | _f__ | _g__unclassified	0.000819438	0.000639795	0	0.00215128	0.000828281
_p__Proteobacteria | _c__Alphaproteobacteria | _o__Rickettsiales | _f__Candidatus_Hepatincola | _g__	0.000811782	0.0013382	0.00247967	0	0
_p__Firmicutes | _c__Clostridia | _o__Oscillospirales | _f__UCG-010 | _g__	0.000806436	0	0.00246233	0.00203832	0.00065028
_p__Proteobacteria | _c__Gammaproteobacteria | _o__Thiomicrospirales | _f__Thiomicrospiraceae | _g__endosymbionts	0.000797487	0	0.00247967	0.00217562	0.000574871
_p__Desulfobacterota | _c__Desulfobacteria | _o__Desulfatiglandales | _f__Desulfatiglandaceae | _g__Desulfatiglans	0.000797483	0	0	0.00215128	0.00140953
_p__Firmicutes | _c__Clostridia | _o__Oscillospirales | _f__Ruminococcaceae | _g__	0.000796836	0	0.00247967	0.00215128	0.000581247
_p__Proteobacteria | _c__Gammaproteobacteria | _o__Chromatiales | _f__Chromatiaceae | _g__Thiolamprovum	0.00079636	0.000675858	0	0	0.00144777
_p__Proteobacteria | _c__Alphaproteobacteria | _o__Sphingomonadales | _f__Sphingomonadaceae | _g__	0.000790507	0	0	0.0046489	0.000558385
_p__Firmicutes | _c__Clostridia | _o__Clostridiales | _f__Clostridiaceae | _g__Clostridium_sensu_stricto_13	0.000789451	0.0021052	0	0	0
_p__Firmicutes | _c__Limnochordia | _o__MBA03 | _f__ | _g__unclassified	0.000789034	0.00127753	0.00247967	0	0
_p__Proteobacteria | _c__Alphaproteobacteria | _o__Rhodobacterales | _f__Rhodobacteraceae | _g__Albimonas	0.000778152	0.00124852	0.00247967	0	0
_p__Proteobacteria | _c__Gammaproteobacteria | _o__Burkholderiales | _f__Comamonadaceae | _g__Mitsuaria	0.000777977	0.000639795	0	0	0.00143481
_p__Proteobacteria | _c__Alphaproteobacteria | _o__Thalassobaculales | _f__Oceanibaculaceae | _g__Oceanibaculum	0.000777866	0.00207431	0	0	0
_p__Proteobacteria | _c__Alphaproteobacteria | _o__Acetobacterales | _f__Acetobacteraceae | _g__Roseococcus	0.000768593	0	0	0.00247329	0.00122515
_p__Methylomirabilota | _c__Methylomirabilia | _o__Rokubacteriales | _f__WX65 | _g__	0.000758799	0.00144859	0	0	0.000574871
_p__Proteobacteria | _c__Gammaproteobacteria | _o__Burkholderiales | _f__Comamonadaceae | _g__Delftia	0.000757149	0.0011655	0	0	0.000853563
_p__Proteobacteria | _c__Alphaproteobacteria | _o__Rhodospirillales | _f__ | _g__unclassified	0.000756122	0.00136605	0	0	0.00065028
_p__Bacteroidota | _c__Bacteroidia | _o__Cytophagales | _f__Flammeovirgaceae | _g__Limibacter	0.000755501	0.000414862	0.00479942	0	0
_p__Bacteroidota | _c__Bacteroidia | _o__Flavobacteriales | _f__Crocinitomicaceae | _g__	0.000745999	0	0	0.00215128	0.00127224
_p__Firmicutes | _c__Bacilli | _o__Lactobacillales | _f__Streptococcaceae | _g__Lactococcus	0.000743895	0.000774905	0	0	0.00120881
_p__Campylobacterota | _c__Campylobacteria | _o__Campylobacterales | _f__ | _g__unclassified	0.000734839	0.00113302	0.00247967	0	0
_p__Dependentiae | _c__Babeliae | _o__Babeliales | _f__ | _g__unclassified	0.000734156	0.000572659	0.00247967	0	0.000558534
_p__Firmicutes | _c__Bacilli | _o__Bacillales | _f__Bacillaceae | _g__Geobacillus	0.00073188	0	0	0.00203832	0.00127224
_p__Desulfobacterota | _c__Desulfobacteria | _o__Desulfobacterales | _f__Desulfobacteraceae | _g__Desulfobacter	0.000728915	0.0015251	0	0	0.000418676
_p__Proteobacteria | _c__Gammaproteobacteria | _o__Gammaproteobacteria_Incertae_Sedis | _f__Unknown_Family | _g__Acidibacter	0.000727484	0.00193996	0	0	0
_p__Actinobacteriota | _c__Rubrobacteria | _o__Rubrobacterales | _f__Rubrobacteriaceae | _g__Rubrobacter	0.000725904	0	0.00231976	0	0.00116249
_p__Firmicutes | _c__Bacilli | _o__Bacillales | _f__Bacillaceae | _g__Fictibacillus	0.000723005	0.000690188	0	0.00203832	0.000558385
_p__Firmicutes | _c__Bacilli | _o__Lactobacillales | _f__Lactobacillaceae | _g__Lactobacillus	0.000722215	0	0	0.00215128	0.00120881
_p__Firmicutes | _c__Clostridia | _o__Proteinivoracales | _f__Anaerobranca | _g__	0.000720409	0.000675858	0.00247967	0	0.000418676
_p__Proteobacteria | _c__Gammaproteobacteria | _o__Enterobacterales | _f__Erwiniaceae | _g__Pantoea	0.000711347	0.000675858	0	0	0.00122107
_p__Proteobacteria | _c__Gammaproteobacteria | _o__Burkholderiales | _f__Oxalobacteraceae | _g__Herbaspirillum	0.000709207	0.00189122	0	0	0
_p__Proteobacteria | _c__Alphaproteobacteria | _o__SAR11_clade | _f__Clade_II | _g__	0.000704363	0.00110505	0.00231976	0	0
_p__Proteobacteria | _c__Gammaproteobacteria | _o__Burkholderiales | _f__Comamonadaceae | _g__Alicycliphilus	0.000703286	0	0	0	0.00187543
_p__Firmicutes | _c__Clostridia | _o__Lachnospirales | _f__Lachnospiraceae | _g__Lachnoclostridium	0.000693791	0.00113302	0	0.00215128	0
_p__Cyanobacteria | _c__Cyanobacteriia | _o__Leptolyngbyales | _f__Leptolyngbyaceae | _g__Calenema	0.00069051	0.00184136	0	0	0
_p__Proteobacteria | _c__Alphaproteobacteria | _o__Rickettsiales | _f__Midichloriaceae | _g__Candidatus_Midichloria	0.000688315	0.00183551	0	0	0
_p__Proteobacteria | _c__Gammaproteobacteria | _o__Burkholderiales | _f__Rhodocyclaceae | _g__Propionivibrio	0.000686161	0.00124852	0	0	0.000581247
_p__Proteobacteria | _c__Alphaproteobacteria | _o__Rhizobiales | _f__Beijerinckiaceae | _g__Methylocystis	0.000685513	0.0011655	0	0	0.000662532
_p__Bacteroidota | _c__Bacteroidia | _o__Sphingobacteriales | _f__Sphingobacteriaceae | _g__Nubsella	0.000685513	0.0011655	0	0	0.000662532
_p__Firmicutes | _c__Bacilli | _o__Lactobacillales | _f__Lactobacillaceae | _g__Pediococcus	0.000681571	0	0.0027245	0	0.000909355
_p__Bacteroidota | _c__Bacteroidia | _o__Flavobacteriales | _f__Flavobacteriaceae | _g__Tamlana	0.000676986	0.0018053	0	0	0
_p__Proteobacteria | _c__Alphaproteobacteria | _o__Holosporales | _f__Holosporaceae | _g__Candidatus_Paraholospora	0.000665954	0	0	0	0.00177588
_p__Proteobacteria | _c__Gammaproteobacteria | _o__Burkholderiales | _f__Chromobacteriaceae | _g__Vogesella	0.000664804	0.00177281	0	0	0
_p__Spirochaetota | _c__Leptospirae | _o__Leptospirales | _f__Leptospiraceae | _g__Leptospira	0.000663975	0.0017706	0	0	0
_p__Bacteroidota | _c__Bacteroidia | _o__Bacteroidales | _f__Rikenellaceae | _g__Mucinivorans	0.000663975	0.0017706	0	0	0
_p__Proteobacteria | _c__Gammaproteobacteria | _o__Salinisphaerales | _f__Solimonadaceae | _g__Solimonas	0.000660648	0	0.0027245	0	0.000853563
_p__Proteobacteria | _c__Gammaproteobacteria | _o__Thiotrichales | _f__Thiotrichaceae | _g__Thiothrix	0.000656933	0.0008853	0	0	0.000866521
_p__Proteobacteria | _c__Gammaproteobacteria | _o__Burkholderiales | _f__Comamonadaceae | _g__Thiomonas	0.000652074	0.0008853	0	0	0.000853563
_p__Firmicutes | _c__Bacilli | _o__Erysipelotrichales | _f__Erysipelotrichaceae | _g__Allobaculum	0.000650967	0	0.00247967	0	0.000909355
_p__Proteobacteria | _c__Alphaproteobacteria | _o__Rhodobacterales | _f__Rhodobacteraceae | _g__Roseicitreum	0.000650521	0	0.00520417	0	0
_p__Proteobacteria | _c__Alphaproteobacteria | _o__Alphaproteobacteria_Incertae_Sedis | _f__Unknown_Family | _g__Acuticoccus	0.000650521	0	0.00520417	0	0
_p__Firmicutes | _c__Bacilli | _o__Lactobacillales | _f__Lactobacillaceae | _g__Levilactobacillus	0.000649723	0	0.0027245	0.00247329	0
_p__Campylobacterota | _c__Campylobacteria | _o__Campylobacterales | _f__Helicobacteraceae | _g__Helicobacter	0.000648353	0	0.00518683	0	0
_p__Actinobacteriota | _c__Actinobacteria | _o__Actinomycetales | _f__Actinomycetaceae | _g__Actinotignum	0.000648297	0.00172879	0	0	0
_p__Proteobacteria | _c__Alphaproteobacteria | _o__Rhodobacterales | _f__Rhodobacteraceae | _g__Roseobacter	0.000643175	0.0010526	0	0	0.000662532
_p__Proteobacteria | _c__Gammaproteobacteria | _o__Burkholderiales | _f__Alcaligenaceae | _g__Verticiella	0.000641946	0.0008853	0.00247967	0	0
_p__Actinobacteriota | _c__Coriobacteriia | _o__Coriobacteriales | _f__Atopobiaceae | _g__Atopobium	0.000641946	0.0008853	0.00247967	0	0
_p__Proteobacteria | _c__Gammaproteobacteria | _o__Burkholderiales | _f__Burkholderiaceae | _g__Lautropia	0.000640172	0	0	0	0.00170713
_p__Firmicutes | _c__Bacilli | _o__Bacillales | _f__Bacillaceae | _g__Anoxybacillus	0.000636115	0.00169631	0	0	0
_p__Cyanobacteria | _c__Cyanobacteriia | _o__Cyanobacteriales | _f__Geitlerinemaceae | _g__Geitlerinema_PCC-7105	0.000635551	0	0	0	0.0016948
_p__Acidobacteriota | _c__Holophagae | _o__Holophagales | _f__Holophagaceae | _g__Holophaga	0.000634904	0	0.00247967	0	0.000866521
_p__Acidobacteriota | _c__Acidobacteriae | _o__PAUC26f | _f__ | _g__unclassified	0.000631787	0.00077541	0	0	0.000909355
_p__Proteobacteria | _c__Alphaproteobacteria | _o__Rhizobiales | _f__Rhizobiaceae | _g__Ciceribacter	0.000630532	0	0.00504425	0	0
_p__Desulfobacterota | _c__Desulfobacteria | _o__Desulfobacterales | _f__Desulfobacteraceae | _g__Desulfobacterium	0.000629247	0	0	0.00247329	0.000853563
_p__Proteobacteria | _c__Alphaproteobacteria | _o__Rhizobiales | _f__Hyphomicrobiaceae | _g__Filomicrobium	0.000622766	0.00166071	0	0	0
_p__Firmicutes | _c__Negativicutes | _o__Veillonellales-Selenomonadales | _f__Sporomusaceae | _g__Anaerosinus	0.000622293	0.00165945	0	0	0
_p__Nitrospirota | _c__Thermodesulfovibrionia | _o__ | _f__unclassified | _g__unclassified	0.000621957	0.0008853	0.00231976	0	0
_p__Desulfobacterota | _c__Desulfobulbia | _o__Desulfobulbales | _f__Desulfocapsaceae | _g__Desulfoprunum	0.000619917	0	0.00495933	0	0
_p__Actinobacteriota | _c__Actinobacteria | _o__Micromonosporales | _f__Micromonosporaceae | _g__Asanoa	0.000615535	0.000774905	0	0	0.000866521
_p__Proteobacteria | _c__Gammaproteobacteria | _o__Enterobacterales | _f__Morganellaceae | _g__Proteus	0.000610865	0.00077541	0	0	0.000853563
_p__Firmicutes | _c__Bacilli | _o__Lactobacillales | _f__Enterococcaceae | _g__Enterococcus	0.00060394	0.0008853	0	0.00217562	0
_p__Actinobacteriota | _c__Actinobacteria | _o__Propionibacteriales | _f__Nocardioidaceae | _g__Aeromicrobium	0.00059994	0.00077541	0	0.00247329	0
_p__Cyanobacteria | _c__Cyanobacteriia | _o__Cyanobacteriales | _f__Xenococcaceae | _g__Pleurocapsa_PCC-7319	0.00059913	0	0.00231976	0.00247329	0
_p__Campylobacterota | _c__Campylobacteria | _o__Campylobacterales | _f__Sulfurospirillaceae | _g__Sulfurospirillum	0.000589458	0	0	0	0.00157189
_p__Proteobacteria | _c__Gammaproteobacteria | _o__Burkholderiales | _f__Oxalobacteraceae | _g__Oxalobacter	0.000586778	0.0008853	0	0.00203832	0
_p__Proteobacteria | _c__Gammaproteobacteria | _o__Enterobacterales | _f__Aeromonadaceae | _g__Oceanimonas	0.000579939	0	0.00463951	0	0
_p__Myxococcota | _c__Polyangia | _o__Blfdi19 | _f__ | _g__unclassified	0.000579771	0.000987521	0	0	0.000558534
_p__Cyanobacteria | _c__Cyanobacteriia | _o__Leptolyngbyales | _f__Leptolyngbyaceae | _g__Leptolyngbya_PCC-6306	0.000579735	0	0	0.00203832	0.000866521
_p__Proteobacteria | _c__Gammaproteobacteria | _o__Methylococcales | _f__Methylomonadaceae | _g__Methylomicrobium	0.000578392	0.000675858	0	0	0.000866521
_p__Bacteroidota | _c__Bacteroidia | _o__Chitinophagales | _f__Chitinophagaceae | _g__Ferruginibacter	0.000571911	0.0015251	0	0	0
_p__Proteobacteria | _c__Gammaproteobacteria | _o__Burkholderiales | _f__Aquaspirillaceae | _g__Microvirgula	0.0005688	0	0	0	0.0015168
_p__Planctomycetota | _c__Planctomycetes | _o__Gemmatales | _f__Gemmataceae | _g__	0.000564097	0.000637739	0	0	0.000866521
_p__Proteobacteria | _c__Alphaproteobacteria | _o__Rhizobiales | _f__Beijerinckiaceae | _g__28-YEA-48	0.000564097	0.000637739	0	0	0.000866521
_p__Firmicutes | _c__Bacilli | _o__Bacillales | _f__Bacillaceae | _g__Halobacillus	0.000559238	0.000637739	0	0	0.000853563
_p__Proteobacteria | _c__Gammaproteobacteria | _o__Enterobacterales | _f__Moritellaceae | _g__Moritella	0.000557611	0	0	0.00247329	0.000662532
_p__Proteobacteria | _c__Alphaproteobacteria | _o__Rhodobacterales | _f__Rhodobacteraceae | _g__Yangia	0.000553813	0	0.00247967	0	0.00065028
_p__Actinobacteriota | _c__Acidimicrobiia | _o__Microtrichales | _f__Ilumatobacteraceae | _g__Ilumatobacter	0.000553016	0	0	0.00247329	0.00065028
_p__Proteobacteria | _c__Gammaproteobacteria | _o__Burkholderiales | _f__Comamonadaceae | _g__Variovorax	0.000549757	0.000637739	0	0	0.000828281
_p__Proteobacteria | _c__Alphaproteobacteria | _o__Caulobacterales | _f__Parvularculaceae | _g__Parvularcula	0.000549084	0.000639795	0	0.00247329	0
_p__Bacteroidota | _c__Bacteroidia | _o__Flavobacteriales | _f__Flavobacteriaceae | _g__Mariniflexile	0.000544567	0	0	0	0.00145218
_p__Cyanobacteria | _c__Cyanobacteriia | _o__Pseudanabaenales | _f__Pseudanabaenaceae | _g__Pseudanabaena_PCC-7367	0.000539228	0.00077541	0	0	0.000662532
_p__Proteobacteria | _c__Gammaproteobacteria | _o__Burkholderiales | _f__Hydrogenophilaceae | _g__Tepidiphilus	0.000534833	0.000572659	0	0	0.000853563
_p__Firmicutes | _c__Clostridia | _o__Peptostreptococcales-Tissierellales | _f__Peptostreptococcaceae | _g__Peptoclostridium	0.000533824	0	0.00231976	0	0.00065028
_p__Proteobacteria | _c__Alphaproteobacteria | _o__Sphingomonadales | _f__Sphingomonadaceae | _g__Polymorphobacter	0.000530702	0.00141521	0	0	0
_p__Proteobacteria | _c__Alphaproteobacteria | _o__Rhizobiales | _f__Rhizobiaceae | _g__Candidatus_Hodgkinia	0.000529893	0.000639795	0.00231976	0	0
_p__Proteobacteria | _c__Gammaproteobacteria | _o__Burkholderiales | _f__Oxalobacteraceae | _g__Noviherbaspirillum	0.000529536	0	0	0	0.0014121
_p__Proteobacteria | _c__Gammaproteobacteria | _o__Ectothiorhodospirales | _f__Ectothiorhodospiraceae | _g__Ectothiorhodospira	0.00052948	0	0	0	0.00141195
_p__Bacteroidota | _c__Bacteroidia | _o__Flavobacteriales | _f__Flavobacteriaceae | _g__	0.000527129	0	0	0.00247329	0.000581247
_p__Bacteroidota | _c__Bacteroidia | _o__Flavobacteriales | _f__Flavobacteriaceae | _g__Lutibacter	0.000522538	0.000572659	0.00246233	0	0
_p__Actinobacteriota | _c__Thermoleophilia | _o__Gaiellales | _f__Gaiellaceae | _g__Gaiella	0.000522538	0.000572659	0.00246233	0	0
_p__Cyanobacteria | _c__Cyanobacteriia | _o__Synechococcales | _f__Cyanobiaceae | _g__Cyanobium_PCC-6307	0.000522538	0.000572659	0.00246233	0	0
_p__Cyanobacteria | _c__Cyanobacteriia | _o__Phormidesmiales | _f__Phormidesmiaceae | _g__Phormidium_MBIC10003	0.000519353	0	0.00247967	0	0.000558385
_p__Firmicutes | _c__Desulfotomaculia | _o__Desulfotomaculales | _f__Desulfotomaculaceae | _g__Desulfohalotomaculum	0.000519353	0	0.00247967	0	0.000558385
_p__Proteobacteria | _c__Gammaproteobacteria | _o__Burkholderiales | _f__Comamonadaceae | _g__Tepidimonas	0.000519353	0	0.00247967	0	0.000558385
_p__Cyanobacteria | _c__Cyanobacteriia | _o__Cyanobacteriales | _f__Xenococcaceae | _g__Stanieria_PCC-7437	0.000517641	0.00138038	0	0	0
_p__Proteobacteria | _c__Alphaproteobacteria | _o__Ferrovibrionales | _f__Taonella | _g__	0.000517641	0.00138038	0	0	0
_p__Cyanobacteria | _c__Cyanobacteriia | _o__Phormidesmiales | _f__Nodosilineaceae | _g__Leptolyngbya_PCC-6406	0.000517641	0.00138038	0	0	0
_p__NB1-j | _c__ | _o__unclassified | _f__unclassified | _g__unclassified	0.000517241	0	0.00246233	0	0.000558534
_p__Chloroflexi | _c__Chloroflexia | _o__Chloroflexales | _f__Chloroflexaceae | _g__Candidatus_Chlorothrix	0.000513611	0.000690188	0	0.00203832	0
_p__Firmicutes | _c__Clostridia | _o__Oscillospirales | _f__Ruminococcaceae | _g__Ruminococcus	0.000513611	0.000690188	0	0.00203832	0
_p__Proteobacteria | _c__Gammaproteobacteria | _o__Enterobacterales | _f__Alteromonadaceae | _g__	0.000512765	0	0	0.00215128	0.00065028
_p__Proteobacteria | _c__Alphaproteobacteria | _o__Elsterales | _f__URHD0088 | _g__	0.000512267	0.00136605	0	0	0
_p__Proteobacteria | _c__Gammaproteobacteria | _o__Chromatiales | _f__Chromatiaceae | _g__Thioalkalicoccus	0.000511875	0.000639795	0	0.00217562	0
_p__Bacteroidota | _c__Bacteroidia | _o__Bacteroidales | _f__Rikenellaceae | _g__Alistipes	0.000510211	0.000774905	0	0	0.000585658
_p__Actinobacteriota | _c__Actinobacteria | _o__Propionibacteriales | _f__Propionibacteriaceae | _g__Marinilutecoccus	0.000509591	0	0.00231976	0	0.000585658
_p__Proteobacteria | _c__Gammaproteobacteria | _o__Enterobacterales | _f__Colwelliaceae | _g__Colwellia	0.000509591	0	0.00231976	0	0.000585658
_p__Bacteroidota | _c__Bacteroidia | _o__Flavobacteriales | _f__Flavobacteriaceae | _g__Tenacibaculum	0.00050958	0	0	0.00407664	0
_p__Firmicutes | _c__Bacilli | _o__Lactobacillales | _f__Lactobacillaceae | _g__Lacticaseibacillus	0.000508833	0.000639795	0	0.00215128	0
_p__Bacteroidota | _c__Bacteroidia | _o__Cytophagales | _f__Cyclobacteriaceae | _g__Tunicatimonas	0.000505546	0	0.00231976	0	0.000574871
_p__Chloroflexi | _c__Chloroflexia | _o__Chloroflexales | _f__Chloroflexaceae | _g__Chloroflexus	0.000505526	0.00134807	0	0	0
_p__Verrucomicrobiota | _c__Verrucomicrobiae | _o__Arctic97B-4_marine_group | _f__ | _g__unclassified	0.000501824	0.0013382	0	0	0
_p__Verrucomicrobiota | _c__Chlamydiae | _o__Chlamydiales | _f__Chlamydiaceae | _g__Candidatus_Amphibiichlamydia	0.000498012	0	0	0	0.00132803
_p__Deinococcota | _c__Deinococci | _o__Thermales | _f__Thermaceae | _g__Thermus	0.000497566	0	0.0027245	0	0.000418676
_p__Proteobacteria | _c__Gammaproteobacteria | _o__Gammaproteobacteria_Incertae_Sedis | _f__Unknown_Family | _g__Wenzhouxiangella	0.000497302	0.000675858	0	0	0.00065028
_p__Thermotogota | _c__Thermotogae | _o__Mesoaciditogales | _f__Mesoaciditogaceae | _g__	0.000496582	0.000414862	0	0	0.000909355
_p__Proteobacteria | _c__Alphaproteobacteria | _o__Rhodospirillales | _f__Rhodospirillaceae | _g__Roseospirillum	0.000496582	0.000414862	0	0	0.000909355
_p__Firmicutes | _c__Bacilli | _o__Thermicanales | _f__Thermicanaceae | _g__Thermicanus	0.000496136	0.000414862	0.0027245	0	0
_p__Firmicutes | _c__Bacilli | _o__Lactobacillales | _f__Aerococcaceae | _g__Aerococcus	0.000491574	0	0	0.00217562	0.000585658
_p__Entotheonellaeota | _c__Entotheonellia | _o__Entotheonellales | _f__Entotheonellaceae | _g__Candidatus_Entotheonella	0.000491574	0	0	0.00217562	0.000585658
_p__Proteobacteria | _c__Gammaproteobacteria | _o__Pseudomonadales | _f__Halomonadaceae | _g__Chromohalobacter	0.000491574	0	0	0.00217562	0.000585658
_p__Proteobacteria | _c__Alphaproteobacteria | _o__Alphaproteobacteria_Incertae_Sedis | _f__Unknown_Family | _g__Neomegalonema	0.000488532	0	0	0.00215128	0.000585658
_p__Bacteroidota | _c__Bacteroidia | _o__Bacteroidales | _f__SB-5 | _g__	0.000487561	0.00130016	0	0	0
_p__Proteobacteria | _c__Gammaproteobacteria | _o__Xanthomonadales | _f__Rhodanobacteraceae | _g__Frateuria	0.000486699	0.000572659	0	0.00217562	0
_p__Proteobacteria | _c__Gammaproteobacteria | _o__Methylococcales | _f__Methylomonadaceae | _g__Methylobacter	0.000481949	0	0	0	0.0012852
_p__Proteobacteria | _c__Alphaproteobacteria | _o__Azospirillales | _f__Azospirillales_Incertae_Sedis | _g__Stella	0.000481402	0	0	0.00217562	0.000558534
_p__Acidobacteriota | _c__Blastocatellia | _o__Blastocatellales | _f__Blastocatellaceae | _g__Stenotrophobacter	0.000479846	0.00127959	0	0	0
_p__Actinobacteriota | _c__Actinobacteria | _o__Frankiales | _f__Geodermatophilaceae | _g__Geodermatophilus	0.000471414	0.000675858	0	0	0.000581247
_p__Actinobacteriota | _c__Actinobacteria | _o__Micrococcales | _f__Microbacteriaceae | _g__Candidatus_Aquiluna	0.000470055	0.00125348	0	0	0
_p__Proteobacteria | _c__Gammaproteobacteria | _o__Enterobacterales | _f__Vibrionaceae | _g__Salinivibrio	0.000466179	0.000414862	0	0	0.000828281
_p__Cyanobacteria | _c__Cyanobacteriia | _o__Cyanobacteriales | _f__Nostocaceae | _g__Nostoc_PCC-7107	0.000466179	0.000414862	0	0	0.000828281
_p__Proteobacteria | _c__Gammaproteobacteria | _o__Enterobacterales | _f__Enterobacteriaceae | _g__Klebsiella	0.000466165	0	0	0.00247329	0.000418676
_p__Bacteroidota | _c__Bacteroidia | _o__Chitinophagales | _f__Chitinophagaceae | _g__Niastella	0.000464734	0.000414862	0	0.00247329	0
_p__Proteobacteria | _c__Alphaproteobacteria | _o__Sphingomonadales | _f__Sphingomonadaceae | _g__Sphingorhabdus	0.000458602	0.000572659	0	0	0.00065028
_p__Proteobacteria | _c__Gammaproteobacteria | _o__Pseudomonadales | _f__Halieaceae | _g__Congregibacter	0.00045712	0.000637739	0	0	0.000581247
_p__Bacteroidota | _c__Bacteroidia | _o__Flavobacteriales | _f__Weeksellaceae | _g__Cloacibacterium	0.000455089	0.000563291	0	0	0.00065028
_p__Proteobacteria | _c__Gammaproteobacteria | _o__Salinisphaerales | _f__Salinisphaeraceae | _g__Salinisphaera	0.000455089	0.000563291	0	0	0.00065028
_p__Cyanobacteria | _c__Cyanobacteriia | _o__Phormidesmiales | _f__Nodosilineaceae | _g__Nodosilinea_PCC-7104	0.00045467	0.00121245	0	0	0
_p__Firmicutes | _c__Bacilli | _o__Paenibacillales | _f__Paenibacillaceae | _g__Cohnella	0.000445543	0.000414862	0.00231976	0	0
_p__Bacteroidota | _c__Bacteroidia | _o__Flavobacteriales | _f__Flavobacteriaceae | _g__Mesoflavibacter	0.000437063	0.0011655	0	0	0
_p__Actinobacteriota | _c__Actinobacteria | _o__Micrococcales | _f__Microbacteriaceae | _g__Leucobacter	0.000437063	0.0011655	0	0	0
_p__Bacteroidota | _c__Bacteroidia | _o__Flavobacteriales | _f__Flavobacteriaceae | _g__Salegentibacter	0.000437063	0.0011655	0	0	0
_p__Firmicutes | _c__Bacilli | _o__Erysipelotrichales | _f__Erysipelatoclostridiaceae | _g__Erysipelatoclostridium	0.000437063	0.0011655	0	0	0
_p__Proteobacteria | _c__Alphaproteobacteria | _o__Rhodobacterales | _f__Rhodobacteraceae | _g__Pseudoruegeria	0.000437063	0.0011655	0	0	0
_p__Firmicutes | _c__Clostridia | _o__Peptococcales | _f__Peptococcaceae | _g__Peptococcus	0.000437063	0.0011655	0	0	0
_p__Verrucomicrobiota | _c__Lentisphaeria | _o__Victivallales | _f__vadinBE97 | _g__	0.000437063	0.0011655	0	0	0
_p__Firmicutes | _c__Incertae_Sedis | _o__DTU014 | _f__ | _g__unclassified	0.000437063	0.0011655	0	0	0
_p__Elusimicrobiota | _c__Endomicrobia | _o__Endomicrobiales | _f__Endomicrobiaceae | _g__Endomicrobium	0.000437063	0.0011655	0	0	0
_p__Firmicutes | _c__Bacilli | _o__Lactobacillales | _f__Aerococcaceae | _g__Aerosphaera	0.000437063	0.0011655	0	0	0
_p__Actinobacteriota | _c__Actinobacteria | _o__Micrococcales | _f__Intrasporangiaceae | _g__Arsenicicoccus	0.000435199	0	0	0	0.00116053
_p__Proteobacteria | _c__Gammaproteobacteria | _o__Enterobacterales | _f__Enterobacteriaceae | _g__Kosakonia	0.000431153	0	0	0	0.00114974
_p__Proteobacteria | _c__Gammaproteobacteria | _o__Pseudomonadales | _f__Moraxellaceae | _g__Alkanindiges	0.000430324	0.000572659	0	0	0.000574871
_p__Planctomycetota | _c__Phycisphaerae | _o__MSBL9 | _f__SG8-4 | _g__	0.000430324	0.000572659	0	0	0.000574871
_p__Proteobacteria | _c__Alphaproteobacteria | _o__Azospirillales | _f__Azospirillaceae | _g__Rhodocista	0.000429494	0.00114532	0	0	0
_p__Actinobacteriota | _c__Coriobacteriia | _o__Coriobacteriales | _f__Eggerthellaceae | _g__Denitrobacterium	0.000429016	0	0	0	0.00114404
_p__Bacteroidota | _c__Bacteroidia | _o__Sphingobacteriales | _f__Sphingobacteriaceae | _g__Anseongella	0.000424881	0.00113302	0	0	0
_p__Actinobacteriota | _c__Actinobacteria | _o__Actinomycetales | _f__Actinomycetales_Incertae_Sedis | _g__Candidatus_Ancillula	0.000424881	0.00113302	0	0	0
_p__Firmicutes | _c__Clostridia | _o__Peptococcales | _f__Peptococcaceae | _g__Desulfonispora	0.000424881	0.00113302	0	0	0
_p__Proteobacteria | _c__Gammaproteobacteria | _o__Burkholderiales | _f__Oxalobacteraceae | _g__Actimicrobium	0.000424881	0.00113302	0	0	0
_p__Patescibacteria | _c__ABY1 | _o__Candidatus_Komeilibacteria | _f__ | _g__unclassified	0.000424881	0.00113302	0	0	0
_p__Cyanobacteria | _c__Cyanobacteriia | _o__Phormidesmiales | _f__Phormidesmiaceae | _g__Phormidesmis_ANTLACV51	0.000424881	0.00113302	0	0	0
_p__Proteobacteria | _c__Alphaproteobacteria | _o__Rhodobacterales | _f__Rhodobacteraceae | _g__Lutimaribacter	0.000424483	0.000414862	0	0.00215128	0
_p__Proteobacteria | _c__Gammaproteobacteria | _o__Burkholderiales | _f__Comamonadaceae | _g__Xylophilus	0.000411794	0	0	0.00203832	0.000418676
_p__Proteobacteria | _c__Gammaproteobacteria | _o__Enterobacterales | _f__Succinivibrionaceae | _g__Succinimonas	0.000410363	0.000414862	0	0.00203832	0
_p__Proteobacteria | _c__Gammaproteobacteria | _o__Enterobacterales | _f__Pasteurellaceae | _g__Histophilus	0.000405453	0	0	0	0.00108121
_p__Proteobacteria | _c__Gammaproteobacteria | _o__Burkholderiales | _f__Burkholderiaceae | _g__Polynucleobacter	0.000396927	0.000639795	0	0	0.000418676
_p__Proteobacteria | _c__Gammaproteobacteria | _o__Burkholderiales | _f__Burkholderiaceae | _g__Cupriavidus	0.000395496	0.00105466	0	0	0
_p__Proteobacteria | _c__Gammaproteobacteria | _o__Pseudomonadales | _f__Halomonadaceae | _g__Halovibrio	0.000371751	0.000572659	0	0	0.000418676
_p__Bacteroidota | _c__Bacteroidia | _o__Flavobacteriales | _f__Weeksellaceae | _g__Elizabethkingia	0.00037115	0.000414862	0	0	0.000574871
_p__Proteobacteria | _c__Alphaproteobacteria | _o__Parvibaculales | _f__Parvibaculaceae | _g__	0.000366808	0.000978153	0	0	0
_p__Myxococcota | _c__Polyangia | _o__Polyangiales | _f__Polyangiaceae | _g__Byssovorax	0.000366454	0	0	0	0.000977211
_p__Actinobacteriota | _c__Actinobacteria | _o__Propionibacteriales | _f__Propionibacteriaceae | _g__Propionibacterium	0.000341008	0	0	0	0.000909355
_p__Firmicutes | _c__Clostridia | _o__Oscillospirales | _f__Hungateiclostridiaceae | _g__	0.000341008	0	0	0	0.000909355
_p__Firmicutes | _c__Negativicutes | _o__Veillonellales-Selenomonadales | _f__Selenomonadaceae | _g__Megamonas	0.000341008	0	0	0	0.000909355
_p__Proteobacteria | _c__Gammaproteobacteria | _o__Enterobacterales | _f__Morganellaceae | _g__Xenorhabdus	0.000341008	0	0	0	0.000909355
_p__Proteobacteria | _c__Alphaproteobacteria | _o__Rhodobacterales | _f__Rhodobacteraceae | _g__Maritimibacter	0.000340562	0	0.0027245	0	0
_p__Bacteroidota | _c__Bacteroidia | _o__Bacteroidales | _f__Prolixibacteraceae | _g__Draconibacterium	0.000340562	0	0.0027245	0	0
_p__Halobacterota | _c__Halobacteria | _o__Halobacterales | _f__Halomicrobiaceae | _g__Halomicroarcula	0.000340562	0	0.0027245	0	0
_p__Proteobacteria | _c__Gammaproteobacteria | _o__Burkholderiales | _f__Comamonadaceae | _g__Candidatus_Symbiobacter	0.000340562	0	0.0027245	0	0
_p__Firmicutes | _c__Clostridia | _o__Oscillospirales | _f__Oscillospiraceae | _g__Oscillibacter	0.000340562	0	0.0027245	0	0
_p__Proteobacteria | _c__Alphaproteobacteria | _o__Rhizobiales | _f__Methylopilaceae | _g__Methylopila	0.000340562	0	0.0027245	0	0
_p__Actinobacteriota | _c__Acidimicrobiia | _o__Acidimicrobiales | _f__Acidimicrobiaceae | _g__Acidimicrobium	0.000340562	0	0.0027245	0	0
_p__Proteobacteria | _c__Gammaproteobacteria | _o__Burkholderiales | _f__Nitrosomonadaceae | _g__Ellin6067	0.000340562	0	0.0027245	0	0
_p__Desulfobacterota | _c__Desulfovibrionia | _o__Desulfovibrionales | _f__Desulfovibrionaceae | _g__Lawsonia	0.000331988	0.0008853	0	0	0
_p__Cyanobacteria | _c__Cyanobacteriia | _o__Cyanobacteriales | _f__Rubidibacteraceae | _g__Dactylococcopsis_PCC-8305	0.000331988	0.0008853	0	0	0
_p__Bacteroidota | _c__Bacteroidia | _o__Sphingobacteriales | _f__NS11-12_marine_group | _g__	0.000331988	0.0008853	0	0	0
_p__Proteobacteria | _c__Gammaproteobacteria | _o__Pseudomonadales | _f__Nitrincolaceae | _g__Marinobacterium	0.000331988	0.0008853	0	0	0
_p__Proteobacteria | _c__Gammaproteobacteria | _o__Acidithiobacillales | _f__Acidithiobacillaceae | _g__Acidithiobacillus	0.000331988	0.0008853	0	0	0
_p__Firmicutes | _c__Bacilli | _o__Lactobacillales | _f__Carnobacteriaceae | _g__Allofustis	0.000331988	0.0008853	0	0	0
_p__Proteobacteria | _c__Gammaproteobacteria | _o__Enterobacterales | _f__Pasteurellaceae | _g__Actinobacillus	0.000331988	0.0008853	0	0	0
_p__Bacteroidota | _c__Bacteroidia | _o__Chitinophagales | _f__Chitinophagaceae | _g__Dinghuibacter	0.000331988	0.0008853	0	0	0
_p__Aquificota | _c__Aquificae | _o__Aquificales | _f__Aquificaceae | _g__Hydrogenobacter	0.000331988	0.0008853	0	0	0
_p__Desulfobacterota | _c__Desulfovibrionia | _o__Desulfovibrionales | _f__Desulfomicrobiaceae | _g__Desulfomicrobium	0.000324945	0	0	0	0.000866521
_p__Proteobacteria | _c__Gammaproteobacteria | _o__Enterobacterales | _f__Morganellaceae | _g__Photorhabdus	0.000324945	0	0	0	0.000866521
_p__Actinobacteriota | _c__Actinobacteria | _o__Corynebacteriales | _f__Tsukamurellaceae | _g__Tsukamurella	0.000324945	0	0	0	0.000866521
_p__Campylobacterota | _c__Campylobacteria | _o__Campylobacterales | _f__Sulfurimonadaceae | _g__Sulfurimonas	0.000324945	0	0	0	0.000866521
_p__Actinobacteriota | _c__Actinobacteria | _o__Micrococcales | _f__Micrococcaceae | _g__Pseudarthrobacter	0.000324945	0	0	0	0.000866521
_p__Firmicutes | _c__Clostridia | _o__Clostridiales | _f__Caloramatoraceae | _g__Caloramator	0.000324945	0	0	0	0.000866521
_p__Proteobacteria | _c__Alphaproteobacteria | _o__Rhizobiales | _f__Beijerinckiaceae | _g__Pseudochelatococcus	0.000324945	0	0	0	0.000866521
_p__Actinobacteriota | _c__Actinobacteria | _o__Micrococcales | _f__Microbacteriaceae | _g__MWH-Ta3	0.000320086	0	0	0	0.000853563
_p__Proteobacteria | _c__Gammaproteobacteria | _o__Enterobacterales | _f__Pasteurellaceae | _g__Gallibacterium	0.000320086	0	0	0	0.000853563
_p__Cyanobacteria | _c__Cyanobacteriia | _o__Cyanobacteriales | _f__Microcystaceae | _g__Synechocystis_PCC-6803	0.000320086	0	0	0	0.000853563
_p__Chloroflexi | _c__Anaerolineae | _o__Anaerolineales | _f__Anaerolineaceae | _g__	0.000320086	0	0	0	0.000853563
_p__Proteobacteria | _c__Gammaproteobacteria | _o__Enterobacterales | _f__Pectobacteriaceae | _g__Pectobacterium	0.000320086	0	0	0	0.000853563
_p__Cyanobacteria | _c__Cyanobacteriia | _o__Cyanobacteriales | _f__Chroococcidiopsaceae | _g__Chlorogloea_SAG_1099	0.000320086	0	0	0	0.000853563
_p__Actinobacteriota | _c__Actinobacteria | _o__Micrococcales | _f__ | _g__unclassified	0.000320086	0	0	0	0.000853563
_p__Actinobacteriota | _c__Actinobacteria | _o__Streptosporangiales | _f__Streptosporangiaceae | _g__Planobispora	0.000320086	0	0	0	0.000853563
_p__Actinobacteriota | _c__Coriobacteriia | _o__Coriobacteriales | _f__Coriobacteriales_Incertae_Sedis | _g__Raoultibacter	0.000312577	0.000414862	0	0	0.000418676
_p__Actinobacteriota | _c__Actinobacteria | _o__Micromonosporales | _f__Micromonosporaceae | _g__Actinoplanes	0.000311147	0.000829724	0	0	0
_p__Bacteroidota | _c__Bacteroidia | _o__Cytophagales | _f__Spirosomaceae | _g__Arcicella	0.000311147	0.000829724	0	0	0
_p__Actinobacteriota | _c__Actinobacteria | _o__Bifidobacteriales | _f__Bifidobacteriaceae | _g__Bifidobacterium	0.000310605	0	0	0	0.000828281
_p__Halanaerobiaeota | _c__Halanaerobiia | _o__Halanaerobiales | _f__Halanaerobiaceae | _g__Halocella	0.000310605	0	0	0	0.000828281
_p__Firmicutes | _c__Desulfotomaculia | _o__Desulfotomaculales | _f__Desulfurisporaceae | _g__SCADC1-2-3	0.000310605	0	0	0	0.000828281
_p__Proteobacteria | _c__Alphaproteobacteria | _o__Rhizobiales | _f__Rhodomicrobiaceae | _g__Rhodomicrobium	0.000310605	0	0	0	0.000828281
_p__Firmicutes | _c__Clostridia | _o__Lachnospirales | _f__Lachnospiraceae | _g__Eubacterium_ruminantium_group	0.000310605	0	0	0	0.000828281
_p__Bacteroidota | _c__Bacteroidia | _o__Flavobacteriales | _f__Flavobacteriaceae | _g__Flavirhabdus	0.000310605	0	0	0	0.000828281
_p__Proteobacteria | _c__Gammaproteobacteria | _o__Burkholderiales | _f__Oxalobacteraceae | _g__Paucimonas	0.000310605	0	0	0	0.000828281
_p__Bacteroidota | _c__Bacteroidia | _o__Cytophagales | _f__Spirosomaceae | _g__Taeseokella	0.000309958	0	0.00247967	0	0
_p__Bacteroidota | _c__Bacteroidia | _o__Bacteroidales | _f__Paludibacteraceae | _g__F0058	0.000309958	0	0.00247967	0	0
_p__Firmicutes | _c__Clostridia | _o__Peptostreptococcales-Tissierellales | _f__Family_XI | _g__Anaerosalibacter	0.000309958	0	0.00247967	0	0
_p__Firmicutes | _c__Clostridia | _o__Lachnospirales | _f__Lachnospiraceae | _g__Eubacterium_oxidoreducens_group	0.000309958	0	0.00247967	0	0
_p__Bacteroidota | _c__Bacteroidia | _o__Cytophagales | _f__MWH-CFBk5 | _g__	0.000309958	0	0.00247967	0	0
_p__Firmicutes | _c__Bacilli | _o__Staphylococcales | _f__Staphylococcaceae | _g__Salinicoccus	0.000309958	0	0.00247967	0	0
_p__Proteobacteria | _c__Gammaproteobacteria | _o__Enterobacterales | _f__Morganellaceae | _g__endosymbionts	0.000309958	0	0.00247967	0	0
_p__MBNT15 | _c__ | _o__unclassified | _f__unclassified | _g__unclassified	0.000309958	0	0.00247967	0	0
_p__Proteobacteria | _c__Gammaproteobacteria | _o__Burkholderiales | _f__Chitinimonadaceae | _g__Chitinimonas	0.000309958	0	0.00247967	0	0
_p__Desulfobacterota | _c__Desulfobacteria | _o__Desulfobacterales | _f__Desulfococcaceae | _g__Desulfonema	0.000309958	0	0.00247967	0	0
_p__Cyanobacteria | _c__Cyanobacteriia | _o__Cyanobacteriales | _f__Nostocaceae | _g__Calothrix_PCC-6303	0.000309958	0	0.00247967	0	0
_p__Patescibacteria | _c__Parcubacteria | _o__ | _f__unclassified | _g__unclassified	0.000309958	0	0.00247967	0	0
_p__Cyanobacteria | _c__Cyanobacteriia | _o__Pseudanabaenales | _f__Pseudanabaenaceae | _g__	0.000309958	0	0.00247967	0	0
_p__Myxococcota | _c__Myxococcia | _o__Myxococcales | _f__Myxococcaceae | _g__Myxococcus	0.000309958	0	0.00247967	0	0
_p__Actinobacteriota | _c__Actinobacteria | _o__Streptosporangiales | _f__Streptosporangiaceae | _g__Nonomuraea	0.000309958	0	0.00247967	0	0
_p__Thermotogota | _c__Thermotogae | _o__Thermotogales | _f__Fervidobacteriaceae | _g__Thermopallium	0.000309958	0	0.00247967	0	0
_p__Firmicutes | _c__Bacilli | _o__Lactobacillales | _f__Lactobacillaceae | _g__Leuconostoc	0.000309958	0	0.00247967	0	0
_p__Planctomycetota | _c__BD7-11 | _o__ | _f__unclassified | _g__unclassified	0.000309958	0	0.00247967	0	0
_p__Proteobacteria | _c__Gammaproteobacteria | _o__Enterobacterales | _f__Pasteurellaceae | _g__Pasteurella	0.000309161	0	0	0.00247329	0
_p__Bacteroidota | _c__Bacteroidia | _o__Flavobacteriales | _f__Flavobacteriaceae | _g__Robiginitalea	0.000309161	0	0	0.00247329	0
_p__Proteobacteria | _c__Gammaproteobacteria | _o__Pseudomonadales | _f__Alcanivoracaceae1 | _g__Alcanivorax	0.000309161	0	0	0.00247329	0
_p__Actinobacteriota | _c__Actinobacteria | _o__Micrococcales | _f__Micrococcaceae | _g__Nesterenkonia	0.000309161	0	0	0.00247329	0
_p__Proteobacteria | _c__Gammaproteobacteria | _o__Nitrococcales | _f__Halorhodospiraceae | _g__Alkalilimnicola	0.000309161	0	0	0.00247329	0
_p__Proteobacteria | _c__Gammaproteobacteria | _o__Burkholderiales | _f__Rhodocyclaceae | _g__Dechlorobacter	0.000309161	0	0	0.00247329	0
_p__Actinobacteriota | _c__Actinobacteria | _o__Actinomycetales | _f__Actinomycetaceae | _g__F0332	0.000309161	0	0	0.00247329	0
_p__Bacteroidota | _c__Bacteroidia | _o__Flavobacteriales | _f__Blattabacteriaceae | _g__Candidatus_Sulcia	0.000309161	0	0	0.00247329	0
_p__Firmicutes | _c__Desulfotomaculia | _o__Desulfotomaculales | _f__Desulfurisporaceae | _g__Desulfofundulus	0.000309161	0	0	0.00247329	0
_p__Planctomycetota | _c__Planctomycetes | _o__Isosphaerales | _f__Isosphaeraceae | _g__Isosphaera	0.000309161	0	0	0.00247329	0
_p__Fusobacteriota | _c__Fusobacteriia | _o__Fusobacteriales | _f__Fusobacteriaceae | _g__Fusobacterium	0.000309161	0	0	0.00247329	0
_p__Actinobacteriota | _c__Actinobacteria | _o__Propionibacteriales | _f__Propionibacteriaceae | _g__Acidipropionibacterium	0.000307791	0	0.00246233	0	0
_p__Bacteroidota | _c__Bacteroidia | _o__Cytophagales | _f__Flammeovirgaceae | _g__Flammeovirga	0.000307791	0	0.00246233	0	0
_p__Thermoplasmatota | _c__Thermoplasmata | _o__JdFR-43 | _f__ | _g__unclassified	0.000307791	0	0.00246233	0	0
_p__Coprothermobacterota | _c__Coprothermobacteria | _o__Coprothermobacterales | _f__Coprothermobacteraceae | _g__Coprothermobacter	0.000307791	0	0.00246233	0	0
_p__Proteobacteria | _c__Gammaproteobacteria | _o__Burkholderiales | _f__Comamonadaceae | _g__Ottowia	0.000307791	0	0.00246233	0	0
_p__Chloroflexi | _c__Dehalococcoidia | _o__S085 | _f__ | _g__unclassified	0.000307791	0	0.00246233	0	0
_p__Proteobacteria | _c__Gammaproteobacteria | _o__Burkholderiales | _f__Nitrosomonadaceae | _g__Nitrosospira	0.000307791	0	0.00246233	0	0
_p__Firmicutes | _c__Bacilli | _o__Aneurinibacillales | _f__Aneurinibacillaceae | _g__Aneurinibacillus	0.000307791	0	0.00246233	0	0
_p__Proteobacteria | _c__Alphaproteobacteria | _o__Rhodobacterales | _f__Rhodobacteraceae | _g__Amaricoccus	0.000307791	0	0.00246233	0	0
_p__Proteobacteria | _c__Gammaproteobacteria | _o__Pseudomonadales | _f__Microbulbiferaceae | _g__Microbulbifer	0.000307791	0	0.00246233	0	0
_p__Proteobacteria | _c__Alphaproteobacteria | _o__Rhizobiales | _f__Beijerinckiaceae | _g__Methylocella	0.000290779	0.00077541	0	0	0
_p__Spirochaetota | _c__Spirochaetia | _o__Spirochaetales | _f__Spirochaetaceae | _g__Spirochaeta_2	0.000290779	0.00077541	0	0	0
_p__Proteobacteria | _c__Gammaproteobacteria | _o__Burkholderiales | _f__Comamonadaceae | _g__Paucibacter	0.000290779	0.00077541	0	0	0
_p__Thermotogota | _c__Thermotogae | _o__Petrotogales | _f__Petrotogaceae | _g__Petrotoga	0.000290779	0.00077541	0	0	0
_p__Bacteroidota | _c__Bacteroidia | _o__Chitinophagales | _f__Saprospiraceae | _g__Lewinella	0.000290779	0.00077541	0	0	0
_p__Bacteroidota | _c__Rhodothermia | _o__Balneolales | _f__Balneolaceae | _g__	0.000290779	0.00077541	0	0	0
_p__Cyanobacteria | _c__Cyanobacteriia | _o__Cyanobacteriales | _f__Xenococcaceae | _g__Chroococcidiopsis_PCC-6712	0.000290779	0.00077541	0	0	0
_p__Bacteroidota | _c__Bacteroidia | _o__Bacteroidales | _f__Williamwhitmaniaceae | _g__BCf9-17_termite_group	0.00029059	0.000774905	0	0	0
_p__Chloroflexi | _c__Anaerolineae | _o__SJA-15 | _f__ | _g__unclassified	0.00029059	0.000774905	0	0	0
_p__Verrucomicrobiota | _c__Chlamydiae | _o__Chlamydiales | _f__Chlamydiaceae | _g__Chlamydia	0.00029059	0.000774905	0	0	0
_p__Actinobacteriota | _c__Actinobacteria | _o__Streptosporangiales | _f__Thermomonosporaceae | _g__Actinocorallia	0.00029059	0.000774905	0	0	0
_p__Elusimicrobiota | _c__Lineage_IIa | _o__ | _f__unclassified | _g__unclassified	0.00029059	0.000774905	0	0	0
_p__Proteobacteria | _c__Alphaproteobacteria | _o__Sneathiellales | _f__Sneathiellaceae | _g__Sneathiella	0.000289969	0	0.00231976	0	0
_p__Bacteroidota | _c__Bacteroidia | _o__Bacteroidales | _f__Marinifilaceae | _g__Odoribacter	0.000289969	0	0.00231976	0	0
_p__Verrucomicrobiota | _c__Chlamydiae | _o__Chlamydiales | _f__Simkaniaceae | _g__	0.000289969	0	0.00231976	0	0
_p__Bacteroidota | _c__Bacteroidia | _o__Flavobacteriales | _f__Flavobacteriaceae | _g__Formosa	0.000289969	0	0.00231976	0	0
_p__Proteobacteria | _c__Gammaproteobacteria | _o__Burkholderiales | _f__Oxalobacteraceae | _g__	0.000289969	0	0.00231976	0	0
_p__Chloroflexi | _c__Anaerolineae | _o__SBR1031 | _f__A4b | _g__OLB13	0.000289969	0	0.00231976	0	0
_p__Proteobacteria | _c__Gammaproteobacteria | _o__Burkholderiales | _f__Alcaligenaceae | _g__Oligella	0.000289969	0	0.00231976	0	0
_p__Firmicutes | _c__Clostridia | _o__Gracilibacteraceae | _f__Gracilibacter | _g__	0.000289969	0	0.00231976	0	0
_p__Firmicutes | _c__Bacilli | _o__Acholeplasmatales | _f__Acholeplasmataceae | _g__Candidatus_Phytoplasma	0.000271952	0	0	0.00217562	0
_p__Proteobacteria | _c__Gammaproteobacteria | _o__Burkholderiales | _f__Burkholderiaceae | _g__Robbsia	0.000271952	0	0	0.00217562	0
_p__Firmicutes | _c__Clostridia | _o__Peptostreptococcales-Tissierellales | _f__Anaerovoracaceae | _g__Eubacterium_nodatum_group	0.00026891	0	0	0.00215128	0
_p__Proteobacteria | _c__Gammaproteobacteria | _o__Nitrococcales | _f__Halorhodospiraceae | _g__Halorhodospira	0.00026891	0	0	0.00215128	0
_p__Bacteroidota | _c__Bacteroidia | _o__Cytophagales | _f__Cyclobacteriaceae | _g__Marinoscillum	0.00026891	0	0	0.00215128	0
_p__Proteobacteria | _c__Alphaproteobacteria | _o__Caulobacterales | _f__Hyphomonadaceae | _g__Henriciella	0.00026891	0	0	0.00215128	0
_p__Verrucomicrobiota | _c__Lentisphaeria | _o__PpalmC41 | _f__ | _g__unclassified	0.000258821	0.000690188	0	0	0
_p__Proteobacteria | _c__Gammaproteobacteria | _o__Xanthomonadales | _f__Xanthomonadaceae | _g__Vulcaniibacterium	0.000258821	0.000690188	0	0	0
_p__Proteobacteria | _c__Alphaproteobacteria | _o__Micavibrionales | _f__Micavibrionaceae | _g__	0.000258821	0.000690188	0	0	0
_p__Myxococcota | _c__Polyangia | _o__Polyangiales | _f__Polyangiaceae | _g__Labilithrix	0.000258821	0.000690188	0	0	0
_p__Proteobacteria | _c__Gammaproteobacteria | _o__Enterobacterales | _f__Psychromonadaceae | _g__Agarivorans	0.00025479	0	0	0.00203832	0
_p__Firmicutes | _c__Bacilli | _o__Bacillales | _f__Bacillaceae | _g__Lentibacillus	0.00025479	0	0	0.00203832	0
_p__Proteobacteria | _c__Gammaproteobacteria | _o__Pseudomonadales | _f__Halieaceae | _g__OM60NOR5_clade	0.00025479	0	0	0.00203832	0
_p__Proteobacteria | _c__Zetaproteobacteria | _o__Mariprofundales | _f__Mariprofundaceae | _g__Mariprofundus	0.00025479	0	0	0.00203832	0
_p__SAR324_cladeMarine_group_B | _c__ | _o__unclassified | _f__unclassified | _g__unclassified	0.00025479	0	0	0.00203832	0
_p__Bacteroidota | _c__Bacteroidia | _o__Sphingobacteriales | _f__Lentimicrobiaceae | _g__Lentimicrobium	0.00025479	0	0	0.00203832	0
_p__Myxococcota | _c__Polyangia | _o__Polyangiales | _f__Polyangiaceae | _g__Sorangium	0.00025479	0	0	0.00203832	0
_p__Proteobacteria | _c__Gammaproteobacteria | _o__Burkholderiales | _f__Alcaligenaceae | _g__Advenella	0.00025479	0	0	0.00203832	0
_p__Firmicutes | _c__Thermaerobacteria | _o__Thermaerobacterales | _f__Thermaerobacteraceae | _g__Thermaerobacter	0.00025479	0	0	0.00203832	0
_p__Campylobacterota | _c__Campylobacteria | _o__Campylobacterales | _f__Arcobacteraceae | _g__Arcobacter	0.00025479	0	0	0.00203832	0
_p__Bacteroidota | _c__Bacteroidia | _o__Flavobacteriales | _f__Cryomorphaceae | _g__	0.000253447	0.000675858	0	0	0
_p__Proteobacteria | _c__Gammaproteobacteria | _o__Methylococcales | _f__Methylomonadaceae | _g__Crenothrix	0.000253447	0.000675858	0	0	0
_p__Firmicutes | _c__Clostridia | _o__Peptostreptococcales-Tissierellales | _f__Peptostreptococcaceae | _g__Paraclostridium	0.000253447	0.000675858	0	0	0
_p__Proteobacteria | _c__Alphaproteobacteria | _o__Kiloniellales | _f__Fodinicurvataceae | _g__Rhodovibrio	0.000253447	0.000675858	0	0	0
_p__Campylobacterota | _c__Campylobacteria | _o__Campylobacterales | _f__Arcobacteraceae | _g__	0.00024845	0	0	0	0.000662532
_p__Cyanobacteria | _c__Cyanobacteriia | _o__Cyanobacteriales | _f__Desertifilaceae | _g__Oscillatoria_SAG892	0.00024845	0	0	0	0.000662532
_p__Proteobacteria | _c__Gammaproteobacteria | _o__Burkholderiales | _f__Burkholderiaceae | _g__Limnobacter	0.00024845	0	0	0	0.000662532
_p__Desulfobacterota | _c__Desulfuromonadia | _o__Geobacterales | _f__Geobacteraceae | _g__Geobacter	0.00024845	0	0	0	0.000662532
_p__Proteobacteria | _c__Gammaproteobacteria | _o__Pseudomonadales | _f__Halomonadaceae | _g__Candidatus_Portiera	0.00024845	0	0	0	0.000662532
_p__Bacteroidota | _c__Bacteroidia | _o__Flavobacteriales | _f__Flavobacteriaceae | _g__Sinomicrobium	0.00024845	0	0	0	0.000662532
_p__Bacteroidota | _c__Bacteroidia | _o__Flavobacteriales | _f__Flavobacteriaceae | _g__Subsaxibacter	0.00024845	0	0	0	0.000662532
_p__Proteobacteria | _c__Gammaproteobacteria | _o__Enterobacterales | _f__Alteromonadaceae | _g__Pseudobowmanella	0.00024845	0	0	0	0.000662532
_p__Bacteroidota | _c__Bacteroidia | _o__Flavobacteriales | _f__Flavobacteriaceae | _g__Aequorivita	0.00024845	0	0	0	0.000662532
_p__Firmicutes | _c__Clostridia | _o__Monoglobales | _f__Monoglobaceae | _g__Monoglobus	0.00024845	0	0	0	0.000662532
_p__Desulfobacterota | _c__Desulfuromonadia | _o__Geobacterales | _f__Geobacteraceae | _g__Geotalea	0.00024845	0	0	0	0.000662532
_p__Proteobacteria | _c__Gammaproteobacteria | _o__Francisellales | _f__Francisellaceae | _g__Francisella	0.00024845	0	0	0	0.000662532
_p__Proteobacteria | _c__Gammaproteobacteria | _o__Burkholderiales | _f__Comamonadaceae | _g__Rhizobacter	0.000243855	0	0	0	0.00065028
_p__Bacteroidota | _c__Bacteroidia | _o__Bacteroidales | _f__Prolixibacteraceae | _g__WCHB1-32	0.000243855	0	0	0	0.00065028
_p__Proteobacteria | _c__Gammaproteobacteria | _o__Burkholderiales | _f__Burkholderiaceae | _g__Candidatus_Tremblaya	0.000243855	0	0	0	0.00065028
_p__Firmicutes | _c__Clostridia | _o__Peptostreptococcales-Tissierellales | _f__Family_XI | _g__Tissierella	0.000243855	0	0	0	0.00065028
_p__Chrysiogenetota | _c__Chrysiogenetes | _o__Chrysiogenales | _f__Chrysiogenaceae | _g__Desulfurispirillum	0.000243855	0	0	0	0.00065028
_p__Halanaerobiaeota | _c__Halanaerobiia | _o__Halanaerobiales | _f__Halanaerobiaceae | _g__Halanaerobium	0.000243855	0	0	0	0.00065028
_p__Proteobacteria | _c__Alphaproteobacteria | _o__Rhizobiales | _f__Rhodobiaceae | _g__Amorphus	0.000243855	0	0	0	0.00065028
_p__Firmicutes | _c__Moorellia | _o__Moorellales | _f__Moorellaceae | _g__Moorella	0.000243855	0	0	0	0.00065028
_p__Bacteroidota | _c__Bacteroidia | _o__Flavobacteriales | _f__Flavobacteriaceae | _g__NS5_marine_group	0.000243855	0	0	0	0.00065028
_p__Desulfobacterota | _c__Desulfuromonadia | _o__Desulfuromonadales | _f__Syntrophotaleaceae | _g__Syntrophotalea	0.000243855	0	0	0	0.00065028
_p__Firmicutes | _c__Clostridia | _o__Lachnospirales | _f__Lachnospiraceae | _g__Lachnospiraceae_NK3A20_group	0.000239923	0.000639795	0	0	0
_p__Firmicutes | _c__Bacilli | _o__Bacillales | _f__Bacillaceae | _g__Oceanobacillus	0.000239923	0.000639795	0	0	0
_p__Proteobacteria | _c__Gammaproteobacteria | _o__Burkholderiales | _f__Chromobacteriaceae | _g__Aquitalea	0.000239923	0.000639795	0	0	0
_p__Bacteroidota | _c__Bacteroidia | _o__Flavobacteriales | _f__Flavobacteriaceae | _g__Zobellia	0.000239923	0.000639795	0	0	0
_p__Firmicutes | _c__Clostridia | _o__Peptostreptococcales-Tissierellales | _f__Fusibacteraceae | _g__Fusibacter	0.000239923	0.000639795	0	0	0
_p__Bacteroidota | _c__Bacteroidia | _o__Chitinophagales | _f__Chitinophagaceae | _g__Terrimonas	0.000239923	0.000639795	0	0	0
_p__Proteobacteria | _c__Alphaproteobacteria | _o__Rhizobiales | _f__Rhodobiaceae | _g__Afifella	0.000239923	0.000639795	0	0	0
_p__Proteobacteria | _c__Gammaproteobacteria | _o__Enterobacterales | _f__Succinivibrionaceae | _g__Ruminobacter	0.000239923	0.000639795	0	0	0
_p__Actinobacteriota | _c__Actinobacteria | _o__Micromonosporales | _f__Micromonosporaceae | _g__Phytomonospora	0.000239923	0.000639795	0	0	0
_p__Actinobacteriota | _c__Actinobacteria | _o__Propionibacteriales | _f__Propionibacteriaceae | _g__Microlunatus	0.000239923	0.000639795	0	0	0
_p__Firmicutes | _c__Clostridia | _o__Clostridiales | _f__Caloramatoraceae | _g__Fonticella	0.000239923	0.000639795	0	0	0
_p__Cyanobacteria | _c__Cyanobacteriia | _o__Cyanobacteriales | _f__Nostocaceae | _g__Scytonema_PCC-7110	0.000239923	0.000639795	0	0	0
_p__Firmicutes | _c__Bacilli | _o__Paenibacillales | _f__Paenibacillaceae | _g__Saccharibacillus	0.000239923	0.000639795	0	0	0
_p__Cyanobacteria | _c__Cyanobacteriia | _o__Cyanobacteriales | _f__Phormidiaceae | _g__Arthrospira_PCC-7345	0.000239923	0.000639795	0	0	0
_p__Cyanobacteria | _c__Cyanobacteriia | _o__Cyanobacteriales | _f__Oscillatoriaceae | _g__Phormidium_ETS-05	0.000239923	0.000639795	0	0	0
_p__Proteobacteria | _c__Alphaproteobacteria | _o__Rhodobacterales | _f__Rhodobacteraceae | _g__Roseibaca	0.000239923	0.000639795	0	0	0
_p__Bacteroidota | _c__Bacteroidia | _o__Bacteroidales | _f__Rs-E47_termite_group | _g__	0.000239923	0.000639795	0	0	0
_p__Firmicutes | _c__Clostridia | _o__Peptostreptococcales-Tissierellales | _f__Peptostreptococcaceae | _g__Clostridioides	0.000239923	0.000639795	0	0	0
_p__Proteobacteria | _c__Gammaproteobacteria | _o__Burkholderiales | _f__Alcaligenaceae | _g__Castellaniella	0.000239923	0.000639795	0	0	0
_p__Proteobacteria | _c__Gammaproteobacteria | _o__Enterobacterales | _f__Morganellaceae | _g__Arsenophonus	0.000239923	0.000639795	0	0	0
_p__Firmicutes | _c__Thermoanaerobacteria | _o__Caldicellulosiruptorales | _f__Caldicellulosiraptoraceae | _g__Caldicellulosiruptor	0.000239923	0.000639795	0	0	0
_p__Proteobacteria | _c__Gammaproteobacteria | _o__Arenicellales | _f__Arenicellaceae | _g__	0.000239152	0.000637739	0	0	0
_p__Proteobacteria | _c__Gammaproteobacteria | _o__Burkholderiales | _f__Chitinibacteraceae | _g__Chitiniphilus	0.000239152	0.000637739	0	0	0
_p__Firmicutes | _c__Clostridia | _o__Oscillospirales | _f__Ruminococcaceae | _g__UBA1819	0.000239152	0.000637739	0	0	0
_p__Cyanobacteria | _c__Cyanobacteriia | _o__Cyanobacteriales | _f__Phormidiaceae | _g__Planktothrix_NIVA-CYA_15	0.000239152	0.000637739	0	0	0
_p__Proteobacteria | _c__Alphaproteobacteria | _o__Rickettsiales | _f__Anaplasmataceae | _g__Anaplasma	0.000239152	0.000637739	0	0	0
_p__Chloroflexi | _c__Chloroflexia | _o__Thermomicrobiales | _f__Thermomicrobiaceae | _g__Sphaerobacter	0.000239152	0.000637739	0	0	0
_p__Actinobacteriota | _c__Actinobacteria | _o__Actinomycetales | _f__Actinomycetaceae | _g__Actinomyces	0.000239152	0.000637739	0	0	0
_p__Actinobacteriota | _c__Actinobacteria | _o__Micrococcales | _f__Intrasporangiaceae | _g__Terrabacter	0.000239152	0.000637739	0	0	0
_p__Proteobacteria | _c__Alphaproteobacteria | _o__Caulobacterales | _f__Hyphomonadaceae | _g__Euryhalocaulis	0.000239152	0.000637739	0	0	0
_p__Firmicutes | _c__Bacilli | _o__Lactobacillales | _f__Lactobacillaceae | _g__Lentilactobacillus	0.000219622	0	0	0	0.000585658
_p__Firmicutes | _c__Clostridia | _o__Clostridia_UCG-014 | _f__ | _g__unclassified	0.000219622	0	0	0	0.000585658
_p__Proteobacteria | _c__Gammaproteobacteria | _o__Pseudomonadales | _f__Oceanospirillaceae | _g__Oceanospirillum	0.000219622	0	0	0	0.000585658
_p__Bacteroidota | _c__Bacteroidia | _o__Chitinophagales | _f__Saprospiraceae | _g__Haliscomenobacter	0.000219622	0	0	0	0.000585658
_p__Bacteroidota | _c__Bacteroidia | _o__Flavobacteriales | _f__Flavobacteriaceae | _g__Maribacter	0.000217967	0	0	0	0.000581247
_p__Proteobacteria | _c__Alphaproteobacteria | _o__Rhizobiales | _f__Beijerinckiaceae | _g__1174-901-12	0.000217967	0	0	0	0.000581247
_p__Actinobacteriota | _c__Actinobacteria | _o__Micrococcales | _f__Dermabacteraceae | _g__Brachybacterium	0.000217967	0	0	0	0.000581247
_p__Firmicutes | _c__Clostridia | _o__Peptostreptococcales-Tissierellales | _f__Anaerovoracaceae | _g__Eubacterium_brachy_group	0.000217967	0	0	0	0.000581247
_p__Cyanobacteria | _c__Cyanobacteriia | _o__Cyanobacteriales | _f__Chroococcidiopsaceae | _g__Chroococcidiopsis_SAG_2023	0.000217967	0	0	0	0.000581247
_p__Campylobacterota | _c__Campylobacteria | _o__Campylobacterales | _f__Rs-M59_termite_group | _g__	0.000215577	0	0	0	0.000574871
_p__Cyanobacteria | _c__Cyanobacteriia | _o__Cyanobacteriales | _f__Cyanobacteriaceae | _g__	0.000215577	0	0	0	0.000574871
_p__Cyanobacteria | _c__Cyanobacteriia | _o__Cyanobacteriales | _f__Nostocaceae | _g__Dolichospermum_NIES41	0.000215577	0	0	0	0.000574871
_p__Firmicutes | _c__Clostridia | _o__Clostridiales | _f__Oxobacteraceae | _g__Oxobacter	0.000215577	0	0	0	0.000574871
_p__Proteobacteria | _c__Alphaproteobacteria | _o__Rhodobacterales | _f__Rhodobacteraceae | _g__Jannaschia	0.000215577	0	0	0	0.000574871
_p__Firmicutes | _c__Clostridia | _o__Peptostreptococcales-Tissierellales | _f__Peptostreptococcaceae | _g__Romboutsia	0.000215577	0	0	0	0.000574871
_p__Actinobacteriota | _c__Actinobacteria | _o__Pseudonocardiales | _f__Pseudonocardiaceae | _g__Saccharothrix	0.000215577	0	0	0	0.000574871
_p__Proteobacteria | _c__Gammaproteobacteria | _o__Burkholderiales | _f__Hydrogenophilaceae | _g__Hydrogenophilus	0.000214747	0.000572659	0	0	0
_p__Proteobacteria | _c__Gammaproteobacteria | _o__Burkholderiales | _f__Rhodocyclaceae | _g__Azonexus	0.000214747	0.000572659	0	0	0
_p__Desulfobacterota | _c__Desulfobacteria | _o__Desulfobacterales | _f__Desulfolunaceae | _g__Desulfofrigus	0.000214747	0.000572659	0	0	0
_p__Proteobacteria | _c__Gammaproteobacteria | _o__Enterobacterales | _f__Hafniaceae | _g__Hafnia-Obesumbacterium	0.000214747	0.000572659	0	0	0
_p__Actinobacteriota | _c__Actinobacteria | _o__Micrococcales | _f__Dermatophilaceae | _g__Austwickia	0.000214747	0.000572659	0	0	0
_p__Proteobacteria | _c__Alphaproteobacteria | _o__Defluviicoccales | _f__ | _g__unclassified	0.000214747	0.000572659	0	0	0
_p__Bacteroidota | _c__Bacteroidia | _o__Bacteroidales | _f__Marinifilaceae | _g__Marinifilum	0.000214747	0.000572659	0	0	0
_p__Proteobacteria | _c__Gammaproteobacteria | _o__Beggiatoales | _f__Beggiatoaceae | _g__Candidatus_Parabeggiatoa	0.000214747	0.000572659	0	0	0
_p__Spirochaetota | _c__Spirochaetia | _o__Spirochaetales | _f__Spirochaetaceae | _g__Borreliella	0.000214747	0.000572659	0	0	0
_p__Firmicutes | _c__Bacilli | _o__Entomoplasmatales | _f__Spiroplasmataceae | _g__Spiroplasma	0.000214747	0.000572659	0	0	0
_p__Firmicutes | _c__Desulfotomaculia | _o__Desulfotomaculales | _f__Pelotomaculaceae | _g__Pelotomaculum	0.000211234	0.000563291	0	0	0
_p__Firmicutes | _c__Clostridia | _o__Peptostreptococcales-Tissierellales | _f__Family_XI | _g__Peptoniphilus	0.000211234	0.000563291	0	0	0
_p__Verrucomicrobiota | _c__Chlamydiae | _o__Chlamydiales | _f__Simkaniaceae | _g__Simkania	0.000211234	0.000563291	0	0	0
_p__Cyanobacteria | _c__Cyanobacteriia | _o__Cyanobacteriales | _f__Phormidiaceae | _g__Tychonema_CCAP_1459-11B	0.000211234	0.000563291	0	0	0
_p__Actinobacteriota | _c__Actinobacteria | _o__Micrococcales | _f__Microbacteriaceae | _g__Clavibacter	0.000211234	0.000563291	0	0	0
_p__Proteobacteria | _c__Alphaproteobacteria | _o__Rhizobiales | _f__Xanthobacteraceae | _g__Rhodopseudomonas	0.000211234	0.000563291	0	0	0
_p__Proteobacteria | _c__Alphaproteobacteria | _o__Rhodospirillales | _f__Rhodospirillaceae | _g__Insolitispirillum	0.000211234	0.000563291	0	0	0
_p__Firmicutes | _c__Bacilli | _o__Erysipelotrichales | _f__Erysipelotrichaceae | _g__Solobacterium	0.00020945	0	0	0	0.000558534
_p__Firmicutes | _c__Thermoanaerobacteria | _o__Thermoanaerobacterales | _f__Thermoanaerobacteraceae | _g__Thermoanaerobacter	0.00020945	0	0	0	0.000558534
_p__Proteobacteria | _c__Alphaproteobacteria | _o__Rhodobacterales | _f__Rhodobacteraceae | _g__Ketogulonicigenium	0.00020945	0	0	0	0.000558534
_p__Proteobacteria | _c__Alphaproteobacteria | _o__Rhizobiales | _f__Rhizobiaceae | _g__Hoeflea	0.00020945	0	0	0	0.000558534
_p__Halanaerobiaeota | _c__Halanaerobiia | _o__Halanaerobiales | _f__Halobacteroidaceae | _g__Orenia	0.00020945	0	0	0	0.000558534
_p__Proteobacteria | _c__Alphaproteobacteria | _o__Acetobacterales | _f__Acetobacteraceae | _g__Siccirubricoccus	0.000209394	0	0	0	0.000558385
_p__Firmicutes | _c__Bacilli | _o__Lactobacillales | _f__Carnobacteriaceae | _g__Atopococcus	0.000209394	0	0	0	0.000558385
_p__Cyanobacteria | _c__Cyanobacteriia | _o__Cyanobacteriales | _f__Chroococcidiopsaceae | _g__Myxosarcina_SAG_3084	0.000209394	0	0	0	0.000558385
_p__Actinobacteriota | _c__Actinobacteria | _o__Micrococcales | _f__Micrococcaceae | _g__Arthrobacter	0.000209394	0	0	0	0.000558385
_p__Firmicutes | _c__Clostridia | _o__Lachnospirales | _f__Lachnospiraceae | _g__Lachnospiraceae_NK4A136_group	0.000209394	0	0	0	0.000558385
_p__Firmicutes | _c__Bacilli | _o__Bacillales | _f__Planococcaceae | _g__Planomicrobium	0.000157004	0	0	0	0.000418676
_p__Actinobacteriota | _c__Actinobacteria | _o__Micrococcales | _f__Dermacoccaceae | _g__Dermacoccus	0.000157004	0	0	0	0.000418676
_p__Firmicutes | _c__Bacilli | _o__Lactobacillales | _f__Lactobacillaceae | _g__Limosilactobacillus	0.000157004	0	0	0	0.000418676
_p__Thermotogota | _c__Thermotogae | _o__Mesoaciditogales | _f__Mesoaciditogaceae | _g__Mesoaciditoga	0.000157004	0	0	0	0.000418676
_p__Desulfobacterota | _c__Desulfobacteria | _o__Desulfobacterales | _f__Desulfobacteraceae | _g__	0.000157004	0	0	0	0.000418676
_p__Bacteroidota | _c__Bacteroidia | _o__Chitinophagales | _f__Chitinophagaceae | _g__	0.000157004	0	0	0	0.000418676
_p__Actinobacteriota | _c__Actinobacteria | _o__Micrococcales | _f__Microbacteriaceae | _g__Agromyces	0.000157004	0	0	0	0.000418676
_p__Myxococcota | _c__Polyangia | _o__Nannocystales | _f__Nannocystaceae | _g__Nannocystis	0.000157004	0	0	0	0.000418676
_p__Firmicutes | _c__Bacilli | _o__Alicyclobacillales | _f__Alicyclobacillaceae | _g__Alicyclobacillus	0.000157004	0	0	0	0.000418676
_p__Desulfobacterota | _c__Desulfarculia | _o__Desulfarculales | _f__Desulfarculaceae | _g__Desulfarculus	0.000157004	0	0	0	0.000418676
_p__Deferribacterota | _c__Deferribacteres | _o__Deferribacterales | _f__Deferribacteraceae | _g__	0.000157004	0	0	0	0.000418676
_p__Proteobacteria | _c__Gammaproteobacteria | _o__Burkholderiales | _f__Oxalobacteraceae | _g__Duganella	0.000157004	0	0	0	0.000418676
_p__Proteobacteria | _c__Alphaproteobacteria | _o__Rhodobacterales | _f__Rhodobacteraceae | _g__Oceanicola	0.000157004	0	0	0	0.000418676
_p__Proteobacteria | _c__Gammaproteobacteria | _o__Burkholderiales | _f__MWH-UniP1_aquatic_group | _g__	0.000155573	0.000414862	0	0	0
_p__Verrucomicrobiota | _c__Verrucomicrobiae | _o__Opitutales | _f__Puniceicoccaceae | _g__A714019	0.000155573	0.000414862	0	0	0
_p__Firmicutes | _c__Desulfitobacteriia | _o__Desulfitobacteriales | _f__Desulfitobacteriaceae | _g__Desulfosporosinus	0.000155573	0.000414862	0	0	0
_p__Actinobacteriota | _c__Thermoleophilia | _o__Solirubrobacterales | _f__Solirubrobacteraceae | _g__Patulibacter	0.000155573	0.000414862	0	0	0
_p__Cyanobacteria | _c__Cyanobacteriia | _o__Leptolyngbyales | _f__Leptolyngbyaceae | _g__Chamaesiphon_PCC-7430	0.000155573	0.000414862	0	0	0
_p__Proteobacteria | _c__Gammaproteobacteria | _o__Burkholderiales | _f__Sulfuricellaceae | _g__Sulfuriferula	0.000155573	0.000414862	0	0	0
_p__Chloroflexi | _c__Anaerolineae | _o__SBR1031 | _f__ | _g__unclassified	0.000155573	0.000414862	0	0	0
_p__Bacteroidota | _c__Bacteroidia | _o__Cytophagales | _f__Cytophagaceae | _g__Siphonobacter	0.000155573	0.000414862	0	0	0
_p__Cyanobacteria | _c__Cyanobacteriia | _o__RD017 | _f__ | _g__unclassified	0.000155573	0.000414862	0	0	0
_p__Proteobacteria | _c__Alphaproteobacteria | _o__Acetobacterales | _f__Acetobacteraceae | _g__Gluconacetobacter	0.000155573	0.000414862	0	0	0
_p__Proteobacteria | _c__Gammaproteobacteria | _o__Chromatiales | _f__Chromatiaceae | _g__Thiocapsa	0.000155573	0.000414862	0	0	0
_p__Proteobacteria | _c__Alphaproteobacteria | _o__Caulobacterales | _f__Hyphomonadaceae | _g__Fretibacter	0.000155573	0.000414862	0	0	0
_p__Proteobacteria | _c__Gammaproteobacteria | _o__Enterobacterales | _f__Pseudoalteromonadaceae | _g__Psychrosphaera	0.000155573	0.000414862	0	0	0
_p__Elusimicrobiota | _c__Elusimicrobia | _o__Elusimicrobiales | _f__Elusimicrobiaceae | _g__Elusimicrobium	0.000155573	0.000414862	0	0	0

## Sheet: Table_S7
genus	stem_length	wet_weight	dry_weight	foliar_surface	stem_diameter	sum
_p__Proteobacteria | _c__Alphaproteobacteria | _o__Sphingomonadales | _f__Sphingomonadaceae | _g__Sphingopyxis	0.500001	0.644641	0.699635	0.715126	0.560619	3.12002
_p__Proteobacteria | _c__Alphaproteobacteria | _o__Rhizobiales | _f__Hyphomicrobiaceae | _g__Hyphomicrobium	0.546256	0.588841	0.608826	0.641704	0.712713	3.09834
_p__Proteobacteria | _c__Alphaproteobacteria | _o__Rhizobiales | _f__Xanthobacteraceae | _g__Bradyrhizobium	0.676719	0.453108	0.535544	0.522986	0.62385	2.81221
_p__Proteobacteria | _c__Alphaproteobacteria | _o__Rhizobiales | _f__Rhizobiaceae | _g__Neorhizobium	0.372247	0.499266	0.564708	0.485316	0.36701	2.28855
_p__Bacteroidota | _c__Bacteroidia | _o__Chitinophagales | _f__Chitinophagaceae | _g__Flavihumibacter	0.473704	0.415594	0.299816	0.502391	0.491719	2.18322
_p__Verrucomicrobiota | _c__Verrucomicrobiae | _o__Verrucomicrobiales | _f__Rubritaleaceae | _g__Luteolibacter	0.583096	0.227093	0.371915	0.419709	0.532523	2.13434
_p__Proteobacteria | _c__Alphaproteobacteria | _o__Sphingomonadales | _f__Sphingomonadaceae | _g__Sphingobium	0.487519	0.326726	0.312501	0.477974	0.48898	2.0937
_p__Bacteroidota | _c__Bacteroidia | _o__Sphingobacteriales | _f__Sphingobacteriaceae | _g__Mucilaginibacter	0.371183	0.349463	0.334267	0.426209	0.555977	2.0371
_p__Verrucomicrobiota | _c__Chlamydiae | _o__Chlamydiales | _f__Parachlamydiaceae | _g__Candidatus_Protochlamydia	0.528386	0.321326	0.287431	0.356603	0.507478	2.00122
_p__Proteobacteria | _c__Alphaproteobacteria | _o__Sphingomonadales | _f__Sphingomonadaceae | _g__Sphingomonas	0.54699	0.290749	0.402208	0.371513	0.371786	1.98325
_p__Proteobacteria | _c__Alphaproteobacteria | _o__Rhodobacterales | _f__Rhodobacteraceae | _g__Rubellimicrobium	0.46452	0.34839	0.425714	0.409055	0.316557	1.96423
_p__Proteobacteria | _c__Gammaproteobacteria | _o__Enterobacterales | _f__Morganellaceae | _g__Incertae_Sedis	0.302041	0.27506	0.395183	0.423457	0.5629	1.95864
_p__Proteobacteria | _c__Gammaproteobacteria | _o__Diplorickettsiales | _f__Diplorickettsiaceae | _g__	0.324424	0.336806	0.260417	0.436692	0.585301	1.94364
_p__Firmicutes | _c__Bacilli | _o__Bacillales | _f__Planococcaceae | _g__Lysinibacillus	0.225338	0.425122	0.458319	0.428606	0.38417	1.92156
_p__Bacteroidota | _c__Bacteroidia | _o__Bacteroidales | _f__Dysgonomonadaceae | _g__	0.32801	0.325055	0.3249	0.421305	0.455412	1.85468
_p__Firmicutes | _c__Bacilli | _o__Bacillales | _f__Bacillaceae | _g__Bacillus	0.273128	0.363437	0.344854	0.458884	0.396033	1.83634
_p__Proteobacteria | _c__Alphaproteobacteria | _o__Rickettsiales | _f__Rickettsiaceae | _g__Rickettsia	0.510967	0.24686	0.328732	0.384842	0.318241	1.78964
_p__Actinobacteriota | _c__Actinobacteria | _o__Corynebacteriales | _f__Nocardiaceae | _g__Gordonia	0.420955	0.264646	0.318206	0.222605	0.529143	1.75555
_p__Bacteroidota | _c__Bacteroidia | _o__Cytophagales | _f__Cyclobacteriaceae | _g__Mongoliitalea	0.375176	0.350784	0.268128	0.382145	0.348136	1.72437
_p__Firmicutes | _c__Clostridia | _o__Oscillospirales | _f__Oscillospiraceae | _g__	0.316994	0.241048	0.25215	0.333504	0.563409	1.7071
_p__Proteobacteria | _c__Alphaproteobacteria | _o__Rhizobiales | _f__Beijerinckiaceae | _g__Methylobacterium.Methylorubrum	0.429854	0.226193	0.329375	0.230526	0.480472	1.69642
_p__Cyanobacteria | _c__Cyanobacteriia | _o__Synechococcales | _f__Cyanobiaceae | _g__Synechococcus_CC9902	0.356441	0.279787	0.365602	0.259985	0.401451	1.66327
_p__Proteobacteria | _c__Gammaproteobacteria | _o__Xanthomonadales | _f__Rhodanobacteraceae | _g__Dokdonella	0.158418	0.407543	0.337774	0.491863	0.261454	1.65705
_p__Actinobacteriota | _c__Actinobacteria | _o__Micrococcales | _f__Micrococcaceae | _g__Micrococcus	0.372432	0.276026	0.30184	0.349092	0.35138	1.65077
_p__Bacteroidota | _c__Bacteroidia | _o__Chitinophagales | _f__Chitinophagaceae | _g__Niabella	0.190996	0.474616	0.311226	0.384547	0.268486	1.62987
_p__Proteobacteria | _c__Gammaproteobacteria | _o__Burkholderiales | _f__Methylophilaceae | _g__Methylotenera	0.368207	0.332199	0.323964	0.231145	0.358016	1.61353
_p__Proteobacteria | _c__Alphaproteobacteria | _o__Rhizobiales | _f__Kaistiaceae | _g__Kaistia	0.563991	0.137621	0.264655	0.254978	0.392043	1.61329
_p__Proteobacteria | _c__Gammaproteobacteria | _o__Burkholderiales | _f__Comamonadaceae | _g__Ramlibacter	0.410098	0.318753	0.288835	0.30981	0.269765	1.59726
_p__Firmicutes | _c__Clostridia | _o__Clostridiales | _f__Clostridiaceae | _g__Clostridium_sensu_stricto_1	0.150956	0.290301	0.348874	0.383197	0.41834	1.59167
_p__Proteobacteria | _c__Gammaproteobacteria | _o__Burkholderiales | _f__Comamonadaceae | _g__Leptothrix	0.171455	0.347316	0.375036	0.31978	0.290622	1.50421
_p__Proteobacteria | _c__Gammaproteobacteria | _o__Burkholderiales | _f__Comamonadaceae | _g__Acidovorax	0.224876	0.210178	0.309292	0.235164	0.512595	1.49211
_p__Proteobacteria | _c__Gammaproteobacteria | _o__Thiotrichales | _f__Thiotrichaceae | _g__	0.35897	0.183797	0.367866	0.220449	0.341974	1.47306
_p__Proteobacteria | _c__Alphaproteobacteria | _o__Kiloniellales | _f__Fodinicurvataceae | _g__Fodinicurvata	0.454687	0.240376	0.160729	0.352359	0.228477	1.43663
_p__Proteobacteria | _c__Alphaproteobacteria | _o__Caedibacterales | _f__Caedibacteraceae | _g__Caedibacter	0.33801	0.143912	0.23799	0.261994	0.428732	1.41064
_p__Proteobacteria | _c__Gammaproteobacteria | _o__Enterobacterales | _f__Alteromonadaceae | _g__Rheinheimera	0.304441	0.272982	0.280498	0.245582	0.283846	1.38735
_p__Proteobacteria | _c__Zetaproteobacteria | _o__Mariprofundales | _f__Mariprofundaceae | _g__Mariprofundus	0.292214	0.292214	0.292645	0.253252	0.253439	1.38376
_p__SAR324_cladeMarine_group_B | _c__ | _o__unclassified | _f__unclassified | _g__unclassified	0.292214	0.292214	0.292645	0.253252	0.253439	1.38376
_p__Bacteroidota | _c__Bacteroidia | _o__Sphingobacteriales | _f__Lentimicrobiaceae | _g__Lentimicrobium	0.292214	0.292214	0.292645	0.253252	0.253439	1.38376
_p__Proteobacteria | _c__Gammaproteobacteria | _o__Burkholderiales | _f__Burkholderiaceae | _g__Robbsia	0.292214	0.292214	0.292645	0.253252	0.253439	1.38376
_p__Myxococcota | _c__Polyangia | _o__Polyangiales | _f__Polyangiaceae | _g__Sorangium	0.292214	0.292214	0.292645	0.253252	0.253439	1.38376
_p__Proteobacteria | _c__Gammaproteobacteria | _o__Burkholderiales | _f__Alcaligenaceae | _g__Advenella	0.292214	0.292214	0.292645	0.253252	0.253439	1.38376
_p__Firmicutes | _c__Thermaerobacteria | _o__Thermaerobacterales | _f__Thermaerobacteraceae | _g__Thermaerobacter	0.292214	0.292214	0.292645	0.253252	0.253439	1.38376
_p__Campylobacterota | _c__Campylobacteria | _o__Campylobacterales | _f__Arcobacteraceae | _g__Arcobacter	0.292214	0.292214	0.292645	0.253252	0.253439	1.38376
_p__Bacteroidota | _c__Bacteroidia | _o__Flavobacteriales | _f__Flavobacteriaceae | _g__Tenacibaculum	0.292214	0.292214	0.292645	0.253252	0.253439	1.38376
_p__Proteobacteria | _c__Gammaproteobacteria | _o__Enterobacterales | _f__Psychromonadaceae | _g__Agarivorans	0.292214	0.292214	0.292645	0.253252	0.253439	1.38376
_p__Firmicutes | _c__Bacilli | _o__Acholeplasmatales | _f__Acholeplasmataceae | _g__Candidatus_Phytoplasma	0.292214	0.292214	0.292645	0.253252	0.253439	1.38376
_p__Proteobacteria | _c__Gammaproteobacteria | _o__Pseudomonadales | _f__Halieaceae | _g__OM60NOR5_clade	0.292214	0.292214	0.292645	0.253252	0.253439	1.38376
_p__Firmicutes | _c__Bacilli | _o__Bacillales | _f__Bacillaceae | _g__Lentibacillus	0.292214	0.292214	0.292645	0.253252	0.253439	1.38376
_p__Bdellovibrionota | _c__Bdellovibrionia | _o__Bacteriovoracales | _f__Bacteriovoracaceae | _g__Peredibacter	0.457863	0.134902	0.174692	0.205033	0.400981	1.37347
_p__Firmicutes | _c__Clostridia | _o__Lachnospirales | _f__Lachnospiraceae | _g__Lachnoclostridium	0.143454	0.306152	0.335511	0.275537	0.290183	1.35084
_p__Proteobacteria | _c__Gammaproteobacteria | _o__Enterobacterales | _f__Succinivibrionaceae | _g__Succinimonas	0.365633	0.202935	0.271125	0.228302	0.269174	1.33717
_p__Nitrospirota | _c__Nitrospiria | _o__Nitrospirales | _f__Nitrospiraceae | _g__Nitrospira	0.2571	0.274348	0.250732	0.350347	0.16856	1.30109
_p__Proteobacteria | _c__Alphaproteobacteria | _o__Defluviicoccales | _f__Defluviicoccaceae | _g__Defluviicoccus	0.309536	0.0569606	0.3205	0.273561	0.329639	1.2902
_p__Proteobacteria | _c__Alphaproteobacteria | _o__Rhodobacterales | _f__Rhodobacteraceae | _g__Citreicella	0.386522	0.21926	0.101546	0.302458	0.27406	1.28385
_p__Proteobacteria | _c__Alphaproteobacteria | _o__Rhodospirillales | _f__Rhodospirillaceae | _g__Haematospirillum	0.29151	0.142084	0.255355	0.263975	0.324057	1.27698
_p__Proteobacteria | _c__Gammaproteobacteria | _o__Burkholderiales | _f__Comamonadaceae | _g__Rubrivivax	0.189318	0.196743	0.317854	0.217531	0.339538	1.26098
_p__Hydrogenedentes | _c__Hydrogenedentia | _o__Hydrogenedentiales | _f__Hydrogenedensaceae | _g__	0.382285	0.169904	0.146469	0.18342	0.378219	1.2603
_p__Proteobacteria | _c__Gammaproteobacteria | _o__Burkholderiales | _f__Comamonadaceae | _g__Diaphorobacter	0.113907	0.25953	0.179389	0.293032	0.401875	1.24773
_p__Bacteroidota | _c__Bacteroidia | _o__Cytophagales | _f__Spirosomaceae | _g__Larkinella	0.328636	0.192553	0.197009	0.244394	0.261713	1.2243
_p__Proteobacteria | _c__Alphaproteobacteria | _o__Rhizobiales | _f__Xanthobacteraceae | _g__Rhodoplanes	0.377905	0.161704	0.085892	0.295713	0.299059	1.22027
_p__Proteobacteria | _c__Alphaproteobacteria | _o__Rhizobiales | _f__Devosiaceae | _g__Pelagibacterium	0.216046	0.188576	0.313022	0.2205	0.265241	1.20338
_p__Cyanobacteria | _c__Cyanobacteriia | _o__Leptolyngbyales | _f__Leptolyngbyaceae | _g__Leptolyngbya_PCC.6306	0.131208	0.275537	0.304851	0.335018	0.133055	1.17967
_p__Proteobacteria | _c__Gammaproteobacteria | _o__Chromatiales | _f__Chromatiaceae | _g__Thioalkalicoccus	0.257168	0.230051	0.216812	0.282534	0.174197	1.16076
_p__Synergistota | _c__Synergistia | _o__Synergistales | _f__Synergistaceae | _g__	0.139384	0.263668	0.264057	0.241599	0.245264	1.15397
_p__Proteobacteria | _c__Alphaproteobacteria | _o__Rhodobacterales | _f__Rhodobacteraceae | _g__Lutimaribacter	0.163573	0.174069	0.242216	0.257168	0.298061	1.13509
_p__Actinobacteriota | _c__Actinobacteria | _o__Propionibacteriales | _f__Nocardioidaceae | _g__Aeromicrobium	0.163573	0.174069	0.242216	0.257168	0.298061	1.13509
_p__Bacteroidota | _c__Bacteroidia | _o__Chitinophagales | _f__Chitinophagaceae | _g__Niastella	0.163573	0.174069	0.242216	0.257168	0.298061	1.13509
_p__Proteobacteria | _c__Alphaproteobacteria | _o__Sphingomonadales | _f__Sphingomonadaceae | _g__	0.110314	0.258367	0.258748	0.259819	0.238222	1.12547
_p__Chloroflexi | _c__Chloroflexia | _o__Chloroflexales | _f__Roseiflexaceae | _g__Roseiflexus	0.204527	0.12393	0.250394	0.178528	0.356452	1.11383
_p__Proteobacteria | _c__Gammaproteobacteria | _o__Enterobacterales | _f__Pasteurellaceae | _g__Pasteurella	0.0194809	0.253252	0.253625	0.292214	0.292429	1.111
_p__Bacteroidota | _c__Bacteroidia | _o__Cytophagales | _f__Cyclobacteriaceae | _g__Marinoscillum	0.0194809	0.253252	0.253625	0.292214	0.292429	1.111
_p__Proteobacteria | _c__Alphaproteobacteria | _o__Caulobacterales | _f__Hyphomonadaceae | _g__Henriciella	0.0194809	0.253252	0.253625	0.292214	0.292429	1.111
_p__Proteobacteria | _c__Gammaproteobacteria | _o__Burkholderiales | _f__Rhodocyclaceae | _g__Dechlorobacter	0.0194809	0.253252	0.253625	0.292214	0.292429	1.111
_p__Actinobacteriota | _c__Actinobacteria | _o__Actinomycetales | _f__Actinomycetaceae | _g__F0332	0.0194809	0.253252	0.253625	0.292214	0.292429	1.111
_p__Bacteroidota | _c__Bacteroidia | _o__Flavobacteriales | _f__Flavobacteriaceae | _g__Robiginitalea	0.0194809	0.253252	0.253625	0.292214	0.292429	1.111
_p__Bacteroidota | _c__Bacteroidia | _o__Flavobacteriales | _f__Blattabacteriaceae | _g__Candidatus_Sulcia	0.0194809	0.253252	0.253625	0.292214	0.292429	1.111
_p__Firmicutes | _c__Desulfotomaculia | _o__Desulfotomaculales | _f__Desulfurisporaceae | _g__Desulfofundulus	0.0194809	0.253252	0.253625	0.292214	0.292429	1.111
_p__Planctomycetota | _c__Planctomycetes | _o__Isosphaerales | _f__Isosphaeraceae | _g__Isosphaera	0.0194809	0.253252	0.253625	0.292214	0.292429	1.111
_p__Fusobacteriota | _c__Fusobacteriia | _o__Fusobacteriales | _f__Fusobacteriaceae | _g__Fusobacterium	0.0194809	0.253252	0.253625	0.292214	0.292429	1.111
_p__Proteobacteria | _c__Gammaproteobacteria | _o__Pseudomonadales | _f__Alcanivoracaceae1 | _g__Alcanivorax	0.0194809	0.253252	0.253625	0.292214	0.292429	1.111
_p__Firmicutes | _c__Clostridia | _o__Peptostreptococcales.Tissierellales | _f__Anaerovoracaceae | _g__Eubacterium_nodatum_group	0.0194809	0.253252	0.253625	0.292214	0.292429	1.111
_p__Actinobacteriota | _c__Actinobacteria | _o__Micrococcales | _f__Micrococcaceae | _g__Nesterenkonia	0.0194809	0.253252	0.253625	0.292214	0.292429	1.111
_p__Proteobacteria | _c__Gammaproteobacteria | _o__Nitrococcales | _f__Halorhodospiraceae | _g__Alkalilimnicola	0.0194809	0.253252	0.253625	0.292214	0.292429	1.111
_p__Proteobacteria | _c__Gammaproteobacteria | _o__Nitrococcales | _f__Halorhodospiraceae | _g__Halorhodospira	0.0194809	0.253252	0.253625	0.292214	0.292429	1.111
_p__Proteobacteria | _c__Gammaproteobacteria | _o__Burkholderiales | _f__Oxalobacteraceae | _g__Oxalobacter	0.246671	0.217805	0.203672	0.277286	0.161942	1.10738
_p__Firmicutes | _c__Bacilli | _o__Lactobacillales | _f__Enterococcaceae | _g__Enterococcus	0.246671	0.217805	0.203672	0.277286	0.161942	1.10738
_p__Proteobacteria | _c__Gammaproteobacteria | _o__Pseudomonadales | _f__Halomonadaceae | _g__Chromohalobacter	0.175819	0.365633	0.271125	0.174069	0.119925	1.10657
_p__Firmicutes | _c__Bacilli | _o__Lactobacillales | _f__Aerococcaceae | _g__Aerococcus	0.175819	0.365633	0.271125	0.174069	0.119925	1.10657
_p__Entotheonellaeota | _c__Entotheonellia | _o__Entotheonellales | _f__Entotheonellaceae | _g__Candidatus_Entotheonella	0.175819	0.365633	0.271125	0.174069	0.119925	1.10657
_p__Actinobacteriota | _c__Actinobacteria | _o__Corynebacteriales | _f__Nocardiaceae | _g__Rhodococcus	0.268289	0.135383	0.149637	0.284799	0.266008	1.10412
_p__Cyanobacteria | _c__Cyanobacteriia | _o__Leptolyngbyales | _f__Leptolyngbyaceae | _g__Phormidium_CYN64	0.248207	0.226434	0.263836	0.195953	0.13291	1.06734
_p__Actinobacteriota | _c__Actinobacteria | _o__Propionibacteriales | _f__Nocardioidaceae | _g__Marmoricola	0.229323	0.150114	0.172726	0.0855969	0.413916	1.05168
_p__Proteobacteria | _c__Gammaproteobacteria | _o__Legionellales | _f__Legionellaceae | _g__Legionella	0.0630011	0.142778	0.189282	0.41715	0.229433	1.04164
_p__Proteobacteria | _c__Alphaproteobacteria | _o__Rhizobiales | _f__Xanthobacteraceae | _g__Azorhizobium	0.198991	0.174759	0.259584	0.338504	0.0507028	1.02254
_p__Proteobacteria | _c__Alphaproteobacteria | _o__Rhizobiales | _f__Xanthobacteraceae | _g__Xanthobacter	0.193353	0.131848	0.264085	0.274008	0.126601	0.989895
_p__Desulfobacterota | _c__Desulfobacteria | _o__Desulfobacterales | _f__Desulfobacteraceae | _g__Desulfobacterium	-0.0586062	0.24842	0.277695	0.362134	0.160192	0.989834
_p__Bacteroidota | _c__Bacteroidia | _o__Bacteroidales | _f__Dysgonomonadaceae | _g__Candidatus_Armantifilum	0.150753	0.157779	0.210789	0.198661	0.252825	0.970807
_p__Bacteroidota | _c__Bacteroidia | _o__Bacteroidales | _f__Dysgonomonadaceae | _g__Candidatus_Symbiothrix	0.256561	0.197272	-0.0218615	0.20374	0.324174	0.959886
_p__Proteobacteria | _c__Alphaproteobacteria | _o__Caulobacterales | _f__Parvularculaceae | _g__Parvularcula	0.0551073	0.201186	0.187904	0.3114	0.203084	0.958681
_p__Firmicutes | _c__Bacilli | _o__Lactobacillales | _f__Lactobacillaceae | _g__Lacticaseibacillus	0.0551073	0.201186	0.187904	0.3114	0.203084	0.958681
_p__Proteobacteria | _c__Gammaproteobacteria | _o__Xanthomonadales | _f__Rhodanobacteraceae | _g__Frateuria	0.202935	0.148702	0.148921	0.119837	0.337015	0.95741
_p__Proteobacteria | _c__Alphaproteobacteria | _o__Rhizobiales | _f__Xanthobacteraceae | _g__Afipia	-0.017418	0.223531	0.23767	0.3861	0.126374	0.956257
_p__Planctomycetota | _c__Planctomycetes | _o__Planctomycetales | _f__Schlesneriaceae | _g__Planctopirus	0.276445	0.0894382	0.115743	0.232307	0.237128	0.951061
_p__Actinobacteriota | _c__Actinobacteria | _o__Micromonosporales | _f__Micromonosporaceae | _g__Micromonospora	0.373597	0.0946059	0.273118	0.00917098	0.19708	0.947571
_p__Acidobacteriota | _c__Acidobacteriae | _o__Acidobacteriales | _f__ | _g__unclassified	0.130635	0.198856	0.151179	0.262722	0.200455	0.943847
_p__Proteobacteria | _c__Alphaproteobacteria | _o__Acetobacterales | _f__Acetobacteraceae | _g__	0.240931	0.0479705	0.116594	0.238236	0.298823	0.942554
_p__Firmicutes | _c__Clostridia | _o__Lachnospirales | _f__Lachnospiraceae | _g__Tyzzerella	0.154585	0.175665	0.16345	0.198023	0.23141	0.923132
_p__Cyanobacteria | _c__Cyanobacteriia | _o__Cyanobacteriales | _f__Nostocaceae | _g__Fischerella_PCC.9339	0.306152	0.0892214	0.281199	0.0314899	0.208774	0.916836
_p__Cyanobacteria | _c__Cyanobacteriia | _o__Leptolyngbyales | _f__Leptolyngbyaceae | _g__Calenema	0.306152	0.0892214	0.281199	0.0314899	0.208774	0.916836
_p__Proteobacteria | _c__Alphaproteobacteria | _o__Alphaproteobacteria_Incertae_Sedis | _f__Unknown_Family | _g__Neomegalonema	-0.0262416	0.336767	0.242216	0.202935	0.148812	0.904489
_p__Chloroflexi | _c__Chloroflexia | _o__Chloroflexales | _f__Chloroflexaceae | _g__Candidatus_Chlorothrix	0.188939	0.131208	0.131401	0.104092	0.335264	0.890905
_p__Firmicutes | _c__Clostridia | _o__Oscillospirales | _f__Ruminococcaceae | _g__Ruminococcus	0.188939	0.131208	0.131401	0.104092	0.335264	0.890905
_p__Proteobacteria | _c__Alphaproteobacteria | _o__Caulobacterales | _f__Hyphomonadaceae | _g__Maricaulis	0.157969	0.130092	0.169252	0.233469	0.179589	0.870371
_p__Proteobacteria | _c__Alphaproteobacteria | _o__Rhodobacterales | _f__Rhodobacteraceae | _g__Pelagibaca	0.290093	0.147701	0.00604243	0.266441	0.150225	0.860502
_p__Bacteroidota | _c__Bacteroidia | _o__Chitinophagales | _f__Chitinophagaceae | _g__Thermoflavifilum	0.179498	0.219102	0.149056	0.17311	0.131366	0.852133
_p__Proteobacteria | _c__Gammaproteobacteria | _o__Burkholderiales | _f__Rhodocyclaceae | _g__Dechloromonas	0.246993	-0.0155995	0.187036	0.161195	0.266255	0.845879
_p__Proteobacteria | _c__Alphaproteobacteria | _o__Rhizobiales | _f__Rhizobiales_Incertae_Sedis | _g__Nordella	0.207429	0.057374	0.0386741	0.294961	0.238866	0.837305
_p__Actinobacteriota | _c__Actinobacteria | _o__Actinomycetales | _f__Actinomycetaceae | _g__Actinotignum	0.197687	0.224803	0.118261	0.194188	0.100229	0.835168
_p__Firmicutes | _c__Bacilli | _o__Bacillales | _f__Bacillaceae | _g__Anoxybacillus	0.197687	0.224803	0.118261	0.194188	0.100229	0.835168
_p__Proteobacteria | _c__Alphaproteobacteria | _o__Rhizobiales | _f__Stappiaceae | _g__Pseudovibrio	0.206005	0.130909	-0.0421764	0.243553	0.292478	0.830769
_p__Verrucomicrobiota | _c__Chlamydiae | _o__Chlamydiales | _f__Simkaniaceae | _g__Candidatus_Rhabdochlamydia	0.126607	0.177715	0.141916	0.224176	0.158085	0.8285
_p__Verrucomicrobiota | _c__Chlamydiae | _o__Chlamydiales | _f__Parachlamydiaceae | _g__Neochlamydia	0.0848797	0.307551	0.139099	0.307551	-0.0112153	0.827865
_p__Proteobacteria | _c__Alphaproteobacteria | _o__Rhodobacterales | _f__Rhodobacteraceae | _g__Defluviimonas	0.304611	0.0227816	0.169642	0.102884	0.214746	0.814665
_p__Planctomycetota | _c__Planctomycetes | _o__Isosphaerales | _f__Isosphaeraceae | _g__Aquisphaera	0.338141	0.0126645	0	0.202209	0.254743	0.807759
_p__Proteobacteria | _c__Alphaproteobacteria | _o__Rhizobiales | _f__Pleomorphomonadaceae | _g__	0.318261	0.0545921	0.0569991	0.260184	0.112171	0.802206
_p__Actinobacteriota | _c__Actinobacteria | _o__Streptomycetales | _f__Streptomycetaceae | _g__Streptomyces	0.110835	0.168965	0.162228	0.241821	0.109365	0.793214
_p__Proteobacteria | _c__Gammaproteobacteria | _o__Burkholderiales | _f__Nitrosomonadaceae | _g__Nitrosomonas	0.179498	0.173749	0.0876422	0.276593	0.0754318	0.792914
_p__Actinobacteriota | _c__Actinobacteria | _o__Corynebacteriales | _f__Mycobacteriaceae | _g__Mycobacterium	0.205393	0.0418537	0.066366	0.230195	0.248592	0.7924
_p__Planctomycetota | _c__Planctomycetes | _o__Isosphaerales | _f__Isosphaeraceae | _g__Paludisphaera	0.282312	0.0857656	-0.0219204	0.242109	0.203173	0.791439
_p__Verrucomicrobiota | _c__Verrucomicrobiae | _o__Verrucomicrobiales | _f__Verrucomicrobiaceae | _g__Verrucomicrobium	0.248582	0.0757812	-0.0132933	0.209002	0.270985	0.791056
_p__Proteobacteria | _c__Gammaproteobacteria | _o__Burkholderiales | _f__Comamonadaceae | _g__Delftia	0.0621051	0.197687	0.254043	0.221304	0.0459566	0.781095
_p__Proteobacteria | _c__Gammaproteobacteria | _o__Nitrosococcales | _f__Nitrosococcaceae | _g__Nitrosococcus	0.294437	0.050199	-0.0468893	0.25003	0.232341	0.780118
_p__Actinobacteriota | _c__Actinobacteria | _o__Micrococcales | _f__Microbacteriaceae | _g__Leucobacter	0.175328	0.175328	0.214606	0.0974047	0.116972	0.779639
_p__Proteobacteria | _c__Alphaproteobacteria | _o__Rhodobacterales | _f__Rhodobacteraceae | _g__Pseudoruegeria	0.175328	0.175328	0.214606	0.0974047	0.116972	0.779639
_p__Firmicutes | _c__Clostridia | _o__Peptococcales | _f__Peptococcaceae | _g__Peptococcus	0.175328	0.175328	0.214606	0.0974047	0.116972	0.779639
_p__Verrucomicrobiota | _c__Lentisphaeria | _o__Victivallales | _f__vadinBE97 | _g__	0.175328	0.175328	0.214606	0.0974047	0.116972	0.779639
_p__Firmicutes | _c__Incertae_Sedis | _o__DTU014 | _f__ | _g__unclassified	0.175328	0.175328	0.214606	0.0974047	0.116972	0.779639
_p__Bacteroidota | _c__Bacteroidia | _o__Sphingobacteriales | _f__Sphingobacteriaceae | _g__Anseongella	0.175328	0.175328	0.214606	0.0974047	0.116972	0.779639
_p__Firmicutes | _c__Clostridia | _o__Peptococcales | _f__Peptococcaceae | _g__Desulfonispora	0.175328	0.175328	0.214606	0.0974047	0.116972	0.779639
_p__Elusimicrobiota | _c__Endomicrobia | _o__Endomicrobiales | _f__Endomicrobiaceae | _g__Endomicrobium	0.175328	0.175328	0.214606	0.0974047	0.116972	0.779639
_p__Proteobacteria | _c__Gammaproteobacteria | _o__Burkholderiales | _f__Oxalobacteraceae | _g__Actimicrobium	0.175328	0.175328	0.214606	0.0974047	0.116972	0.779639
_p__Patescibacteria | _c__ABY1 | _o__Candidatus_Komeilibacteria | _f__ | _g__unclassified	0.175328	0.175328	0.214606	0.0974047	0.116972	0.779639
_p__Cyanobacteria | _c__Cyanobacteriia | _o__Phormidesmiales | _f__Phormidesmiaceae | _g__Phormidesmis_ANTLACV51	0.175328	0.175328	0.214606	0.0974047	0.116972	0.779639
_p__Firmicutes | _c__Bacilli | _o__Lactobacillales | _f__Aerococcaceae | _g__Aerosphaera	0.175328	0.175328	0.214606	0.0974047	0.116972	0.779639
_p__Bacteroidota | _c__Bacteroidia | _o__Flavobacteriales | _f__Flavobacteriaceae | _g__Salegentibacter	0.175328	0.175328	0.214606	0.0974047	0.116972	0.779639
_p__Bacteroidota | _c__Bacteroidia | _o__Flavobacteriales | _f__Flavobacteriaceae | _g__Mesoflavibacter	0.175328	0.175328	0.214606	0.0974047	0.116972	0.779639
_p__Actinobacteriota | _c__Actinobacteria | _o__Actinomycetales | _f__Actinomycetales_Incertae_Sedis | _g__Candidatus_Ancillula	0.175328	0.175328	0.214606	0.0974047	0.116972	0.779639
_p__Firmicutes | _c__Bacilli | _o__Erysipelotrichales | _f__Erysipelatoclostridiaceae | _g__Erysipelatoclostridium	0.175328	0.175328	0.214606	0.0974047	0.116972	0.779639
_p__Actinobacteriota | _c__Actinobacteria | _o__Pseudonocardiales | _f__Pseudonocardiaceae | _g__Pseudonocardia	0.210747	0.104026	0.074221	0.0485095	0.336041	0.773544
_p__Verrucomicrobiota | _c__Verrucomicrobiae | _o__Verrucomicrobiales | _f__Rubritaleaceae | _g__Roseibacillus	0.306504	0.0101363	-0.00314206	0.16556	0.284268	0.763326
_p__Firmicutes | _c__Bacilli | _o__Exiguobacterales | _f__Exiguobacteraceae | _g__Exiguobacterium	0.240691	0.13238	-0.046355	0.223102	0.204738	0.754557
_p__Bacteroidota | _c__Bacteroidia | _o__Flavobacteriales | _f__Weeksellaceae | _g__Chryseobacterium	0.17539	0.0988778	0.117099	0.216197	0.144107	0.751671
_p__Proteobacteria | _c__Alphaproteobacteria | _o__Rhodobacterales | _f__Rhodobacteraceae | _g__Tropicimonas	0.278025	0.0347532	-0.0536568	0.233619	0.24007	0.73281
_p__Proteobacteria | _c__Alphaproteobacteria | _o__Sphingomonadales | _f__Sphingomonadaceae | _g__Erythrobacter	0.254772	0.0366235	0.0279067	0.197448	0.199187	0.715937
_p__Proteobacteria | _c__Gammaproteobacteria | _o__Burkholderiales | _f__Chromobacteriaceae | _g__Vogesella	0.17057	0.143454	0.158996	0.167071	0.0730929	0.713184
_p__Bacteroidota | _c__Bacteroidia | _o__Flavobacteriales | _f__Flavobacteriaceae | _g__Tamlana	0.17057	0.143454	0.158996	0.167071	0.0730929	0.713184
_p__Bacteroidota | _c__Bacteroidia | _o__Cytophagales | _f__Spirosomaceae | _g__Nibrella	0.268928	0.0281064	0.136901	0.0964562	0.181548	0.711939
_p__Actinobacteriota | _c__Actinobacteria | _o__Propionibacteriales | _f__Propionibacteriaceae | _g__Micropruina	0.260649	0.0482683	-0.0715424	0.241342	0.232824	0.711541
_p__Proteobacteria | _c__Alphaproteobacteria | _o__Azospirillales | _f__Azospirillaceae | _g__Azospirillum	0.175061	0.164662	0.0312451	0.215794	0.123587	0.710349
_p__Cyanobacteria | _c__Cyanobacteriia | _o__Cyanobacteriales | _f__Chroococcidiopsaceae | _g__Chroococcidiopsis_PCC_7203	0.150956	0.0580601	0.0581457	0.0348361	0.40672	0.708718
_p__Proteobacteria | _c__Gammaproteobacteria | _o__Pseudomonadales | _f__Pseudomonadaceae | _g__Azotobacter	0.265734	0.0185247	0.183921	0.0344943	0.203602	0.706275
_p__Verrucomicrobiota | _c__Verrucomicrobiae | _o__Verrucomicrobiales | _f__Akkermansiaceae | _g__Akkermansia	0.255822	0.0453722	-0.0855608	0.221069	0.258909	0.695611
_p__Proteobacteria | _c__Gammaproteobacteria | _o__Enterobacterales | _f__Pectobacteriaceae | _g__Dickeya	0.296395	-0.00255513	0.0870025	0.1993	0.11123	0.691373
_p__Proteobacteria | _c__Alphaproteobacteria | _o__Rhizobiales | _f__Beijerinckiaceae | _g__Methyloferula	0.21527	0.088152	0.157372	0.109232	0.115066	0.685091
_p__Proteobacteria | _c__Gammaproteobacteria | _o__Enterobacterales | _f__Morganellaceae | _g__Buchnera	0.238479	0.0405921	0.0365867	0.15425	0.211234	0.681142
_p__Proteobacteria | _c__Alphaproteobacteria | _o__Rhodobacterales | _f__Rhodobacteraceae | _g__Albidovulum	0.289906	0.00982731	-0.0362357	0.171978	0.231782	0.667257
_p__Firmicutes | _c__Clostridia | _o__Clostridiales | _f__Clostridiaceae | _g__Clostridium_sensu_stricto_6	0.281064	0.00127757	0.0793258	0.206966	0.0978057	0.666439
_p__Proteobacteria | _c__Alphaproteobacteria | _o__Rickettsiales | _f__Rickettsiaceae | _g__Candidatus_Hemipteriphilus	0.278768	0.0034846	0.0110508	0.157969	0.212717	0.66399
_p__Proteobacteria | _c__Gammaproteobacteria | _o__Enterobacterales | _f__Pectobacteriaceae | _g__Brenneria	0.275954	0.00255513	0.0767669	0.209521	0.0933309	0.658128
_p__Bacteroidota | _c__Bacteroidia | _o__Flavobacteriales | _f__Flavobacteriaceae | _g__Gelidibacter	0.201477	0.0214024	0.138951	-0.00959416	0.297638	0.649874
_p__Bacteroidota | _c__Bacteroidia | _o__Flavobacteriales | _f__Flavobacteriaceae | _g__Meridianimaribacter	0.0410403	0.0919606	0.0270199	0.198361	0.274944	0.633326
_p__Acidobacteriota | _c__Holophagae | _o__Subgroup_7 | _f__ | _g__unclassified	0.258775	-0.0253701	-0.0264237	0.167442	0.250333	0.624756
_p__Proteobacteria | _c__Gammaproteobacteria | _o__Xanthomonadales | _f__Xanthomonadaceae | _g__Pseudoxanthomonas	0.0330397	0.0660794	0.244119	0.124817	0.150992	0.619047
_p__Verrucomicrobiota | _c__Verrucomicrobiae | _o__Arctic97B.4_marine_group | _f__ | _g__unclassified	0.255418	0.0516085	0.0893529	0.0787248	0.14356	0.618664
_p__Proteobacteria | _c__Gammaproteobacteria | _o__Salinisphaerales | _f__Solimonadaceae | _g__	0.0420936	0.114669	0.162808	0.13499	0.159057	0.613616
_p__Firmicutes | _c__Clostridia | _o__Oscillospirales | _f__Butyricicoccaceae | _g__UCG.009	0.26765	-0.00894296	0.00383835	0.0939011	0.251866	0.608312
_p__Actinobacteriota | _c__Actinobacteria | _o__Micrococcales | _f__Sanguibacteraceae | _g__Sanguibacter.Flavimobilis	0.0370494	0.0811254	-0.0179123	0.119452	0.388027	0.607741
_p__Firmicutes | _c__Bacilli | _o__Bacillales | _f__Bacillaceae | _g__Geobacillus	0.0362876	0.159665	0.184613	0.210468	0.0159783	0.607012
_p__Myxococcota | _c__Myxococcia | _o__Myxococcales | _f__Myxococcaceae | _g__Corallococcus	0.139344	0.0856387	0.130101	0.179986	0.0631868	0.598257
_p__Actinobacteriota | _c__Actinobacteria | _o__Micrococcales | _f__Intrasporangiaceae | _g__Janibacter	0.0102205	0.102205	0.102356	0.10476	0.2736	0.593142
_p__Proteobacteria | _c__Alphaproteobacteria | _o__Parvibaculales | _f__Parvibaculaceae | _g__	0.221304	0.087472	0.0109501	0.17057	0.0958523	0.586149
_p__Bacteroidota | _c__Bacteroidia | _o__Bacteroidales | _f__Dysgonomonadaceae | _g__Dysgonomonas	0.221304	0.087472	0.0109501	0.17057	0.0958523	0.586149
_p__Firmicutes | _c__Clostridia | _o__Clostridiales | _f__Clostridiaceae | _g__Clostridium_sensu_stricto_13	0.221304	0.087472	0.0109501	0.17057	0.0958523	0.586149
_p__Proteobacteria | _c__Gammaproteobacteria | _o__Xanthomonadales | _f__Xanthomonadaceae | _g__Xanthomonas	0.0679918	0.0964062	0.205292	0.182664	0.0238654	0.57622
_p__Bacteroidota | _c__Bacteroidia | _o__Chitinophagales | _f__Chitinophagaceae | _g__Lacibacter	-0.126826	0.166632	0.123768	0.392512	0.0185283	0.574615
_p__Proteobacteria | _c__Alphaproteobacteria | _o__Rickettsiales | _f__AB1 | _g__	0.199967	0.00862391	0.0685532	0.154152	0.136466	0.567763
_p__Proteobacteria | _c__Alphaproteobacteria | _o__Rhizobiales | _f__Pleomorphomonadaceae | _g__Prosthecomicrobium	0.194038	0.0587504	-0.105259	0.18218	0.229511	0.559221
_p__Actinobacteriota | _c__Actinobacteria | _o__Micromonosporales | _f__Micromonosporaceae | _g__Asanoa	0.104092	0.0314899	0.223382	0.118087	0.0787827	0.555834
_p__Proteobacteria | _c__Gammaproteobacteria | _o__Methylococcales | _f__Methylomonadaceae | _g__Methylomicrobium	0.104092	0.0314899	0.223382	0.118087	0.0787827	0.555834
_p__Bacteroidota | _c__Bacteroidia | _o__Flavobacteriales | _f__Flavobacteriaceae | _g__Muricauda	0.178876	0.139384	-0.00465299	0.175392	0.0639314	0.552931
_p__Proteobacteria | _c__Gammaproteobacteria | _o__Ectothiorhodospirales | _f__Ectothiorhodospiraceae | _g__Thiogranum	-0.011612	0.0348361	0.0348874	0.0580601	0.429961	0.546133
_p__Actinobacteriota | _c__Actinobacteria | _o__Micrococcales | _f__Microbacteriaceae | _g__Microbacterium	0.128394	0.0859176	0.201575	0.0892964	0.0364694	0.541653
_p__Proteobacteria | _c__Gammaproteobacteria | _o__Enterobacterales | _f__Vibrionaceae | _g__Vibrio	0.0181995	0.119596	0.12715	0.228793	0.0411957	0.534935
_p__Proteobacteria | _c__Alphaproteobacteria | _o__Rhizobiales | _f__Labraceae | _g__Labrys	0.139955	0.195937	-0.0840968	0.251919	0.0280116	0.531726
_p__Proteobacteria | _c__Gammaproteobacteria | _o__Enterobacterales | _f__Morganellaceae | _g__Proteus	0.0769753	0.0586062	0.155492	0.199436	0.0380783	0.528587
_p__Proteobacteria | _c__Gammaproteobacteria | _o__Pseudomonadales | _f__Marinobacteraceae | _g__Marinobacter	0.151206	0.105539	-0.105187	0.114673	0.262012	0.528243
_p__Proteobacteria | _c__Alphaproteobacteria | _o__Rhizobiales | _f__Rhizobiaceae | _g__Mesorhizobium	0.00782854	0.143896	0.142241	0.0525631	0.180749	0.527278
_p__Proteobacteria | _c__Gammaproteobacteria | _o__Burkholderiales | _f__Comamonadaceae | _g__Xylophilus	0.121586	0.121586	0.121765	0.0927203	0.0656523	0.52331
_p__Proteobacteria | _c__Alphaproteobacteria | _o__Rhodospirillales | _f__Rhodospirillaceae | _g__Roseospirillum	0.25017	0.0297405	0.0543125	0.0551073	0.124739	0.514069
_p__Acidobacteriota | _c__Acidobacteriae | _o__PAUC26f | _f__ | _g__unclassified	0.25017	0.0297405	0.0543125	0.0551073	0.124739	0.514069
_p__Proteobacteria | _c__Gammaproteobacteria | _o__Enterobacterales | _f__Vibrionaceae | _g__Salinivibrio	0.25017	0.0297405	0.0543125	0.0551073	0.124739	0.514069
_p__Cyanobacteria | _c__Cyanobacteriia | _o__Cyanobacteriales | _f__Nostocaceae | _g__Nostoc_PCC.7107	0.25017	0.0297405	0.0543125	0.0551073	0.124739	0.514069
_p__Thermotogota | _c__Thermotogae | _o__Mesoaciditogales | _f__Mesoaciditogaceae | _g__	0.25017	0.0297405	0.0543125	0.0551073	0.124739	0.514069
_p__Proteobacteria | _c__Gammaproteobacteria | _o__Enterobacterales | _f__Pseudoalteromonadaceae | _g__Pseudoalteromonas	0.0905997	0.0894382	0.0325709	0.203269	0.0929912	0.508869
_p__Actinobacteriota | _c__Acidimicrobiia | _o__Microtrichales | _f__Iamiaceae | _g__Iamia	0.173113	0.0481382	-0.09271	0.197182	0.178798	0.504521
_p__Proteobacteria | _c__Gammaproteobacteria | _o__Burkholderiales | _f__Alcaligenaceae | _g__Achromobacter	0.102205	0.106038	0.000639724	0.10476	0.18858	0.502223
_p__Proteobacteria | _c__Gammaproteobacteria | _o__Enterobacterales | _f__Aeromonadaceae | _g__Aeromonas	0.0831634	0.0439035	0.0763102	0.125378	0.17173	0.500485
_p__Proteobacteria | _c__Alphaproteobacteria | _o__Paracaedibacterales | _f__Paracaedibacteraceae | _g__	0.252561	-0.0783811	0.0414288	0.017418	0.263642	0.496669
_p__Proteobacteria | _c__Gammaproteobacteria | _o__Burkholderiales | _f__Rhodocyclaceae | _g__Ferribacterium	0.217168	-0.00608881	0.0589453	0.159324	0.0614407	0.490789
_p__Proteobacteria | _c__Alphaproteobacteria | _o__Acetobacterales | _f__Acetobacteraceae | _g__Rhodovarius	0.191598	0.0130635	0.0436093	0.200307	0.0413983	0.489977
_p__Proteobacteria | _c__Gammaproteobacteria | _o__Burkholderiales | _f__Oxalobacteraceae | _g__Telluria	0.191598	0.0130635	0.0436093	0.200307	0.0413983	0.489977
_p__Proteobacteria | _c__Gammaproteobacteria | _o__Gammaproteobacteria_Incertae_Sedis | _f__Unknown_Family | _g__Acidibacter	0.191598	0.0130635	0.0436093	0.200307	0.0413983	0.489977
_p__Bdellovibrionota | _c__Bdellovibrionia | _o__Bacteriovoracales | _f__Bacteriovoracaceae | _g__Halobacteriovorax	0.325811	-0.097502	0.0335959	0.0492337	0.177758	0.488897
_p__Bacteroidota | _c__Bacteroidia | _o__Flavobacteriales | _f__Cryomorphaceae | _g__	0.253252	-0.0584428	0.175587	-0.0584428	0.175457	0.487411
_p__Bacteroidota | _c__Bacteroidia | _o__Bacteroidales | _f__Williamwhitmaniaceae | _g__BCf9.17_termite_group	0.253252	-0.0584428	0.175587	-0.0584428	0.175457	0.487411
_p__Proteobacteria | _c__Gammaproteobacteria | _o__Methylococcales | _f__Methylomonadaceae | _g__Crenothrix	0.253252	-0.0584428	0.175587	-0.0584428	0.175457	0.487411
_p__Chloroflexi | _c__Anaerolineae | _o__SJA.15 | _f__ | _g__unclassified	0.253252	-0.0584428	0.175587	-0.0584428	0.175457	0.487411
_p__Firmicutes | _c__Clostridia | _o__Peptostreptococcales.Tissierellales | _f__Peptostreptococcaceae | _g__Paraclostridium	0.253252	-0.0584428	0.175587	-0.0584428	0.175457	0.487411
_p__Proteobacteria | _c__Alphaproteobacteria | _o__Kiloniellales | _f__Fodinicurvataceae | _g__Rhodovibrio	0.253252	-0.0584428	0.175587	-0.0584428	0.175457	0.487411
_p__Verrucomicrobiota | _c__Chlamydiae | _o__Chlamydiales | _f__Chlamydiaceae | _g__Chlamydia	0.253252	-0.0584428	0.175587	-0.0584428	0.175457	0.487411
_p__Actinobacteriota | _c__Actinobacteria | _o__Streptosporangiales | _f__Thermomonosporaceae | _g__Actinocorallia	0.253252	-0.0584428	0.175587	-0.0584428	0.175457	0.487411
_p__Elusimicrobiota | _c__Lineage_IIa | _o__ | _f__unclassified | _g__unclassified	0.253252	-0.0584428	0.175587	-0.0584428	0.175457	0.487411
_p__Proteobacteria | _c__Alphaproteobacteria | _o__Rhizobiales | _f__Beijerinckiaceae | _g__Bosea	0.373716	-0.0602056	0.0297795	0.0521293	0.0863338	0.481752
_p__Proteobacteria | _c__Alphaproteobacteria | _o__Rhizobiales | _f__Beijerinckiaceae | _g__28.YEA.48	-0.0043736	0.167071	0.0604446	0.280785	-0.0297624	0.474165
_p__Planctomycetota | _c__Planctomycetes | _o__Gemmatales | _f__Gemmataceae | _g__	-0.0043736	0.167071	0.0604446	0.280785	-0.0297624	0.474165
_p__Firmicutes | _c__Bacilli | _o__Bacillales | _f__Bacillaceae | _g__Halobacillus	-0.0043736	0.167071	0.0604446	0.280785	-0.0297624	0.474165
_p__Proteobacteria | _c__Alphaproteobacteria | _o__Rhizobiales | _f__Devosiaceae | _g__Devosia	0.198238	-0.0712189	-0.048162	0.151983	0.238428	0.469268
_p__Actinobacteriota | _c__Actinobacteria | _o__Micrococcales | _f__Micrococcaceae | _g__Kocuria	-0.0627805	0.16819	0.104788	0.245697	0.0120224	0.467917
_p__Proteobacteria | _c__Alphaproteobacteria | _o__Sphingomonadales | _f__Sphingomonadaceae | _g__Polymorphobacter	0.199436	-0.00087472	0.0578166	0.138206	0.0730929	0.467676
_p__Bacteroidota | _c__Bacteroidia | _o__Chitinophagales | _f__Chitinophagaceae | _g__Pseudoflavitalea	0.173069	0.0209076	-0.112835	0.0940843	0.284786	0.460011
_p__Proteobacteria | _c__Gammaproteobacteria | _o__Burkholderiales | _f__Comamonadaceae | _g__Variovorax	0.168821	0.138206	-0.0407344	0.136456	0.0568986	0.459647
_p__Proteobacteria | _c__Gammaproteobacteria | _o__Burkholderiales | _f__Comamonadaceae | _g__Pseudorhodoferax	0.119638	0.127769	-0.00116325	0.108023	0.104615	0.458882
_p__Proteobacteria | _c__Alphaproteobacteria | _o__Sphingomonadales | _f__Sphingomonadaceae | _g__Sphingoaurantiacus	0.158309	-0.0182664	0.0640268	0.129895	0.123389	0.457353
_p__Proteobacteria | _c__Alphaproteobacteria | _o__Rhizobiales | _f__Hyphomicrobiaceae | _g__Filomicrobium	0.192438	0.00087472	0.0543125	0.141705	0.0669653	0.456295
_p__Bacteroidota | _c__Bacteroidia | _o__Bacteroidales | _f__SB.5 | _g__	0.192438	0.00087472	0.0543125	0.141705	0.0669653	0.456295
_p__Proteobacteria | _c__Gammaproteobacteria | _o__Burkholderiales | _f__Burkholderiaceae | _g__Cupriavidus	0.192438	0.00087472	0.0543125	0.141705	0.0669653	0.456295
_p__Proteobacteria | _c__Gammaproteobacteria | _o__Burkholderiales | _f__Comamonadaceae | _g__Polaromonas	-0.0476957	0.146132	0.0858772	0.261819	0.00304665	0.449179
_p__Proteobacteria | _c__Alphaproteobacteria | _o__Rhizobiales | _f__Beijerinckiaceae | _g__Methylocella	0.21429	-0.0194809	0.0780386	0.0584428	0.116972	0.448262
_p__Actinobacteriota | _c__Actinobacteria | _o__Micromonosporales | _f__Micromonosporaceae | _g__Actinoplanes	0.21429	-0.0194809	0.0780386	0.0584428	0.116972	0.448262
_p__Firmicutes | _c__Desulfitobacteriia | _o__Desulfitobacteriales | _f__Desulfitobacteriaceae | _g__Desulfosporosinus	0.21429	-0.0194809	0.0780386	0.0584428	0.116972	0.448262
_p__Spirochaetota | _c__Spirochaetia | _o__Spirochaetales | _f__Spirochaetaceae | _g__Spirochaeta_2	0.21429	-0.0194809	0.0780386	0.0584428	0.116972	0.448262
_p__Proteobacteria | _c__Gammaproteobacteria | _o__Burkholderiales | _f__Comamonadaceae | _g__Paucibacter	0.21429	-0.0194809	0.0780386	0.0584428	0.116972	0.448262
_p__Chloroflexi | _c__Anaerolineae | _o__SBR1031 | _f__ | _g__unclassified	0.21429	-0.0194809	0.0780386	0.0584428	0.116972	0.448262
_p__Bacteroidota | _c__Bacteroidia | _o__Cytophagales | _f__Cytophagaceae | _g__Siphonobacter	0.21429	-0.0194809	0.0780386	0.0584428	0.116972	0.448262
_p__Actinobacteriota | _c__Thermoleophilia | _o__Solirubrobacterales | _f__Solirubrobacteraceae | _g__Patulibacter	0.21429	-0.0194809	0.0780386	0.0584428	0.116972	0.448262
_p__Thermotogota | _c__Thermotogae | _o__Petrotogales | _f__Petrotogaceae | _g__Petrotoga	0.21429	-0.0194809	0.0780386	0.0584428	0.116972	0.448262
_p__Cyanobacteria | _c__Cyanobacteriia | _o__RD017 | _f__ | _g__unclassified	0.21429	-0.0194809	0.0780386	0.0584428	0.116972	0.448262
_p__Proteobacteria | _c__Alphaproteobacteria | _o__Acetobacterales | _f__Acetobacteraceae | _g__Gluconacetobacter	0.21429	-0.0194809	0.0780386	0.0584428	0.116972	0.448262
_p__Proteobacteria | _c__Gammaproteobacteria | _o__Chromatiales | _f__Chromatiaceae | _g__Thiocapsa	0.21429	-0.0194809	0.0780386	0.0584428	0.116972	0.448262
_p__Bacteroidota | _c__Bacteroidia | _o__Chitinophagales | _f__Saprospiraceae | _g__Lewinella	0.21429	-0.0194809	0.0780386	0.0584428	0.116972	0.448262
_p__Proteobacteria | _c__Alphaproteobacteria | _o__Caulobacterales | _f__Hyphomonadaceae | _g__Fretibacter	0.21429	-0.0194809	0.0780386	0.0584428	0.116972	0.448262
_p__Proteobacteria | _c__Gammaproteobacteria | _o__Enterobacterales | _f__Pseudoalteromonadaceae | _g__Psychrosphaera	0.21429	-0.0194809	0.0780386	0.0584428	0.116972	0.448262
_p__Bacteroidota | _c__Rhodothermia | _o__Balneolales | _f__Balneolaceae | _g__	0.21429	-0.0194809	0.0780386	0.0584428	0.116972	0.448262
_p__Cyanobacteria | _c__Cyanobacteriia | _o__Leptolyngbyales | _f__Leptolyngbyaceae | _g__Chamaesiphon_PCC.7430	0.21429	-0.0194809	0.0780386	0.0584428	0.116972	0.448262
_p__Elusimicrobiota | _c__Elusimicrobia | _o__Elusimicrobiales | _f__Elusimicrobiaceae | _g__Elusimicrobium	0.21429	-0.0194809	0.0780386	0.0584428	0.116972	0.448262
_p__Cyanobacteria | _c__Cyanobacteriia | _o__Cyanobacteriales | _f__Xenococcaceae | _g__Chroococcidiopsis_PCC.6712	0.21429	-0.0194809	0.0780386	0.0584428	0.116972	0.448262
_p__Proteobacteria | _c__Gammaproteobacteria | _o__Burkholderiales | _f__Sulfuricellaceae | _g__Sulfuriferula	0.21429	-0.0194809	0.0780386	0.0584428	0.116972	0.448262
_p__Proteobacteria | _c__Gammaproteobacteria | _o__Burkholderiales | _f__MWH.UniP1_aquatic_group | _g__	0.21429	-0.0194809	0.0780386	0.0584428	0.116972	0.448262
_p__Verrucomicrobiota | _c__Verrucomicrobiae | _o__Opitutales | _f__Puniceicoccaceae | _g__A714019	0.21429	-0.0194809	0.0780386	0.0584428	0.116972	0.448262
_p__Firmicutes | _c__Negativicutes | _o__Veillonellales.Selenomonadales | _f__Sporomusaceae | _g__Anaerosinus	0.21429	-0.0194809	0.0780386	0.0584428	0.116972	0.448262
_p__Proteobacteria | _c__Alphaproteobacteria | _o__Thalassobaculales | _f__Oceanibaculaceae | _g__Oceanibaculum	0.21429	-0.0194809	0.0780386	0.0584428	0.116972	0.448262
_p__Bacteroidota | _c__Bacteroidia | _o__Cytophagales | _f__Spirosomaceae | _g__Arcicella	0.21429	-0.0194809	0.0780386	0.0584428	0.116972	0.448262
_p__Bacteroidota | _c__Bacteroidia | _o__Flavobacteriales | _f__Crocinitomicaceae | _g__	-0.126281	0.136441	0.161354	0.233692	0.0392194	0.444426
_p__Bacteroidota | _c__Bacteroidia | _o__Bacteroidales | _f__Rikenellaceae | _g__Alistipes	0.146953	0.105841	0.1844	-0.0568568	0.0621508	0.442488
_p__Bacteroidota | _c__Bacteroidia | _o__Cytophagales | _f__Microscillaceae | _g__	0.232182	-0.130866	0.0744078	0.04517	0.217356	0.438249
_p__Proteobacteria | _c__Alphaproteobacteria | _o__Rhizobiales | _f__Rhizobiaceae | _g__Shinella	0.123348	0.120411	0.195589	-0.000734215	-0.0264512	0.412163
_p__Nitrospirota | _c__Leptospirillia | _o__Leptospirillales | _f__Leptospirillaceae | _g__Leptospirillum	0.222727	-0.0303324	-0.0507732	0.0372656	0.232864	0.411751
_p__Firmicutes | _c__Syntrophomonadia | _o__Syntrophomonadales | _f__Syntrophomonadaceae | _g__Syntrophomonas	0.118579	0.0517435	-0.146823	0.178946	0.204969	0.407415
_p__Cyanobacteria | _c__Cyanobacteriia | _o__Cyanobacteriales | _f__Geitlerinemaceae | _g__Geitlerinema_PCC.7105	0.0227427	0.112839	0.101179	0.17232	-0.00262609	0.406454
_p__Proteobacteria | _c__Alphaproteobacteria | _o__Holosporales | _f__Holosporaceae | _g__Candidatus_Paraholospora	0.0332393	0.111089	0.095047	0.163573	0.00262609	0.405574
_p__Methylomirabilota | _c__Methylomirabilia | _o__Rokubacteriales | _f__WX65 | _g__	0.0566086	0.216274	0.0138096	0.172729	-0.0595554	0.399865
_p__Bacteroidota | _c__Bacteroidia | _o__Flavobacteriales | _f__Weeksellaceae | _g__Elizabethkingia	0.105841	0.145203	0.112129	0.0262416	0.00919132	0.398607
_p__Proteobacteria | _c__Alphaproteobacteria | _o__Puniceispirillales | _f__SAR116_clade | _g__	0.0900121	0.0625234	-0.110117	0.0824662	0.270774	0.395659
_p__Bacteroidota | _c__Bacteroidia | _o__Chitinophagales | _f__Chitinophagaceae | _g__Chitinophaga	0.20181	-0.0703559	-0.0486727	0.0685044	0.242258	0.393544
_p__Proteobacteria | _c__Alphaproteobacteria | _o__Rickettsiales | _f__Anaplasmataceae | _g__Wolbachia	-0.156862	0.270392	0.0546788	0.248726	-0.0273193	0.389615
_p__Proteobacteria | _c__Alphaproteobacteria | _o__Rhizobiales | _f__Rhizobiaceae | _g__Pseudochrobactrum	0.017418	0.00725751	0.138096	0.0304816	0.185929	0.379182
_p__Proteobacteria | _c__Gammaproteobacteria | _o__Arenicellales | _f__Arenicellaceae | _g__	0.0974047	0.136367	-0.0585289	0.175328	0.0194953	0.370066
_p__Firmicutes | _c__Desulfotomaculia | _o__Desulfotomaculales | _f__Pelotomaculaceae | _g__Pelotomaculum	0.0974047	0.136367	-0.0585289	0.175328	0.0194953	0.370066
_p__Cyanobacteria | _c__Cyanobacteriia | _o__Cyanobacteriales | _f__Phormidiaceae | _g__Planktothrix_NIVA.CYA_15	0.0974047	0.136367	-0.0585289	0.175328	0.0194953	0.370066
_p__Proteobacteria | _c__Alphaproteobacteria | _o__Rickettsiales | _f__Anaplasmataceae | _g__Anaplasma	0.0974047	0.136367	-0.0585289	0.175328	0.0194953	0.370066
_p__Chloroflexi | _c__Chloroflexia | _o__Thermomicrobiales | _f__Thermomicrobiaceae | _g__Sphaerobacter	0.0974047	0.136367	-0.0585289	0.175328	0.0194953	0.370066
_p__Firmicutes | _c__Clostridia | _o__Peptostreptococcales.Tissierellales | _f__Family_XI | _g__Peptoniphilus	0.0974047	0.136367	-0.0585289	0.175328	0.0194953	0.370066
_p__Actinobacteriota | _c__Actinobacteria | _o__Actinomycetales | _f__Actinomycetaceae | _g__Actinomyces	0.0974047	0.136367	-0.0585289	0.175328	0.0194953	0.370066
_p__Actinobacteriota | _c__Actinobacteria | _o__Micrococcales | _f__Microbacteriaceae | _g__Clavibacter	0.0974047	0.136367	-0.0585289	0.175328	0.0194953	0.370066
_p__Actinobacteriota | _c__Actinobacteria | _o__Micrococcales | _f__Intrasporangiaceae | _g__Terrabacter	0.0974047	0.136367	-0.0585289	0.175328	0.0194953	0.370066
_p__Proteobacteria | _c__Alphaproteobacteria | _o__Caulobacterales | _f__Hyphomonadaceae | _g__Euryhalocaulis	0.0974047	0.136367	-0.0585289	0.175328	0.0194953	0.370066
_p__Proteobacteria | _c__Alphaproteobacteria | _o__Rhizobiales | _f__Xanthobacteraceae | _g__Rhodopseudomonas	0.0974047	0.136367	-0.0585289	0.175328	0.0194953	0.370066
_p__Proteobacteria | _c__Alphaproteobacteria | _o__Rhodospirillales | _f__Rhodospirillaceae | _g__Insolitispirillum	0.0974047	0.136367	-0.0585289	0.175328	0.0194953	0.370066
_p__Proteobacteria | _c__Gammaproteobacteria | _o__Burkholderiales | _f__Chitinibacteraceae | _g__Chitiniphilus	0.0974047	0.136367	-0.0585289	0.175328	0.0194953	0.370066
_p__Verrucomicrobiota | _c__Chlamydiae | _o__Chlamydiales | _f__Simkaniaceae | _g__Simkania	0.0974047	0.136367	-0.0585289	0.175328	0.0194953	0.370066
_p__Cyanobacteria | _c__Cyanobacteriia | _o__Cyanobacteriales | _f__Phormidiaceae | _g__Tychonema_CCAP_1459.11B	0.0974047	0.136367	-0.0585289	0.175328	0.0194953	0.370066
_p__Firmicutes | _c__Clostridia | _o__Oscillospirales | _f__Ruminococcaceae | _g__UBA1819	0.0974047	0.136367	-0.0585289	0.175328	0.0194953	0.370066
_p__Verrucomicrobiota | _c__Verrucomicrobiae | _o__Pedosphaerales | _f__Pedosphaeraceae | _g__SH3.11	0.210064	-0.0385625	0.0325215	0.140043	0.0228499	0.366916
_p__Proteobacteria | _c__Alphaproteobacteria | _o__Rhodospirillales | _f__Rhodospirillaceae | _g__Roseospira	0.100154	0.0957992	-0.129374	0.140796	0.15833	0.365705
_p__Proteobacteria | _c__Gammaproteobacteria | _o__Burkholderiales | _f__Oxalobacteraceae | _g__Herbaspirillum	0.100154	0.0957992	-0.129374	0.140796	0.15833	0.365705
_p__Firmicutes | _c__Bacilli | _o__Bacillales | _f__Bacillaceae | _g__Fictibacillus	0.0856387	0.0362876	0.036341	0.0130635	0.188834	0.360165
_p__Proteobacteria | _c__Gammaproteobacteria | _o__Pseudomonadales | _f__Moraxellaceae | _g__	0.117572	0.0957992	0.143911	-0.0217725	0.0239674	0.359476
_p__Bacteroidota | _c__Bacteroidia | _o__Cytophagales | _f__Raineyaceae | _g__Raineya	0.129895	-0.0598733	0.0294726	0.162368	0.092415	0.354277
_p__Proteobacteria | _c__Gammaproteobacteria | _o__Burkholderiales | _f__Comamonadaceae | _g__Ideonella	-0.0635556	0.106184	0.0780091	0.179041	0.0542947	0.353973
_p__Proteobacteria | _c__Alphaproteobacteria | _o__Acetobacterales | _f__Acetobacteraceae | _g__Acidicaldus	0.148676	-0.0452999	-0.0889884	0.0603998	0.278974	0.353762
_p__Proteobacteria | _c__Alphaproteobacteria | _o__Rhizobiales | _f__Rhizobiaceae | _g__	0.259648	-0.0674309	-0.07374	0.0426287	0.192358	0.353464
_p__Bacteroidota | _c__Bacteroidia | _o__Cytophagales | _f__Cyclobacteriaceae | _g__Roseivirga	0.0812841	-0.011612	0.0116291	-0.0580601	0.325376	0.348617
_p__Proteobacteria | _c__Gammaproteobacteria | _o__Burkholderiales | _f__Comamonadaceae | _g__Thiomonas	-0.0244921	0.0822236	0.095047	0.25017	-0.0551479	0.3478
_p__Proteobacteria | _c__Gammaproteobacteria | _o__Thiotrichales | _f__Thiotrichaceae | _g__Thiothrix	-0.0244921	0.0822236	0.095047	0.25017	-0.0551479	0.3478
_p__Proteobacteria | _c__Gammaproteobacteria | _o__Nitrosococcales | _f__Methylophagaceae | _g__Methylophaga	0.0920727	0.111224	0.212448	0.0486144	-0.121257	0.343102
_p__Actinobacteriota | _c__Actinobacteria | _o__Micrococcales | _f__Intrasporangiaceae | _g__Ornithinicoccus	-0.035133	0.103483	0.000319862	0.205049	0.0690393	0.342758
_p__Proteobacteria | _c__Gammaproteobacteria | _o__Thiomicrospirales | _f__Thiomicrospiraceae | _g__endosymbionts	0.00580601	0.182889	0.106843	0.0290301	0.010168	0.334736
_p__Proteobacteria | _c__Gammaproteobacteria | _o__Enterobacterales | _f__Enterobacteriaceae | _g__Klebsiella	-0.0804742	0.0927203	0.0928569	0.121586	0.0945393	0.321228
_p__Acidobacteriota | _c__Acidobacteriae | _o__Elev.16S.1166 | _f__ | _g__unclassified	0.0887908	0.0875132	-0.0150335	0.166722	-0.00894954	0.319043
_p__Proteobacteria | _c__Gammaproteobacteria | _o__Enterobacterales | _f__Vibrionaceae | _g__Photobacterium	0.144451	0.140678	0.0469616	0.00700693	-0.021306	0.317791
_p__Proteobacteria | _c__Gammaproteobacteria | _o__Pseudomonadales | _f__Halieaceae | _g__Marimicrobium	0.0894296	0.0562129	-0.16121	0.0996501	0.232688	0.31677
_p__Proteobacteria | _c__Alphaproteobacteria | _o__Rhizobiales | _f__Rhizobiaceae | _g__Aureimonas	0.161612	0.0747376	0.00959586	0.0114981	0.0549758	0.312419
_p__Firmicutes | _c__Bacilli | _o__Lactobacillales | _f__Lactobacillaceae | _g__Lactiplantibacillus	-0.038327	0.0843193	0.0844436	0.0645171	0.105477	0.30043
_p__Bacteroidota | _c__Bacteroidia | _o__Flavobacteriales | _f__Flavobacteriaceae | _g__Mariniflexile	-0.112839	0.221304	0.155492	0.145203	-0.111171	0.297989
_p__Proteobacteria | _c__Gammaproteobacteria | _o__Burkholderiales | _f__Comamonadaceae | _g__Simplicispira	-0.0776152	0.00431196	0.0121453	0.12343	0.231399	0.293671
_p__Cyanobacteria | _c__Cyanobacteriia | _o__Cyanobacteriales | _f__Microcystaceae | _g__Synechocystis_PCC.6803	-0.0974047	0.0974047	0.136567	0.21429	-0.0584858	0.292372
_p__Actinobacteriota | _c__Actinobacteria | _o__Micrococcales | _f__Microbacteriaceae | _g__MWH.Ta3	-0.0974047	0.0974047	0.136567	0.21429	-0.0584858	0.292372
_p__Chloroflexi | _c__Anaerolineae | _o__Anaerolineales | _f__Anaerolineaceae | _g__	-0.0974047	0.0974047	0.136567	0.21429	-0.0584858	0.292372
_p__Proteobacteria | _c__Gammaproteobacteria | _o__Enterobacterales | _f__Pectobacteriaceae | _g__Pectobacterium	-0.0974047	0.0974047	0.136567	0.21429	-0.0584858	0.292372
_p__Proteobacteria | _c__Gammaproteobacteria | _o__Enterobacterales | _f__Morganellaceae | _g__Photorhabdus	-0.0974047	0.0974047	0.136567	0.21429	-0.0584858	0.292372
_p__Cyanobacteria | _c__Cyanobacteriia | _o__Cyanobacteriales | _f__Chroococcidiopsaceae | _g__Chlorogloea_SAG_1099	-0.0974047	0.0974047	0.136567	0.21429	-0.0584858	0.292372
_p__Proteobacteria | _c__Gammaproteobacteria | _o__Burkholderiales | _f__Burkholderiaceae | _g__Lautropia	-0.0974047	0.0974047	0.136567	0.21429	-0.0584858	0.292372
_p__Actinobacteriota | _c__Actinobacteria | _o__Corynebacteriales | _f__Tsukamurellaceae | _g__Tsukamurella	-0.0974047	0.0974047	0.136567	0.21429	-0.0584858	0.292372
_p__Campylobacterota | _c__Campylobacteria | _o__Campylobacterales | _f__Sulfurimonadaceae | _g__Sulfurimonas	-0.0974047	0.0974047	0.136567	0.21429	-0.0584858	0.292372
_p__Actinobacteriota | _c__Actinobacteria | _o__Micrococcales | _f__Micrococcaceae | _g__Pseudarthrobacter	-0.0974047	0.0974047	0.136567	0.21429	-0.0584858	0.292372
_p__Firmicutes | _c__Clostridia | _o__Clostridiales | _f__Caloramatoraceae | _g__Caloramator	-0.0974047	0.0974047	0.136567	0.21429	-0.0584858	0.292372
_p__Proteobacteria | _c__Alphaproteobacteria | _o__Rhizobiales | _f__Beijerinckiaceae | _g__Pseudochelatococcus	-0.0974047	0.0974047	0.136567	0.21429	-0.0584858	0.292372
_p__Actinobacteriota | _c__Actinobacteria | _o__Micrococcales | _f__ | _g__unclassified	-0.0974047	0.0974047	0.136567	0.21429	-0.0584858	0.292372
_p__Actinobacteriota | _c__Actinobacteria | _o__Streptosporangiales | _f__Streptosporangiaceae | _g__Planobispora	-0.0974047	0.0974047	0.136567	0.21429	-0.0584858	0.292372
_p__Desulfobacterota | _c__Desulfovibrionia | _o__Desulfovibrionales | _f__Desulfomicrobiaceae | _g__Desulfomicrobium	-0.0974047	0.0974047	0.136567	0.21429	-0.0584858	0.292372
_p__Proteobacteria | _c__Gammaproteobacteria | _o__Enterobacterales | _f__Pasteurellaceae | _g__Gallibacterium	-0.0974047	0.0974047	0.136567	0.21429	-0.0584858	0.292372
_p__Desulfobacterota | _c__Syntrophia | _o__Syntrophales | _f__Syntrophaceae | _g__Syntrophus	0.0839731	0.027991	0	0.195937	-0.0280116	0.27989
_p__Planctomycetota | _c__Planctomycetes | _o__Isosphaerales | _f__Isosphaeraceae | _g__	0.0839731	0.027991	0	0.195937	-0.0280116	0.27989
_p__Verrucomicrobiota | _c__Verrucomicrobiae | _o__Opitutales | _f__Opitutaceae | _g__Cephaloticoccus	0.0839731	0.027991	0	0.195937	-0.0280116	0.27989
_p__Bacteroidota | _c__Bacteroidia | _o__Chitinophagales | _f__Chitinophagaceae | _g__Ferruginibacter	0.0839731	0.027991	0	0.195937	-0.0280116	0.27989
_p__Firmicutes | _c__Desulfotomaculia | _o__Desulfotomaculales | _f__Desulfurisporaceae | _g__SCADC1.2.3	0.136367	0.0584428	0	0.0194809	0.0584858	0.272776
_p__Proteobacteria | _c__Alphaproteobacteria | _o__Rhizobiales | _f__Rhodomicrobiaceae | _g__Rhodomicrobium	0.136367	0.0584428	0	0.0194809	0.0584858	0.272776
_p__Firmicutes | _c__Clostridia | _o__Lachnospirales | _f__Lachnospiraceae | _g__Eubacterium_ruminantium_group	0.136367	0.0584428	0	0.0194809	0.0584858	0.272776
_p__Actinobacteriota | _c__Actinobacteria | _o__Bifidobacteriales | _f__Bifidobacteriaceae | _g__Bifidobacterium	0.136367	0.0584428	0	0.0194809	0.0584858	0.272776
_p__Proteobacteria | _c__Gammaproteobacteria | _o__Enterobacterales | _f__Morganellaceae | _g__Xenorhabdus	0.136367	0.0584428	0	0.0194809	0.0584858	0.272776
_p__Bacteroidota | _c__Bacteroidia | _o__Flavobacteriales | _f__Flavobacteriaceae | _g__Flavirhabdus	0.136367	0.0584428	0	0.0194809	0.0584858	0.272776
_p__Proteobacteria | _c__Gammaproteobacteria | _o__Burkholderiales | _f__Oxalobacteraceae | _g__Paucimonas	0.136367	0.0584428	0	0.0194809	0.0584858	0.272776
_p__Actinobacteriota | _c__Actinobacteria | _o__Propionibacteriales | _f__Propionibacteriaceae | _g__Propionibacterium	0.136367	0.0584428	0	0.0194809	0.0584858	0.272776
_p__Halanaerobiaeota | _c__Halanaerobiia | _o__Halanaerobiales | _f__Halanaerobiaceae | _g__Halocella	0.136367	0.0584428	0	0.0194809	0.0584858	0.272776
_p__Firmicutes | _c__Negativicutes | _o__Veillonellales.Selenomonadales | _f__Selenomonadaceae | _g__Megamonas	0.136367	0.0584428	0	0.0194809	0.0584858	0.272776
_p__Firmicutes | _c__Clostridia | _o__Oscillospirales | _f__Hungateiclostridiaceae | _g__	0.136367	0.0584428	0	0.0194809	0.0584858	0.272776
_p__Proteobacteria | _c__Alphaproteobacteria | _o__Elsterales | _f__URHD0088 | _g__	0.161823	-0.112839	0.0499325	-0.112839	0.280992	0.26707
_p__Chloroflexi | _c__Chloroflexia | _o__Chloroflexales | _f__Chloroflexaceae | _g__Chloroflexus	0.145203	-0.0822236	-0.0100741	-0.0244921	0.23591	0.264324
_p__Verrucomicrobiota | _c__Verrucomicrobiae | _o__Pedosphaerales | _f__Pedosphaeraceae | _g__	0.177741	-0.0499897	-0.16317	0.122197	0.172777	0.259556
_p__Proteobacteria | _c__Alphaproteobacteria | _o__Rhizobiales | _f__Beijerinckiaceae | _g__Methylocapsa	0.0740988	0.0255513	-0.166328	0.0638783	0.258258	0.255458
_p__Proteobacteria | _c__Gammaproteobacteria | _o__Chromatiales | _f__Chromatiaceae | _g__Thiohalobacter	0.0740988	0.0255513	-0.166328	0.0638783	0.258258	0.255458
_p__Firmicutes | _c__Bacilli | _o__Mycoplasmatales | _f__Mycoplasmataceae | _g__Mycoplasma	0.000745576	0.0760487	0.0873609	0.187139	-0.106509	0.244785
_p__Proteobacteria | _c__Gammaproteobacteria | _o__Xanthomonadales | _f__Xanthomonadaceae | _g__Stenotrophomonas	-0.109226	0.202953	0.162972	0.0797053	-0.0978586	0.238546
_p__Verrucomicrobiota | _c__Verrucomicrobiae | _o__Verrucomicrobiales | _f__DEV007 | _g__	0.114992	-0.0139384	0.118651	-0.0545921	0.0697434	0.234856
_p__Bacteroidota | _c__Bacteroidia | _o__Bacteroidales | _f__Bacteroidaceae | _g__Bacteroides	0.203661	-0.0684646	-0.0919993	0.0589316	0.130092	0.23222
_p__Proteobacteria | _c__Gammaproteobacteria | _o__Enterobacterales | _f__Enterobacterales_Incertae_Sedis | _g__Alkalimonas	-0.133821	0.0561458	0.0780013	0.241891	-0.0111952	0.231022
_p__Patescibacteria | _c__Saccharimonadia | _o__Saccharimonadales | _f__ | _g__unclassified	0.0388076	0.0560554	-0.0215916	-0.0657574	0.218993	0.226507
_p__Proteobacteria | _c__Alphaproteobacteria | _o__Acetobacterales | _f__Acetobacteraceae | _g__Endobacter	0.114981	-0.100289	-0.0652519	0.0038327	0.269445	0.222718
_p__Bacteroidota | _c__Bacteroidia | _o__Flavobacteriales | _f__Flavobacteriaceae | _g__Capnocytophaga	0.0328224	0.0786773	0.0157103	0.175697	-0.0833241	0.219583
_p__Actinobacteriota | _c__Actinobacteria | _o__Frankiales | _f__Geodermatophilaceae | _g__Blastococcus	-0.0268289	0.0389657	0.0825244	0.0574904	0.0610487	0.2132
_p__Proteobacteria | _c__Alphaproteobacteria | _o__Acetobacterales | _f__Acetobacteraceae | _g__Roseomonas	0.110109	-0.0445292	-0.155271	0.106465	0.189389	0.206162
_p__Cyanobacteria | _c__Cyanobacteriia | _o__Cyanobacteriales | _f__Cyanobacteriaceae | _g__Geminocystis_PCC.6308	0.0939011	-0.0140532	-0.136581	-0.0153308	0.278075	0.206011
_p__Verrucomicrobiota | _c__Verrucomicrobiae | _o__Methylacidiphilales | _f__Methylacidiphilaceae | _g__Candidatus_Methylacidiphilum	0.109871	-0.107954	-0.0716491	-0.0114981	0.284787	0.203556
_p__Proteobacteria | _c__Alphaproteobacteria | _o__Rhizobiales | _f__Rhizobiaceae | _g__Nitratireductor	-0.0434372	0.0523802	-0.0466999	0.07346	0.163649	0.199352
_p__Actinobacteriota | _c__Actinobacteria | _o__Micromonosporales | _f__Micromonosporaceae | _g__Phytomonospora	0.0584428	0.0194809	0	0.136367	-0.0194953	0.194795
_p__Actinobacteriota | _c__Actinobacteria | _o__Propionibacteriales | _f__Propionibacteriaceae | _g__Microlunatus	0.0584428	0.0194809	0	0.136367	-0.0194953	0.194795
_p__Firmicutes | _c__Clostridia | _o__Clostridiales | _f__Caloramatoraceae | _g__Fonticella	0.0584428	0.0194809	0	0.136367	-0.0194953	0.194795
_p__Cyanobacteria | _c__Cyanobacteriia | _o__Cyanobacteriales | _f__Nostocaceae | _g__Scytonema_PCC.7110	0.0584428	0.0194809	0	0.136367	-0.0194953	0.194795
_p__Firmicutes | _c__Bacilli | _o__Bacillales | _f__Bacillaceae | _g__Oceanobacillus	0.0584428	0.0194809	0	0.136367	-0.0194953	0.194795
_p__Proteobacteria | _c__Gammaproteobacteria | _o__Burkholderiales | _f__Chromobacteriaceae | _g__Aquitalea	0.0584428	0.0194809	0	0.136367	-0.0194953	0.194795
_p__Firmicutes | _c__Bacilli | _o__Paenibacillales | _f__Paenibacillaceae | _g__Saccharibacillus	0.0584428	0.0194809	0	0.136367	-0.0194953	0.194795
_p__Cyanobacteria | _c__Cyanobacteriia | _o__Cyanobacteriales | _f__Phormidiaceae | _g__Arthrospira_PCC.7345	0.0584428	0.0194809	0	0.136367	-0.0194953	0.194795
_p__Proteobacteria | _c__Gammaproteobacteria | _o__Pseudomonadales | _f__Nitrincolaceae | _g__Marinobacterium	0.0584428	0.0194809	0	0.136367	-0.0194953	0.194795
_p__Acidobacteriota | _c__Blastocatellia | _o__Blastocatellales | _f__Blastocatellaceae | _g__Stenotrophobacter	0.0584428	0.0194809	0	0.136367	-0.0194953	0.194795
_p__Bacteroidota | _c__Bacteroidia | _o__Flavobacteriales | _f__Flavobacteriaceae | _g__Zobellia	0.0584428	0.0194809	0	0.136367	-0.0194953	0.194795
_p__Firmicutes | _c__Clostridia | _o__Peptostreptococcales.Tissierellales | _f__Fusibacteraceae | _g__Fusibacter	0.0584428	0.0194809	0	0.136367	-0.0194953	0.194795
_p__Spirochaetota | _c__Leptospirae | _o__Leptospirales | _f__Leptospiraceae | _g__Leptospira	0.0584428	0.0194809	0	0.136367	-0.0194953	0.194795
_p__Proteobacteria | _c__Gammaproteobacteria | _o__Acidithiobacillales | _f__Acidithiobacillaceae | _g__Acidithiobacillus	0.0584428	0.0194809	0	0.136367	-0.0194953	0.194795
_p__Bacteroidota | _c__Bacteroidia | _o__Bacteroidales | _f__Rikenellaceae | _g__Mucinivorans	0.0584428	0.0194809	0	0.136367	-0.0194953	0.194795
_p__Cyanobacteria | _c__Cyanobacteriia | _o__Cyanobacteriales | _f__Oscillatoriaceae | _g__Phormidium_ETS.05	0.0584428	0.0194809	0	0.136367	-0.0194953	0.194795
_p__Proteobacteria | _c__Alphaproteobacteria | _o__Rhodobacterales | _f__Rhodobacteraceae | _g__Roseibaca	0.0584428	0.0194809	0	0.136367	-0.0194953	0.194795
_p__Firmicutes | _c__Bacilli | _o__Lactobacillales | _f__Carnobacteriaceae | _g__Allofustis	0.0584428	0.0194809	0	0.136367	-0.0194953	0.194795
_p__Bacteroidota | _c__Bacteroidia | _o__Bacteroidales | _f__Rs.E47_termite_group | _g__	0.0584428	0.0194809	0	0.136367	-0.0194953	0.194795
_p__Proteobacteria | _c__Gammaproteobacteria | _o__Enterobacterales | _f__Pasteurellaceae | _g__Actinobacillus	0.0584428	0.0194809	0	0.136367	-0.0194953	0.194795
_p__Firmicutes | _c__Clostridia | _o__Peptostreptococcales.Tissierellales | _f__Peptostreptococcaceae | _g__Clostridioides	0.0584428	0.0194809	0	0.136367	-0.0194953	0.194795
_p__Bacteroidota | _c__Bacteroidia | _o__Chitinophagales | _f__Chitinophagaceae | _g__Dinghuibacter	0.0584428	0.0194809	0	0.136367	-0.0194953	0.194795
_p__Proteobacteria | _c__Gammaproteobacteria | _o__Burkholderiales | _f__Alcaligenaceae | _g__Castellaniella	0.0584428	0.0194809	0	0.136367	-0.0194953	0.194795
_p__Bacteroidota | _c__Bacteroidia | _o__Chitinophagales | _f__Chitinophagaceae | _g__Terrimonas	0.0584428	0.0194809	0	0.136367	-0.0194953	0.194795
_p__Aquificota | _c__Aquificae | _o__Aquificales | _f__Aquificaceae | _g__Hydrogenobacter	0.0584428	0.0194809	0	0.136367	-0.0194953	0.194795
_p__Proteobacteria | _c__Gammaproteobacteria | _o__Enterobacterales | _f__Morganellaceae | _g__Arsenophonus	0.0584428	0.0194809	0	0.136367	-0.0194953	0.194795
_p__Firmicutes | _c__Thermoanaerobacteria | _o__Caldicellulosiruptorales | _f__Caldicellulosiraptoraceae | _g__Caldicellulosiruptor	0.0584428	0.0194809	0	0.136367	-0.0194953	0.194795
_p__Firmicutes | _c__Clostridia | _o__Lachnospirales | _f__Lachnospiraceae | _g__Lachnospiraceae_NK3A20_group	0.0584428	0.0194809	0	0.136367	-0.0194953	0.194795
_p__Cyanobacteria | _c__Cyanobacteriia | _o__Cyanobacteriales | _f__Rubidibacteraceae | _g__Dactylococcopsis_PCC.8305	0.0584428	0.0194809	0	0.136367	-0.0194953	0.194795
_p__Bacteroidota | _c__Bacteroidia | _o__Sphingobacteriales | _f__NS11.12_marine_group | _g__	0.0584428	0.0194809	0	0.136367	-0.0194953	0.194795
_p__Proteobacteria | _c__Alphaproteobacteria | _o__Rhizobiales | _f__Rhodobiaceae | _g__Afifella	0.0584428	0.0194809	0	0.136367	-0.0194953	0.194795
_p__Proteobacteria | _c__Gammaproteobacteria | _o__Enterobacterales | _f__Succinivibrionaceae | _g__Ruminobacter	0.0584428	0.0194809	0	0.136367	-0.0194953	0.194795
_p__Desulfobacterota | _c__Desulfovibrionia | _o__Desulfovibrionales | _f__Desulfovibrionaceae | _g__Lawsonia	0.0584428	0.0194809	0	0.136367	-0.0194953	0.194795
_p__Proteobacteria | _c__Gammaproteobacteria | _o__Enterobacterales | _f__Alteromonadaceae | _g__Alishewanella	-0.0493511	0.0435451	0.0312533	0.119023	0.0421246	0.186595
_p__Actinobacteriota | _c__Actinobacteria | _o__Micrococcales | _f__Microbacteriaceae | _g__Candidatus_Aquiluna	0.0533579	0.0227427	-0.113005	0.049859	0.172447	0.185401
_p__Firmicutes | _c__Bacilli | _o__Bacillales | _f__Bacillaceae | _g__Ureibacillus	-0.0899932	0.0420936	0.0305265	0.133538	0.0653657	0.181531
_p__Proteobacteria | _c__Gammaproteobacteria | _o__Burkholderiales | _f__Burkholderiaceae | _g__Burkholderia.Caballeronia.Paraburkholderia	-0.146516	0.133562	0.027736	0.138476	0.0214572	0.174715
_p__Chloroflexi | _c__Anaerolineae | _o__SBR1031 | _f__A4b | _g__	0.127732	-0.150956	-0.0116291	-0.150956	0.360238	0.174428
_p__Proteobacteria | _c__Alphaproteobacteria | _o__Rhodobacterales | _f__Rhodobacteraceae | _g__Roseobacter_clade_CHAB.I.5_lineage	-0.156762	0.159665	0.0835844	0.0522541	0.0334091	0.172151
_p__Verrucomicrobiota | _c__Verrucomicrobiae | _o__Pedosphaerales | _f__Pedosphaeraceae | _g__ADurbBin063.1	0.164393	-0.099714	-0.00269895	-0.0210208	0.129993	0.170953
_p__Actinobacteriota | _c__Actinobacteria | _o__Micrococcales | _f__Intrasporangiaceae | _g__Arsenicicoccus	-0.0839731	0.307901	0.112129	-0.027991	-0.140058	0.168008
_p__Proteobacteria | _c__Gammaproteobacteria | _o__Burkholderiales | _f__Rhodocyclaceae | _g__Azospira	0.171907	-0.0905997	0.0703764	-0.0847921	0.0935724	0.160464
_p__Proteobacteria | _c__Alphaproteobacteria | _o__Rhizobiales | _f__Hyphomicrobiaceae | _g__Pedomicrobium	0.0945398	-0.058768	-0.0124746	-0.0191635	0.155019	0.159153
_p__Proteobacteria | _c__Gammaproteobacteria | _o__Burkholderiales | _f__Methylophilaceae | _g__Methylobacillus	0.0916432	0.174467	0.0272647	0.0245404	-0.160781	0.157134
_p__Bdellovibrionota | _c__Bdellovibrionia | _o__Bdellovibrionales | _f__Bdellovibrionaceae | _g__Bdellovibrio	0.0603997	0.163521	0.00516367	0.0147316	-0.0888234	0.154993
_p__Proteobacteria | _c__Alphaproteobacteria | _o__Rhizobiales | _f__Xanthobacteraceae | _g__	0.0882878	-0.0233405	-0.172771	0.0953914	0.167058	0.154626
_p__Proteobacteria | _c__Gammaproteobacteria | _o__Burkholderiales | _f__Hydrogenophilaceae | _g__Tepidiphilus	-0.0857225	0.0043736	0.0332883	0.0909708	0.105919	0.148829
_p__Proteobacteria | _c__Alphaproteobacteria | _o__Sphingomonadales | _f__Sphingomonadaceae | _g__Ellin6055	0.100079	-0.111966	-0.0151684	0.0402616	0.12874	0.141947
_p__Proteobacteria | _c__Alphaproteobacteria | _o__Rhodobacterales | _f__Rhodobacteraceae | _g__Tabrizicola	0.0286978	0.0962765	-0.0074168	-0.000925735	0.0236236	0.140255
_p__Proteobacteria | _c__Alphaproteobacteria | _o__Rhizobiales | _f__Xanthobacteraceae | _g__Pseudoxanthobacter	0.013886	-0.0222177	-0.00417195	0.186999	-0.0361303	0.138365
_p__Proteobacteria | _c__Alphaproteobacteria | _o__Sphingomonadales | _f__Sphingomonadaceae | _g__Altererythrobacter	0.0114001	0.0706804	-0.0920961	0.199881	-0.0570423	0.132823
_p__Proteobacteria | _c__Alphaproteobacteria | _o__Acetobacterales | _f__Acetobacteraceae | _g__Roseococcus	-0.124829	0.152408	0.0763162	0.023224	0.00290514	0.130024
_p__Bacteroidota | _c__Bacteroidia | _o__Cytophagales | _f__Hymenobacteraceae | _g__Adhaeribacter	0.10542	-0.103187	-0.102891	0.0321621	0.192891	0.124395
_p__Firmicutes | _c__Bacilli | _o__Lactobacillales | _f__Lactobacillaceae | _g__Levilactobacillus	-0.145203	0.0463601	0.0464285	0.0734764	0.102418	0.123479
_p__Cyanobacteria | _c__Cyanobacteriia | _o__Cyanobacteriales | _f__Cyanobacteriaceae | _g__	-0.0584428	0.21429	0.0780386	-0.0194809	-0.0974764	0.116929
_p__Firmicutes | _c__Clostridia | _o__Clostridia_UCG.014 | _f__ | _g__unclassified	-0.0584428	0.21429	0.0780386	-0.0194809	-0.0974764	0.116929
_p__Cyanobacteria | _c__Cyanobacteriia | _o__Cyanobacteriales | _f__Nostocaceae | _g__Dolichospermum_NIES41	-0.0584428	0.21429	0.0780386	-0.0194809	-0.0974764	0.116929
_p__Firmicutes | _c__Bacilli | _o__Lactobacillales | _f__Lactobacillaceae | _g__Lentilactobacillus	-0.0584428	0.21429	0.0780386	-0.0194809	-0.0974764	0.116929
_p__Firmicutes | _c__Clostridia | _o__Clostridiales | _f__Oxobacteraceae | _g__Oxobacter	-0.0584428	0.21429	0.0780386	-0.0194809	-0.0974764	0.116929
_p__Proteobacteria | _c__Gammaproteobacteria | _o__Pseudomonadales | _f__Oceanospirillaceae | _g__Oceanospirillum	-0.0584428	0.21429	0.0780386	-0.0194809	-0.0974764	0.116929
_p__Bacteroidota | _c__Bacteroidia | _o__Chitinophagales | _f__Saprospiraceae | _g__Haliscomenobacter	-0.0584428	0.21429	0.0780386	-0.0194809	-0.0974764	0.116929
_p__Proteobacteria | _c__Alphaproteobacteria | _o__Rhodobacterales | _f__Rhodobacteraceae | _g__Jannaschia	-0.0584428	0.21429	0.0780386	-0.0194809	-0.0974764	0.116929
_p__Firmicutes | _c__Clostridia | _o__Peptostreptococcales.Tissierellales | _f__Peptostreptococcaceae | _g__Romboutsia	-0.0584428	0.21429	0.0780386	-0.0194809	-0.0974764	0.116929
_p__Actinobacteriota | _c__Actinobacteria | _o__Pseudonocardiales | _f__Pseudonocardiaceae | _g__Saccharothrix	-0.0584428	0.21429	0.0780386	-0.0194809	-0.0974764	0.116929
_p__Campylobacterota | _c__Campylobacteria | _o__Campylobacterales | _f__Rs.M59_termite_group | _g__	-0.0584428	0.21429	0.0780386	-0.0194809	-0.0974764	0.116929
_p__Proteobacteria | _c__Gammaproteobacteria | _o__Enterobacterales | _f__Enterobacteriaceae | _g__Kosakonia	-0.0584428	0.21429	0.0780386	-0.0194809	-0.0974764	0.116929
_p__Proteobacteria | _c__Alphaproteobacteria | _o__Rhodospirillales | _f__Thalassospiraceae | _g__Thalassospira	0.0348361	-0.0348361	-0.151179	-0.011612	0.267273	0.104482
_p__Bdellovibrionota | _c__Bdellovibrionia | _o__Bacteriovoracales | _f__Bacteriovoracaceae | _g__Bacteriovorax	0.138616	-0.105399	-0.0131143	0.0357718	0.0389944	0.0948686
_p__Proteobacteria | _c__Alphaproteobacteria | _o__Caulobacterales | _f__Caulobacteraceae | _g__Brevundimonas	-0.110866	0.165198	0.108456	0.0411161	-0.121602	0.0823023
_p__Proteobacteria | _c__Gammaproteobacteria | _o__Enterobacterales | _f__Moritellaceae | _g__Moritella	-0.107591	0.0384877	0.0385444	0.0402371	0.067403	0.0770816
_p__Proteobacteria | _c__Gammaproteobacteria | _o__Enterobacterales | _f__Alteromonadaceae | _g__	-0.107591	0.0384877	0.0385444	0.0402371	0.067403	0.0770816
_p__Actinobacteriota | _c__Acidimicrobiia | _o__Microtrichales | _f__Ilumatobacteraceae | _g__Ilumatobacter	-0.107591	0.0384877	0.0385444	0.0402371	0.067403	0.0770816
_p__Cyanobacteria | _c__Cyanobacteriia | _o__Phormidesmiales | _f__Nodosilineaceae | _g__Nodosilinea_PCC.7104	0.0297405	-0.0533579	-0.0678907	0.0332393	0.134806	0.0765372
_p__Bacteroidota | _c__Bacteroidia | _o__Cytophagales | _f__Spirosomaceae | _g__Dyadobacter	0.120411	-0.0646109	-0.0533091	0.101322	-0.0499634	0.0538496
_p__Bacteroidota | _c__Bacteroidia | _o__Cytophagales | _f__Hymenobacteraceae | _g__Hymenobacter	0.00259992	-0.0129996	-0.0190942	0.0883974	-0.00823915	0.0506643
_p__Firmicutes | _c__Bacilli | _o__Staphylococcales | _f__Staphylococcaceae | _g__Staphylococcus	0.0928728	0.0894956	-0.0247321	0	-0.110051	0.0475855
_p__Proteobacteria | _c__Magnetococcia | _o__Magnetococcales | _f__Magnetococcaceae | _g__Magnetococcus	0.0662075	0.0429768	-0.0697948	0.00232307	-0.00464956	0.037063
_p__Bacteroidota | _c__Bacteroidia | _o__Cytophagales | _f__Hymenobacteraceae | _g__Pontibacter	0.119168	-0.11617	-0.179015	0.0299792	0.180008	0.0339703
_p__Proteobacteria | _c__Gammaproteobacteria | _o__Pseudomonadales | _f__Pseudomonadaceae | _g__Pseudomonas	-0.110132	0.108664	0.118383	0.0352423	-0.122704	0.0294526
_p__Patescibacteria | _c__Gracilibacteria | _o__JGI_0000069.P22 | _f__ | _g__unclassified	-0.0232307	-0.118477	-0.0721213	-0.0476229	0.288273	0.0268212
_p__Proteobacteria | _c__Gammaproteobacteria | _o__Pseudomonadales | _f__Moraxellaceae | _g__Alkanindiges	-0.0568568	0.0909708	-0.0100741	-0.0822236	0.077032	0.0188483
_p__Planctomycetota | _c__Phycisphaerae | _o__MSBL9 | _f__SG8.4 | _g__	-0.0568568	0.0909708	-0.0100741	-0.0822236	0.077032	0.0188483
_p__Desulfobacterota | _c__Desulfobacteria | _o__Desulfatiglandales | _f__Desulfatiglandaceae | _g__Desulfatiglans	-0.0653176	0.0246755	-0.012356	0.023224	0.0479348	0.0181609
_p__Actinobacteriota | _c__Actinobacteria | _o__Propionibacteriales | _f__Nocardioidaceae | _g__Nocardioides	0.00633224	-0.00464364	-0.0765216	0.199254	-0.109206	0.0152155
_p__Cyanobacteria | _c__Cyanobacteriia | _o__Pseudanabaenales | _f__Pseudanabaenaceae | _g__Pseudanabaena_PCC.7429	0.0261901	-0.067711	0.0610937	0.044076	-0.055615	0.00803379
_p__Proteobacteria | _c__Alphaproteobacteria | _o__Azospirillales | _f__Azospirillales_Incertae_Sedis | _g__Stella	0.0131208	0.0131208	0.0131401	-0.015745	-0.0157565	0.00788022
_p__Proteobacteria | _c__Alphaproteobacteria | _o__Rhizobiales | _f__Beijerinckiaceae | _g__Rhodoblastus	0.0645171	-0.0868744	-0.0502183	0.0728212	-0.0258897	-0.0256443
_p__Proteobacteria | _c__Alphaproteobacteria | _o__Rhodobacterales | _f__Rhodobacteraceae | _g__Sagittula	-0.161823	0.0113714	0.0113881	0.0673534	0.0402667	-0.0314435
_p__Cyanobacteria | _c__Cyanobacteriia | _o__Cyanobacteriales | _f__Xenococcaceae | _g__Pleurocapsa_PCC.7319	-0.161823	0.0113714	0.0113881	0.0673534	0.0402667	-0.0314435
_p__Campylobacterota | _c__Campylobacteria | _o__Campylobacterales | _f__ | _g__unclassified	-0.0192438	0.00787248	0.0367924	-0.049859	-0.00831595	-0.032754
_p__Actinobacteriota | _c__Coriobacteriia | _o__Coriobacteriales | _f__Atopobiaceae | _g__Olsenella	-0.192815	-0.0104538	-0.0104692	0.00464614	0.175521	-0.0335708
_p__Proteobacteria | _c__Gammaproteobacteria | _o__Burkholderiales | _f__Rhodocyclaceae | _g__Thauera	0.0127757	0.0134144	-0.00991572	0.0114981	-0.0636057	-0.0358332
_p__Proteobacteria | _c__Alphaproteobacteria | _o__Azospirillales | _f__Azospirillaceae | _g__Niveispirillum	0.111766	-0.133538	-0.0210778	-0.0435451	0.0486611	-0.0377343
_p__Proteobacteria | _c__Gammaproteobacteria | _o__Xanthomonadales | _f__Xanthomonadaceae | _g__Lysobacter	0.00749481	-0.0801945	-0.126474	0.0442194	0.11588	-0.0390739
_p__Proteobacteria | _c__Alphaproteobacteria | _o__Caulobacterales | _f__Caulobacteraceae | _g__Asticcacaulis	-0.166632	0.0194404	0.0194691	0.0296235	0.0500265	-0.0480728
_p__Bacteroidota | _c__Bacteroidia | _o__Flavobacteriales | _f__Flavobacteriaceae | _g__Flavobacterium	-0.0411161	0.157856	0.0882357	-0.0469898	-0.212712	-0.0547256
_p__Proteobacteria | _c__Alphaproteobacteria | _o__Rickettsiales | _f__Candidatus_Hepatincola | _g__	0.0696721	-0.0696721	-0.0392483	-0.0478996	0.0290514	-0.0580965
_p__Proteobacteria | _c__Gammaproteobacteria | _o__Coxiellales | _f__Coxiellaceae | _g__Coxiella	0.0365329	-0.147146	0	-0.00811842	0.0482386	-0.0704933
_p__Proteobacteria | _c__Alphaproteobacteria | _o__Rhodospirillales | _f__Magnetospirillaceae | _g__Magnetospirillum	0.0038327	-0.0134144	-0.0902011	-0.0172471	0.0418711	-0.0751589
_p__Proteobacteria | _c__Gammaproteobacteria | _o__Enterobacterales | _f__Idiomarinaceae | _g__Aliidiomarina	-0.011612	0.0580601	-0.174437	0.104508	-0.0581028	-0.0815836
_p__Proteobacteria | _c__Gammaproteobacteria | _o__Enterobacterales | _f__Hafniaceae | _g__Hafnia.Obesumbacterium	-0.0194809	-0.0974047	-0.0975482	-0.0974047	0.214448	-0.0973905
_p__Proteobacteria | _c__Gammaproteobacteria | _o__Xanthomonadales | _f__Xanthomonadaceae | _g__Vulcaniibacterium	-0.0194809	-0.0974047	-0.0975482	-0.0974047	0.214448	-0.0973905
_p__Actinobacteriota | _c__Actinobacteria | _o__Micrococcales | _f__Dermatophilaceae | _g__Austwickia	-0.0194809	-0.0974047	-0.0975482	-0.0974047	0.214448	-0.0973905
_p__Proteobacteria | _c__Alphaproteobacteria | _o__Defluviicoccales | _f__ | _g__unclassified	-0.0194809	-0.0974047	-0.0975482	-0.0974047	0.214448	-0.0973905
_p__Proteobacteria | _c__Alphaproteobacteria | _o__Micavibrionales | _f__Micavibrionaceae | _g__	-0.0194809	-0.0974047	-0.0975482	-0.0974047	0.214448	-0.0973905
_p__Cyanobacteria | _c__Cyanobacteriia | _o__Phormidesmiales | _f__Nodosilineaceae | _g__Leptolyngbya_PCC.6406	-0.0194809	-0.0974047	-0.0975482	-0.0974047	0.214448	-0.0973905
_p__Bacteroidota | _c__Bacteroidia | _o__Bacteroidales | _f__Marinifilaceae | _g__Marinifilum	-0.0194809	-0.0974047	-0.0975482	-0.0974047	0.214448	-0.0973905
_p__Proteobacteria | _c__Gammaproteobacteria | _o__Beggiatoales | _f__Beggiatoaceae | _g__Candidatus_Parabeggiatoa	-0.0194809	-0.0974047	-0.0975482	-0.0974047	0.214448	-0.0973905
_p__Proteobacteria | _c__Alphaproteobacteria | _o__Azospirillales | _f__Azospirillaceae | _g__Rhodocista	-0.0194809	-0.0974047	-0.0975482	-0.0974047	0.214448	-0.0973905
_p__Spirochaetota | _c__Spirochaetia | _o__Spirochaetales | _f__Spirochaetaceae | _g__Borreliella	-0.0194809	-0.0974047	-0.0975482	-0.0974047	0.214448	-0.0973905
_p__Firmicutes | _c__Bacilli | _o__Entomoplasmatales | _f__Spiroplasmataceae | _g__Spiroplasma	-0.0194809	-0.0974047	-0.0975482	-0.0974047	0.214448	-0.0973905
_p__Myxococcota | _c__Polyangia | _o__Polyangiales | _f__Polyangiaceae | _g__Labilithrix	-0.0194809	-0.0974047	-0.0975482	-0.0974047	0.214448	-0.0973905
_p__Proteobacteria | _c__Gammaproteobacteria | _o__Burkholderiales | _f__Hydrogenophilaceae | _g__Hydrogenophilus	-0.0194809	-0.0974047	-0.0975482	-0.0974047	0.214448	-0.0973905
_p__Cyanobacteria | _c__Cyanobacteriia | _o__Cyanobacteriales | _f__Xenococcaceae | _g__Stanieria_PCC.7437	-0.0194809	-0.0974047	-0.0975482	-0.0974047	0.214448	-0.0973905
_p__Proteobacteria | _c__Gammaproteobacteria | _o__Burkholderiales | _f__Rhodocyclaceae | _g__Azonexus	-0.0194809	-0.0974047	-0.0975482	-0.0974047	0.214448	-0.0973905
_p__Verrucomicrobiota | _c__Lentisphaeria | _o__PpalmC41 | _f__ | _g__unclassified	-0.0194809	-0.0974047	-0.0975482	-0.0974047	0.214448	-0.0973905
_p__Proteobacteria | _c__Alphaproteobacteria | _o__Ferrovibrionales | _f__Taonella | _g__	-0.0194809	-0.0974047	-0.0975482	-0.0974047	0.214448	-0.0973905
_p__Desulfobacterota | _c__Desulfobacteria | _o__Desulfobacterales | _f__Desulfolunaceae | _g__Desulfofrigus	-0.0194809	-0.0974047	-0.0975482	-0.0974047	0.214448	-0.0973905
_p__Planctomycetota | _c__Planctomycetes | _o__Pirellulales | _f__Pirellulaceae | _g__Pirellula	0.0111628	-0.066977	-0.2307	0.0740806	0.112726	-0.0997072
_p__Proteobacteria | _c__Alphaproteobacteria | _o__Dongiales | _f__Dongiaceae | _g__Dongia	0.112071	-0.15102	-0.120883	0.0121257	0.0444935	-0.103213
_p__Proteobacteria | _c__Alphaproteobacteria | _o__Caulobacterales | _f__Caulobacteraceae | _g__Phenylobacterium	-0.138286	0.178742	0.0316759	0.0205958	-0.199117	-0.106389
_p__Bacteroidota | _c__Bacteroidia | _o__Cytophagales | _f__Cyclobacteriaceae | _g__Cyclobacterium	0.0695303	-0.0867781	-0.109847	-0.0458145	0.0649967	-0.107913
_p__Gemmatimonadota | _c__Gemmatimonadetes | _o__Gemmatimonadales | _f__Gemmatimonadaceae | _g__Gemmatimonas	0.11575	-0.140862	-0.221428	0.00392372	0.123688	-0.118928
_p__Desulfobacterota | _c__Desulfobacteria | _o__Desulfobacterales | _f__Desulfosarcinaceae | _g__Desulfatibacillum	0.0870902	-0.108863	-0.0130828	-0.132087	0.0464823	-0.12046
_p__Myxococcota | _c__Polyangia | _o__Haliangiales | _f__Haliangiaceae | _g__Haliangium	-0.00870902	-0.0928962	0.0712285	-0.0406421	-0.0522926	-0.123311
_p__Proteobacteria | _c__Alphaproteobacteria | _o__Rickettsiales | _f__Midichloriaceae | _g__Candidatus_Midichloria	-0.027991	-0.139955	-0.140161	-0.139955	0.308128	-0.139935
_p__Bacteroidota | _c__Bacteroidia | _o__Flavobacteriales | _f__Flavobacteriaceae | _g__Arenibacter	-0.027991	-0.139955	-0.140161	-0.139955	0.308128	-0.139935
_p__Firmicutes | _c__Clostridia | _o__Clostridiales | _f__Caloramatoraceae | _g__Thermobrachium	-0.027991	-0.139955	-0.140161	-0.139955	0.308128	-0.139935
_p__Proteobacteria | _c__Gammaproteobacteria | _o__Enterobacterales | _f__Enterobacteriaceae | _g__Salmonella	-0.137338	-0.0198023	-0.0310266	0.0670722	-0.0198168	-0.140912
_p__Proteobacteria | _c__Alphaproteobacteria | _o__Acetobacterales | _f__Acetobacteraceae | _g__Acetobacter	0.0290301	-0.103057	-0.061053	0.014515	-0.0283251	-0.14889
_p__Proteobacteria | _c__Gammaproteobacteria | _o__UBA10353_marine_group | _f__ | _g__unclassified	0.0517435	-0.105104	-0.058837	-0.143912	0.100597	-0.155513
_p__Desulfobacterota | _c__Desulfobacteria | _o__Desulfobacterales | _f__Desulfobacteraceae | _g__Desulfobacter	-0.00435451	-0.0522541	-0.0763162	0.0914447	-0.122016	-0.163496
_p__Bacteroidota | _c__Bacteroidia | _o__Cytophagales | _f__Cytophagaceae | _g__Sporocytophaga	-0.0336845	-0.0557537	-0.0162855	-0.118477	0.0604443	-0.163756
_p__Cyanobacteria | _c__Cyanobacteriia | _o__Cyanobacteriales | _f__Microcystaceae | _g__Snowella_0TU37S04	-0.18908	-0.00702661	0.0227102	0.201217	-0.193054	-0.165234
_p__Proteobacteria | _c__Alphaproteobacteria | _o__Rhizobiales | _f__Beijerinckiaceae | _g__Microvirga	0.0089091	-0.164818	-0.0148704	-0.105424	0.10996	-0.166244
_p__Proteobacteria | _c__Alphaproteobacteria | _o__Rhizobiales | _f__Beijerinckiaceae | _g__Methylosinus	0.013886	-0.0527669	-0.0625792	-0.0518412	-0.0129698	-0.166271
_p__Bacteroidota | _c__Bacteroidia | _o__Sphingobacteriales | _f__Sphingobacteriaceae | _g__Nubsella	0.00787248	-0.0192438	0.0096361	-0.104092	-0.0625885	-0.168415
_p__Proteobacteria | _c__Alphaproteobacteria | _o__Rhizobiales | _f__Beijerinckiaceae | _g__Methylocystis	0.00787248	-0.0192438	0.0096361	-0.104092	-0.0625885	-0.168415
_p__Proteobacteria | _c__Alphaproteobacteria | _o__Rhodobacterales | _f__Rhodobacteraceae | _g__Rhodovulum	-0.107463	-0.0103997	-0.142339	0.0814642	0.00780551	-0.170932
_p__Bacteroidota | _c__Bacteroidia | _o__Flavobacteriales | _f__Flavobacteriaceae | _g__	-0.188939	-0.015745	-0.0157682	0.0131208	0.0131305	-0.194201
_p__Proteobacteria | _c__Alphaproteobacteria | _o__Rhodobacterales | _f__Rhodobacteraceae | _g__Roseobacter	0.0667691	-0.0653176	-0.127194	-0.023224	-0.0588291	-0.207795
_p__Actinobacteriota | _c__Coriobacteriia | _o__Coriobacteriales | _f__Coriobacteriales_Incertae_Sedis | _g__Raoultibacter	0.0481096	-0.114588	-0.0468665	-0.0603557	-0.0485827	-0.222283
_p__Proteobacteria | _c__Gammaproteobacteria | _o__Gammaproteobacteria_Incertae_Sedis | _f__Unknown_Family | _g__	0.054139	-0.211779	0.0426575	-0.0199041	-0.0896342	-0.224521
_p__Firmicutes | _c__Limnochordia | _o__MBA03 | _f__ | _g__unclassified	-0.0464481	-0.023224	-0.143911	0.0682206	-0.0871543	-0.232516
_p__Proteobacteria | _c__Gammaproteobacteria | _o__Burkholderiales | _f__Comamonadaceae | _g__Schlegelella	-0.210798	0.0249125	-0.0243095	0.173749	-0.204561	-0.241007
_p__Proteobacteria | _c__Alphaproteobacteria | _o__Rhodobacterales | _f__Rhodobacteraceae | _g__Roseovarius	0.0522691	-0.108023	-0.0122141	-0.169584	-0.0162735	-0.253825
_p__Actinobacteriota | _c__Actinobacteria | _o__Propionibacteriales | _f__Propionibacteriaceae | _g__Cutibacterium	-0.0578437	-0.122791	-0.0782549	-0.107569	0.0944461	-0.272013
_p__Verrucomicrobiota | _c__Verrucomicrobiae | _o__Opitutales | _f__Opitutaceae | _g__Opitutus	0.175956	-0.261324	-0.186855	-0.124884	0.115649	-0.281458
_p__Proteobacteria | _c__Gammaproteobacteria | _o__Ectothiorhodospirales | _f__Ectothiorhodospiraceae | _g__Ectothiorhodospira	-0.167071	-0.0227427	0.00613206	0.0638545	-0.165444	-0.285271
_p__Proteobacteria | _c__Gammaproteobacteria | _o__Methylococcales | _f__Methylomonadaceae | _g__Methylobacter	-0.167071	-0.0227427	0.00613206	0.0638545	-0.165444	-0.285271
_p__Bacteroidota | _c__Bacteroidia | _o__Chitinophagales | _f__Saprospiraceae | _g__	0.0255513	-0.105399	-0.0591745	-0.0868744	-0.0616879	-0.287585
_p__Proteobacteria | _c__Alphaproteobacteria | _o__Rhodobacterales | _f__Rhodobacteraceae | _g__Falsirhodobacter	-0.00290301	-0.171277	-0.10975	-0.121926	0.112574	-0.293282
_p__Actinobacteriota | _c__Actinobacteria | _o__Micrococcales | _f__Cellulomonadaceae | _g__Cellulomonas	-0.032523	-0.1208	0	-0.0162615	-0.125538	-0.295122
_p__Bacteroidota | _c__Bacteroidia | _o__Cytophagales | _f__Spirosomaceae | _g__Runella	0.112106	-0.214561	-0.162087	-0.0824092	0.0482932	-0.298658
_p__Verrucomicrobiota | _c__Chlamydiae | _o__Chlamydiales | _f__Chlamydiaceae | _g__Candidatus_Amphibiichlamydia	0.00612304	-0.0516085	-0.095047	-0.0804742	-0.0787827	-0.299789
_p__Cyanobacteria | _c__Cyanobacteriia | _o__Cyanobacteriales | _f__Nostocaceae | _g__Cuspidothrix_LMECYA_163	-0.0385625	-0.113658	-0.103154	0.0659621	-0.121358	-0.310771
_p__Proteobacteria | _c__Alphaproteobacteria | _o__Rhodobacterales | _f__Rhodobacteraceae | _g__Albimonas	0.00435451	-0.200307	-0.061053	-0.200307	0.137994	-0.319319
_p__Firmicutes | _c__Bacilli | _o__Entomoplasmatales | _f__Entomoplasmataceae | _g__Mesoplasma	-0.0425806	-0.0409636	-0.0993212	-0.0786932	-0.0598724	-0.321431
_p__Proteobacteria | _c__Alphaproteobacteria | _o__Rhizobiales | _f__Rhizobiaceae | _g__Aurantimonas	0.129269	-0.337863	-0.0353072	-0.226956	0.135245	-0.335612
_p__Firmicutes | _c__Bacilli | _o__Thermicanales | _f__Thermicanaceae | _g__Thermicanus	-0.00962192	-0.143454	-0.0757748	-0.0892214	-0.0196957	-0.337768
_p__Actinobacteriota | _c__Actinobacteria | _o__Propionibacteriales | _f__Propionibacteriaceae | _g__Luteococcus	-0.2518	0.0620243	-0.119596	0.0925735	-0.12414	-0.340938
_p__Proteobacteria | _c__Gammaproteobacteria | _o__Chromatiales | _f__Chromatiaceae | _g__Thiolamprovum	-0.0740266	-0.136441	0.0276192	-0.0624146	-0.0958697	-0.341133
_p__Proteobacteria | _c__Alphaproteobacteria | _o__Rhizobiales | _f__Rhizobiaceae | _g__Ensifer	-0.0176536	-0.0301581	-0.00662984	-0.171387	-0.115569	-0.341397
_p__Proteobacteria | _c__Alphaproteobacteria | _o__Rhodobacterales | _f__Rhodobacteraceae | _g__Oceanicella	-0.0582114	-0.0770762	-0.144933	-0.0447366	-0.021306	-0.346264
_p__Bacteroidota | _c__Bacteroidia | _o__Cytophagales | _f__Spirosomaceae | _g__Flectobacillus	-0.0351779	-0.0870191	-0.0954913	-0.0157375	-0.114876	-0.348302
_p__Proteobacteria | _c__Alphaproteobacteria | _o__Rhodobacterales | _f__Rhodobacteraceae | _g__Roseibacterium	0.0508026	-0.214822	-0.0668675	-0.236595	0.119111	-0.348371
_p__Proteobacteria | _c__Alphaproteobacteria | _o__Rhodobacterales | _f__Rhodobacteraceae | _g__Gemmobacter	0.0903085	-0.273128	-0.17206	-0.0528635	0.0551067	-0.352636
_p__WS1 | _c__ | _o__unclassified | _f__unclassified | _g__unclassified	-0.0987022	-0.113217	-0.0356142	0.0246755	-0.130005	-0.352863
_p__Proteobacteria | _c__Gammaproteobacteria | _o__Burkholderiales | _f__Burkholderiaceae | _g__Polynucleobacter	-0.0516085	-0.0804742	-0.095047	0.00612304	-0.136557	-0.357563
_p__Proteobacteria | _c__Alphaproteobacteria | _o__Rhodospirillales | _f__ | _g__unclassified	0.0406421	-0.216274	-0.077043	-0.238046	0.120563	-0.370158
_p__Proteobacteria | _c__Gammaproteobacteria | _o__Gammaproteobacteria_Incertae_Sedis | _f__Unknown_Family | _g__Wenzhouxiangella	0.065604	-0.192438	-0.0192722	-0.219555	-0.019258	-0.384919
_p__Dependentiae | _c__Babeliae | _o__Babeliales | _f__Babeliaceae | _g__Candidatus_Babela	-0.0214964	-0.088374	-0.145115	0.0103501	-0.148195	-0.392831
_p__Acidobacteriota | _c__Holophagae | _o__Holophagales | _f__Holophagaceae | _g__Holophaga	-0.221304	-0.049859	-0.0210242	0.0367382	-0.138307	-0.393756
_p__Proteobacteria | _c__Gammaproteobacteria | _o__Xanthomonadales | _f__Rhodanobacteraceae | _g__Tahibacter	-0.221304	-0.049859	-0.0210242	0.0367382	-0.138307	-0.393756
_p__Proteobacteria | _c__Gammaproteobacteria | _o__Burkholderiales | _f__Oxalobacteraceae | _g__Janthinobacterium	-0.0938061	-0.0531568	-0.0543535	-0.0357357	-0.161599	-0.398651
_p__Proteobacteria | _c__Gammaproteobacteria | _o__Burkholderiales | _f__Comamonadaceae | _g__Piscinibacter	0.0433295	-0.175998	-0.172231	-0.176892	0.0797939	-0.401998
_p__Firmicutes | _c__Bacilli | _o__Erysipelotrichales | _f__Erysipelotrichaceae | _g__Allobaculum	-0.0481096	-0.0787248	-0.122203	-0.107591	-0.0516464	-0.408275
_p__Firmicutes | _c__Bacilli | _o__Lactobacillales | _f__Lactobacillaceae | _g__Pediococcus	-0.0481096	-0.0787248	-0.122203	-0.107591	-0.0516464	-0.408275
_p__Cyanobacteria | _c__Cyanobacteriia | _o__Pseudanabaenales | _f__Pseudanabaenaceae | _g__Pseudanabaena_PCC.7367	0.0367382	-0.163573	-0.0915429	-0.132957	-0.0625885	-0.413923
_p__Actinobacteriota | _c__Coriobacteriia | _o__Coriobacteriales | _f__Eggerthellaceae | _g__Denitrobacterium	-0.138206	0.0638545	-0.0372304	-0.10934	-0.194331	-0.415252
_p__Proteobacteria | _c__Alphaproteobacteria | _o__Caulobacterales | _f__Caulobacteraceae | _g__Caulobacter	-0.16373	0.037445	-0.00845592	-0.0352423	-0.251654	-0.421637
_p__Bacteroidota | _c__Bacteroidia | _o__Cytophagales | _f__Spirosomaceae | _g__Arsenicibacter	-0.0926235	-0.0913459	-0.101396	-0.0281064	-0.108673	-0.422145
_p__Bacteroidota | _c__Bacteroidia | _o__Cytophagales | _f__Cyclobacteriaceae | _g__Algoriphagus	-0.0375224	-0.15545	-0.300398	-0.00223348	0.0699593	-0.425645
_p__Cyanobacteria | _c__Cyanobacteriia | _o__Leptolyngbyales | _f__Leptolyngbyaceae | _g__Oscillatoria_SAG_1459.8	-0.272882	-0.0478996	-0.00290728	0.111766	-0.228054	-0.439977
_p__Verrucomicrobiota | _c__Verrucomicrobiae | _o__Verrucomicrobiales | _f__Verrucomicrobiaceae | _g__Prosthecobacter	0.0426001	-0.248256	-0.0404562	-0.161587	-0.0323411	-0.44004
_p__Proteobacteria | _c__Gammaproteobacteria | _o__Burkholderiales | _f__Comamonadaceae | _g__Polyangium_brachysporum_group	-0.0778228	-0.0743382	-0.0535094	-0.131253	-0.103453	-0.440377
_p__Proteobacteria | _c__Gammaproteobacteria | _o__Salinisphaerales | _f__Solimonadaceae | _g__Solimonas	-0.226552	-0.0621051	-0.0350404	0.0192438	-0.141809	-0.446263
_p__Proteobacteria | _c__Gammaproteobacteria | _o__Burkholderiales | _f__Comamonadaceae | _g__Curvibacter	-0.226552	-0.0621051	-0.0350404	0.0192438	-0.141809	-0.446263
_p__Desulfobacterota | _c__Desulfovibrionia | _o__Desulfovibrionales | _f__Desulfovibrionaceae | _g__Desulfovibrio	-0.0883951	-0.154152	-0.0574875	-0.0921681	-0.0631088	-0.455312
_p__Proteobacteria | _c__Gammaproteobacteria | _o__Xanthomonadales | _f__Xanthomonadaceae | _g__Luteimonas	-0.252561	-0.0740266	-0.0741357	-0.0522541	-0.00435771	-0.457336
_p__Actinobacteriota | _c__Coriobacteriia | _o__Coriobacteriales | _f__Atopobiaceae | _g__Atopobium	-0.105841	-0.107591	-0.122203	-0.0209933	-0.10942	-0.466049
_p__Proteobacteria | _c__Gammaproteobacteria | _o__Burkholderiales | _f__Alcaligenaceae | _g__Verticiella	-0.105841	-0.107591	-0.122203	-0.0209933	-0.10942	-0.466049
_p__Proteobacteria | _c__Alphaproteobacteria | _o__Rhodobacterales | _f__Rhodobacteraceae | _g__Ascidiaceihabitans	-0.0410281	-0.119705	-0.0783099	-0.137082	-0.0975737	-0.473699
_p__Armatimonadota | _c__ | _o__unclassified | _f__unclassified | _g__unclassified	-0.0459924	-0.129034	-0.129224	-0.189718	0.0198168	-0.474152
_p__Actinobacteriota | _c__Actinobacteria | _o__Glycomycetales | _f__Glycomycetaceae | _g__Glycomyces	-0.138522	-0.109416	-0.0337368	-0.152535	-0.0463877	-0.480598
_p__Proteobacteria | _c__Alphaproteobacteria | _o__Rhizobiales | _f__Pleomorphomonadaceae | _g__Pleomorphomonas	-0.0774668	-0.109041	-0.127034	-0.0506655	-0.13833	-0.502538
_p__Bacteroidota | _c__Bacteroidia | _o__Cytophagales | _f__Cyclobacteriaceae | _g__Belliella	-0.113065	-0.189718	-0.199914	-0.130312	0.129768	-0.50324
_p__Proteobacteria | _c__Alphaproteobacteria | _o__Rhodobacterales | _f__Rhodobacteraceae | _g__Sulfitobacter	0.0436365	-0.190783	-0.137708	-0.092347	-0.128467	-0.505669
_p__Firmicutes | _c__Clostridia | _o__Peptostreptococcales.Tissierellales | _f__Anaerovoracaceae | _g__Family_XIII_AD3011_group	-0.0998861	-0.188215	-0.238923	-0.081725	0.102438	-0.506311
_p__Proteobacteria | _c__Alphaproteobacteria | _o__Rhodobacterales | _f__Rhodobacteraceae | _g__Cereibacter	-0.118087	-0.116338	-0.130087	-0.0349888	-0.114673	-0.514174
_p__Proteobacteria | _c__Gammaproteobacteria | _o__Burkholderiales | _f__Comamonadaceae | _g__Mitsuaria	-0.190147	-0.0899932	-0.077043	0.0537056	-0.212075	-0.515553
_p__Actinobacteriota | _c__Actinobacteria | _o__Micrococcales | _f__Microbacteriaceae | _g__Agrococcus	-0.0129542	-0.19878	-0.312477	-0.0509233	0.0567721	-0.518362
_p__Proteobacteria | _c__Gammaproteobacteria | _o__Burkholderiales | _f__Aquaspirillaceae | _g__Microvirgula	-0.194188	-0.0769753	-0.0481805	-0.0174944	-0.19258	-0.529418
_p__Proteobacteria | _c__Alphaproteobacteria | _o__Sphingomonadales | _f__Sphingomonadaceae | _g__Stakelama	-0.0882767	-0.205592	-0.223925	-0.0975689	0.0836921	-0.53167
_p__Bacteroidota | _c__Bacteroidia | _o__Flavobacteriales | _f__Weeksellaceae | _g__Cloacibacterium	-0.0621051	-0.0638545	-0.19973	-0.065604	-0.14531	-0.536604
_p__Proteobacteria | _c__Gammaproteobacteria | _o__Salinisphaerales | _f__Salinisphaeraceae | _g__Salinisphaera	-0.0621051	-0.0638545	-0.19973	-0.065604	-0.14531	-0.536604
_p__Proteobacteria | _c__Gammaproteobacteria | _o__Pseudomonadales | _f__Moraxellaceae | _g__Enhydrobacter	-0.281064	0.00638783	-0.0630128	-0.0913459	-0.108673	-0.537708
_p__Campylobacterota | _c__Campylobacteria | _o__Campylobacterales | _f__Sulfurospirillaceae | _g__Sulfurospirillum	-0.0209933	-0.105841	-0.149359	-0.161823	-0.105919	-0.543936
_p__Verrucomicrobiota | _c__Verrucomicrobiae | _o__Methylacidiphilales | _f__Methylacidiphilaceae | _g__	-0.111766	-0.00580601	-0.117018	-0.13499	-0.180119	-0.549698
_p__Firmicutes | _c__Clostridia | _o__Oscillospirales | _f__UCG.010 | _g__	-0.0841872	-0.10596	-0.106116	-0.126281	-0.129279	-0.551822
_p__Firmicutes | _c__Bacilli | _o__Lactobacillales | _f__Streptococcaceae | _g__Streptococcus	-0.152323	-0.0808519	-0.192586	0.0638775	-0.205184	-0.567068
_p__Firmicutes | _c__Bacilli | _o__Brevibacillales | _f__Brevibacillaceae | _g__Brevibacillus	0.0111017	-0.12598	-0.156136	-0.173283	-0.125831	-0.57013
_p__Proteobacteria | _c__Gammaproteobacteria | _o__Pseudomonadales | _f__Halomonadaceae | _g__Halovibrio	-0.10934	-0.167071	-0.167318	-0.167071	0.0367653	-0.574035
_p__Proteobacteria | _c__Alphaproteobacteria | _o__Rhodobacterales | _f__Rhodobacteraceae | _g__Rhodobacter	0.0315713	-0.307636	-0.20478	-0.128488	0.0352683	-0.574065
_p__Bacteroidota | _c__Bacteroidia | _o__Cytophagales | _f__Amoebophilaceae | _g__Candidatus_Cardinium	-0.0827357	-0.10596	-0.106116	-0.153859	-0.130731	-0.579402
_p__Proteobacteria | _c__Alphaproteobacteria | _o__Rhodobacterales | _f__Rhodobacteraceae | _g__Paracoccus	-0.26701	-0.0890033	-0.108656	-0.0463406	-0.0721384	-0.583148
_p__Proteobacteria | _c__Alphaproteobacteria | _o__SAR11_clade | _f__Clade_II | _g__	-0.0522541	-0.229337	-0.175164	-0.161117	0.0326828	-0.585189
_p__Proteobacteria | _c__Gammaproteobacteria | _o__Xanthomonadales | _f__Xanthomonadaceae | _g__Thermomonas	-0.0981617	-0.244254	-0.0935063	-0.0640352	-0.0970828	-0.59704
_p__Firmicutes | _c__Bacilli | _o__Paenibacillales | _f__Paenibacillaceae | _g__Cohnella	-0.0384877	-0.201186	-0.133591	-0.118087	-0.106357	-0.597708
_p__Proteobacteria | _c__Alphaproteobacteria | _o__Rhizobiales | _f__Rhizobiaceae | _g__Ochrobactrum	-0.229602	-0.0879991	-0.115641	-0.117481	-0.0652656	-0.615988
_p__Proteobacteria | _c__Gammaproteobacteria | _o__Burkholderiales | _f__Rhodocyclaceae | _g__Propionivibrio	-0.0246755	-0.265625	-0.117745	-0.265625	0.0566503	-0.61702
_p__Verrucomicrobiota | _c__Verrucomicrobiae | _o__Pedosphaerales | _f__Pedosphaeraceae | _g__SCGC_AAA164.E04	-0.117536	-0.22038	-0.23126	-0.137338	0.0856599	-0.620855
_p__Proteobacteria | _c__Gammaproteobacteria | _o__Enterobacterales | _f__Yersiniaceae | _g__Serratia	-0.150919	-0.10187	-0.18029	0.0538995	-0.255672	-0.63485
_p__Proteobacteria | _c__Gammaproteobacteria | _o__Enterobacterales | _f__Enterobacteriaceae | _g__Enterobacter	0.00759868	-0.22205	-0.106961	-0.216985	-0.101813	-0.64021
_p__Proteobacteria | _c__Gammaproteobacteria | _o__Burkholderiales | _f__Comamonadaceae | _g__Aquabacterium	0.0516471	-0.249547	-0.0299705	-0.328224	-0.0862223	-0.642317
_p__Bacteroidota | _c__Bacteroidia | _o__Flavobacteriales | _f__Flavobacteriaceae | _g__Nonlabens	-0.165471	-0.117572	-0.0959404	-0.161117	-0.102406	-0.642506
_p__Proteobacteria | _c__Alphaproteobacteria | _o__Rhizobiales | _f__Rhizobiaceae | _g__Bartonella	-0.259346	-0.155224	-0.155453	-0.114342	0.0351589	-0.649206
_p__Proteobacteria | _c__Alphaproteobacteria | _o__Rhizobiales | _f__Rhizobiaceae | _g__Allorhizobium.Neorhizobium.Pararhizobium.Rhizobium	-0.298091	-0.0778268	-0.0643385	-0.0631425	-0.149155	-0.652555
_p__Actinobacteriota | _c__Actinobacteria | _o__Frankiales | _f__Geodermatophilaceae | _g__Geodermatophilus	-0.015745	-0.246671	-0.0735847	-0.246671	-0.0735305	-0.656202
_p__Spirochaetota | _c__Spirochaetia | _o__Spirochaetales | _f__Spirochaetaceae | _g__Treponema	-0.286174	0.0263849	-0.0330297	-0.109599	-0.256426	-0.658844
_p__Firmicutes | _c__Clostridia | _o__Proteinivoracales | _f__Anaerobranca | _g__	-0.0609631	-0.22208	-0.0828576	-0.22208	-0.0798914	-0.667872
_p__Firmicutes | _c__Bacilli | _o__Lactobacillales | _f__Carnobacteriaceae | _g__Desemzia	-0.0905511	-0.0474315	-0.215106	-0.0878561	-0.227623	-0.668568
_p__Proteobacteria | _c__Alphaproteobacteria | _o__Holosporales | _f__Holosporaceae | _g__Holospora	-0.153323	-0.0952459	-0.164018	-0.114992	-0.151111	-0.678689
_p__Bacteroidota | _c__Bacteroidia | _o__Sphingobacteriales | _f__Sphingobacteriaceae | _g__Sphingobacterium	-0.0603673	-0.142264	-0.160442	-0.110181	-0.207217	-0.680471
_p__Myxococcota | _c__Polyangia | _o__Blfdi19 | _f__ | _g__unclassified	-0.0667691	-0.246755	-0.192608	-0.20321	0.0268726	-0.68247
_p__Firmicutes | _c__Clostridia | _o__Oscillospirales | _f__Ruminococcaceae | _g__	-0.287398	-0.123378	-0.12356	-0.100154	-0.0755337	-0.710022
_p__Gemmatimonadota | _c__Gemmatimonadetes | _o__Gemmatimonadales | _f__Gemmatimonadaceae | _g__Roseisolibacter	-0.133732	-0.118873	-0.336889	-0.080074	-0.0404795	-0.710047
_p__Nitrospirota | _c__Thermodesulfovibrionia | _o__ | _f__unclassified | _g__unclassified	-0.132957	-0.161823	-0.176516	-0.0481096	-0.190829	-0.710235
_p__Bacteroidota | _c__Bacteroidia | _o__Flavobacteriales | _f__Crocinitomicaceae | _g__Fluviicola	-0.117357	-0.236826	-0.222589	-0.155351	0.0204893	-0.711634
_p__Proteobacteria | _c__Gammaproteobacteria | _o__Burkholderiales | _f__Comamonadaceae | _g__Alicycliphilus	-0.17057	-0.00962192	-0.104683	-0.201186	-0.226719	-0.71278
_p__Actinobacteriota | _c__Actinobacteria | _o__Micrococcales | _f__Dermacoccaceae | _g__Dermacoccus	-0.136367	-0.136367	-0.136567	-0.136367	-0.175457	-0.721124
_p__Myxococcota | _c__Polyangia | _o__Nannocystales | _f__Nannocystaceae | _g__Nannocystis	-0.136367	-0.136367	-0.136567	-0.136367	-0.175457	-0.721124
_p__Firmicutes | _c__Bacilli | _o__Lactobacillales | _f__Lactobacillaceae | _g__Limosilactobacillus	-0.136367	-0.136367	-0.136567	-0.136367	-0.175457	-0.721124
_p__Firmicutes | _c__Bacilli | _o__Alicyclobacillales | _f__Alicyclobacillaceae | _g__Alicyclobacillus	-0.136367	-0.136367	-0.136567	-0.136367	-0.175457	-0.721124
_p__Desulfobacterota | _c__Desulfarculia | _o__Desulfarculales | _f__Desulfarculaceae | _g__Desulfarculus	-0.136367	-0.136367	-0.136567	-0.136367	-0.175457	-0.721124
_p__Deferribacterota | _c__Deferribacteres | _o__Deferribacterales | _f__Deferribacteraceae | _g__	-0.136367	-0.136367	-0.136567	-0.136367	-0.175457	-0.721124
_p__Proteobacteria | _c__Alphaproteobacteria | _o__Acetobacterales | _f__Acetobacteraceae | _g__Siccirubricoccus	-0.136367	-0.136367	-0.136567	-0.136367	-0.175457	-0.721124
_p__Proteobacteria | _c__Gammaproteobacteria | _o__Burkholderiales | _f__Oxalobacteraceae | _g__Duganella	-0.136367	-0.136367	-0.136567	-0.136367	-0.175457	-0.721124
_p__Thermotogota | _c__Thermotogae | _o__Mesoaciditogales | _f__Mesoaciditogaceae | _g__Mesoaciditoga	-0.136367	-0.136367	-0.136567	-0.136367	-0.175457	-0.721124
_p__Firmicutes | _c__Bacilli | _o__Lactobacillales | _f__Carnobacteriaceae | _g__Atopococcus	-0.136367	-0.136367	-0.136567	-0.136367	-0.175457	-0.721124
_p__Proteobacteria | _c__Alphaproteobacteria | _o__Rhodobacterales | _f__Rhodobacteraceae | _g__Oceanicola	-0.136367	-0.136367	-0.136567	-0.136367	-0.175457	-0.721124
_p__Cyanobacteria | _c__Cyanobacteriia | _o__Cyanobacteriales | _f__Chroococcidiopsaceae | _g__Myxosarcina_SAG_3084	-0.136367	-0.136367	-0.136567	-0.136367	-0.175457	-0.721124
_p__Actinobacteriota | _c__Actinobacteria | _o__Micrococcales | _f__Micrococcaceae | _g__Arthrobacter	-0.136367	-0.136367	-0.136567	-0.136367	-0.175457	-0.721124
_p__Firmicutes | _c__Clostridia | _o__Lachnospirales | _f__Lachnospiraceae | _g__Lachnospiraceae_NK4A136_group	-0.136367	-0.136367	-0.136567	-0.136367	-0.175457	-0.721124
_p__Desulfobacterota | _c__Desulfobacteria | _o__Desulfobacterales | _f__Desulfobacteraceae | _g__	-0.136367	-0.136367	-0.136567	-0.136367	-0.175457	-0.721124
_p__Bacteroidota | _c__Bacteroidia | _o__Chitinophagales | _f__Chitinophagaceae | _g__	-0.136367	-0.136367	-0.136567	-0.136367	-0.175457	-0.721124
_p__Firmicutes | _c__Bacilli | _o__Bacillales | _f__Planococcaceae | _g__Planomicrobium	-0.136367	-0.136367	-0.136567	-0.136367	-0.175457	-0.721124
_p__Actinobacteriota | _c__Actinobacteria | _o__Micrococcales | _f__Microbacteriaceae | _g__Agromyces	-0.136367	-0.136367	-0.136567	-0.136367	-0.175457	-0.721124
_p__Proteobacteria | _c__Gammaproteobacteria | _o__Burkholderiales | _f__Comamonadaceae | _g__Comamonas	-0.117292	-0.14577	-0.14526	-0.148184	-0.165441	-0.721947
_p__Proteobacteria | _c__Gammaproteobacteria | _o__Pseudomonadales | _f__Halomonadaceae | _g__Halomonas	-0.177307	-0.21455	-0.0806762	-0.20281	-0.0597536	-0.735097
_p__Proteobacteria | _c__Gammaproteobacteria | _o__Pseudomonadales | _f__Halieaceae | _g__Congregibacter	-0.131208	-0.102342	-0.247034	-0.0734764	-0.189079	-0.74314
_p__Firmicutes | _c__Bacilli | _o__Lactobacillales | _f__Lactobacillaceae | _g__Lactobacillus	-0.255464	-0.130635	-0.130828	-0.129184	-0.106038	-0.752149
_p__Proteobacteria | _c__Alphaproteobacteria | _o__Rhizobiales | _f__Rhizobiaceae | _g__Candidatus_Hodgkinia	-0.146953	-0.174069	-0.187904	-0.0638545	-0.201334	-0.774114
_p__Proteobacteria | _c__Gammaproteobacteria | _o__Enterobacterales | _f__Enterobacteriaceae | _g__Escherichia.Shigella	-0.17423	-0.198622	-0.140171	-0.0267153	-0.234803	-0.774542
_p__Proteobacteria | _c__Gammaproteobacteria | _o__Burkholderiales | _f__Comamonadaceae | _g__Rhodoferax	-0.237256	-0.148086	-0.204517	-0.0557314	-0.130268	-0.775859
_p__Proteobacteria | _c__Gammaproteobacteria | _o__Burkholderiales | _f__Comamonadaceae | _g__Hydrogenophaga	-0.0976506	-0.259912	-0.294487	-0.129222	-0.00514329	-0.786415
_p__Proteobacteria | _c__Alphaproteobacteria | _o__Caulobacterales | _f__Hyphomonadaceae | _g__Hirschia	-0.044076	-0.178859	-0.2319	-0.165445	-0.173557	-0.793837
_p__Proteobacteria | _c__Gammaproteobacteria | _o__Pseudomonadales | _f__Moraxellaceae | _g__Acinetobacter	-0.131425	-0.0748899	-0.107353	-0.180617	-0.302352	-0.796637
_p__Proteobacteria | _c__Gammaproteobacteria | _o__Burkholderiales | _f__Oxalobacteraceae | _g__Noviherbaspirillum	-0.275537	-0.131208	-0.102493	-0.0446107	-0.246852	-0.800701
_p__Proteobacteria | _c__Gammaproteobacteria | _o__Burkholderiales | _f__Rhodocyclaceae | _g__Sterolibacterium	-0.237158	-0.113728	-0.15438	-0.0679133	-0.242996	-0.816174
_p__Proteobacteria | _c__Alphaproteobacteria | _o__Rhodobacterales | _f__Rhodobacteraceae | _g__Limimaricola	-0.301913	-0.148053	-0.148271	-0.126281	-0.103133	-0.827651
_p__Actinobacteriota | _c__Actinobacteria | _o__Propionibacteriales | _f__Propionibacteriaceae | _g__Marinilutecoccus	-0.228302	-0.0384877	-0.133591	-0.17232	-0.255606	-0.828307
_p__Proteobacteria | _c__Gammaproteobacteria | _o__Enterobacterales | _f__Colwelliaceae | _g__Colwellia	-0.228302	-0.0384877	-0.133591	-0.17232	-0.255606	-0.828307
_p__Bacteroidota | _c__Bacteroidia | _o__Cytophagales | _f__Cyclobacteriaceae | _g__Tunicatimonas	-0.228302	-0.0384877	-0.133591	-0.17232	-0.255606	-0.828307
_p__Proteobacteria | _c__Gammaproteobacteria | _o__Gammaproteobacteria_Incertae_Sedis | _f__Unknown_Family | _g__Candidatus_Endonucleariobacter	-0.133458	-0.332899	-0.0791475	-0.141287	-0.142696	-0.829488
_p__Proteobacteria | _c__Gammaproteobacteria | _o__Diplorickettsiales | _f__Diplorickettsiaceae | _g__Rickettsiella	-0.0885417	-0.238046	-0.176617	-0.211919	-0.130005	-0.84513
_p__Cyanobacteria | _c__Cyanobacteriia | _o__Limnotrichales | _f__Limnotrichaceae | _g__Limnothrix	-0.173749	-0.153947	-0.257489	-0.0523802	-0.208396	-0.845961
_p__Bacteroidota | _c__Bacteroidia | _o__Chitinophagales | _f__Chitinophagaceae | _g__Edaphobaculum	-0.0616025	-0.286039	-0.320058	-0.146747	-0.0341615	-0.848609
_p__Proteobacteria | _c__Alphaproteobacteria | _o__Sphingomonadales | _f__Sphingomonadaceae | _g__Sphingorhabdus	-0.143454	-0.226552	-0.226886	-0.255418	-0.009629	-0.86194
_p__MBNT15 | _c__ | _o__unclassified | _f__unclassified | _g__unclassified	-0.21429	-0.175328	-0.175587	-0.175328	-0.136467	-0.877001
_p__Halobacterota | _c__Halobacteria | _o__Halobacterales | _f__Halomicrobiaceae | _g__Halomicroarcula	-0.21429	-0.175328	-0.175587	-0.175328	-0.136467	-0.877001
_p__Desulfobacterota | _c__Desulfobulbia | _o__Desulfobulbales | _f__Desulfocapsaceae | _g__Desulfoprunum	-0.21429	-0.175328	-0.175587	-0.175328	-0.136467	-0.877001
_p__Proteobacteria | _c__Gammaproteobacteria | _o__Burkholderiales | _f__Chitinimonadaceae | _g__Chitinimonas	-0.21429	-0.175328	-0.175587	-0.175328	-0.136467	-0.877001
_p__Desulfobacterota | _c__Desulfobacteria | _o__Desulfobacterales | _f__Desulfococcaceae | _g__Desulfonema	-0.21429	-0.175328	-0.175587	-0.175328	-0.136467	-0.877001
_p__Cyanobacteria | _c__Cyanobacteriia | _o__Cyanobacteriales | _f__Nostocaceae | _g__Calothrix_PCC.6303	-0.21429	-0.175328	-0.175587	-0.175328	-0.136467	-0.877001
_p__Proteobacteria | _c__Gammaproteobacteria | _o__Burkholderiales | _f__Comamonadaceae | _g__Candidatus_Symbiobacter	-0.21429	-0.175328	-0.175587	-0.175328	-0.136467	-0.877001
_p__Patescibacteria | _c__Parcubacteria | _o__ | _f__unclassified | _g__unclassified	-0.21429	-0.175328	-0.175587	-0.175328	-0.136467	-0.877001
_p__Firmicutes | _c__Clostridia | _o__Oscillospirales | _f__Oscillospiraceae | _g__Oscillibacter	-0.21429	-0.175328	-0.175587	-0.175328	-0.136467	-0.877001
_p__Cyanobacteria | _c__Cyanobacteriia | _o__Pseudanabaenales | _f__Pseudanabaenaceae | _g__	-0.21429	-0.175328	-0.175587	-0.175328	-0.136467	-0.877001
_p__Myxococcota | _c__Myxococcia | _o__Myxococcales | _f__Myxococcaceae | _g__Myxococcus	-0.21429	-0.175328	-0.175587	-0.175328	-0.136467	-0.877001
_p__Firmicutes | _c__Clostridia | _o__Peptostreptococcales.Tissierellales | _f__Family_XI | _g__Anaerosalibacter	-0.21429	-0.175328	-0.175587	-0.175328	-0.136467	-0.877001
_p__Actinobacteriota | _c__Actinobacteria | _o__Streptosporangiales | _f__Streptosporangiaceae | _g__Nonomuraea	-0.21429	-0.175328	-0.175587	-0.175328	-0.136467	-0.877001
_p__Proteobacteria | _c__Alphaproteobacteria | _o__Rhizobiales | _f__Methylopilaceae | _g__Methylopila	-0.21429	-0.175328	-0.175587	-0.175328	-0.136467	-0.877001
_p__Actinobacteriota | _c__Acidimicrobiia | _o__Acidimicrobiales | _f__Acidimicrobiaceae | _g__Acidimicrobium	-0.21429	-0.175328	-0.175587	-0.175328	-0.136467	-0.877001
_p__Proteobacteria | _c__Gammaproteobacteria | _o__Burkholderiales | _f__Nitrosomonadaceae | _g__Ellin6067	-0.21429	-0.175328	-0.175587	-0.175328	-0.136467	-0.877001
_p__Thermotogota | _c__Thermotogae | _o__Thermotogales | _f__Fervidobacteriaceae | _g__Thermopallium	-0.21429	-0.175328	-0.175587	-0.175328	-0.136467	-0.877001
_p__Firmicutes | _c__Bacilli | _o__Lactobacillales | _f__Lactobacillaceae | _g__Leuconostoc	-0.21429	-0.175328	-0.175587	-0.175328	-0.136467	-0.877001
_p__Planctomycetota | _c__BD7.11 | _o__ | _f__unclassified | _g__unclassified	-0.21429	-0.175328	-0.175587	-0.175328	-0.136467	-0.877001
_p__Bacteroidota | _c__Bacteroidia | _o__Bacteroidales | _f__Prolixibacteraceae | _g__Draconibacterium	-0.21429	-0.175328	-0.175587	-0.175328	-0.136467	-0.877001
_p__Firmicutes | _c__Clostridia | _o__Lachnospirales | _f__Lachnospiraceae | _g__Eubacterium_oxidoreducens_group	-0.21429	-0.175328	-0.175587	-0.175328	-0.136467	-0.877001
_p__Bacteroidota | _c__Bacteroidia | _o__Cytophagales | _f__MWH.CFBk5 | _g__	-0.21429	-0.175328	-0.175587	-0.175328	-0.136467	-0.877001
_p__Proteobacteria | _c__Alphaproteobacteria | _o__Rhodobacterales | _f__Rhodobacteraceae | _g__Maritimibacter	-0.21429	-0.175328	-0.175587	-0.175328	-0.136467	-0.877001
_p__Bacteroidota | _c__Bacteroidia | _o__Cytophagales | _f__Spirosomaceae | _g__Taeseokella	-0.21429	-0.175328	-0.175587	-0.175328	-0.136467	-0.877001
_p__Firmicutes | _c__Bacilli | _o__Staphylococcales | _f__Staphylococcaceae | _g__Salinicoccus	-0.21429	-0.175328	-0.175587	-0.175328	-0.136467	-0.877001
_p__Proteobacteria | _c__Gammaproteobacteria | _o__Enterobacterales | _f__Morganellaceae | _g__endosymbionts	-0.21429	-0.175328	-0.175587	-0.175328	-0.136467	-0.877001
_p__Bacteroidota | _c__Bacteroidia | _o__Bacteroidales | _f__Paludibacteraceae | _g__F0058	-0.21429	-0.175328	-0.175587	-0.175328	-0.136467	-0.877001
_p__Proteobacteria | _c__Alphaproteobacteria | _o__Sphingomonadales | _f__Sphingomonadaceae | _g__Porphyrobacter	-0.0592733	-0.320225	-0.32443	-0.15247	-0.0212645	-0.877663
_p__Deinococcota | _c__Deinococci | _o__Deinococcales | _f__Deinococcaceae | _g__Deinococcus	-0.1359	-0.311291	-0.26522	-0.274122	0.0964784	-0.890055
_p__Proteobacteria | _c__Alphaproteobacteria | _o__Caulobacterales | _f__Hyphomonadaceae | _g__Hyphomonas	-0.13093	-0.159618	-0.279558	-0.249356	-0.103055	-0.922517
_p__Actinobacteriota | _c__Actinobacteria | _o__Corynebacteriales | _f__Corynebacteriaceae | _g__Corynebacterium	-0.192553	-0.205513	-0.317068	-0.094425	-0.113023	-0.922582
_p__Proteobacteria | _c__Gammaproteobacteria | _o__Pseudomonadales | _f__Halomonadaceae | _g__Cobetia	-0.287398	-0.162568	-0.138096	-0.110314	-0.238222	-0.936598
_p__Firmicutes | _c__Bacilli | _o__Paenibacillales | _f__Paenibacillaceae | _g__Paenibacillus	-0.334982	-0.07916	-0.0713007	-0.0849522	-0.369283	-0.939678
_p__Proteobacteria | _c__Alphaproteobacteria | _o__Rhizobiales | _f__Xanthobacteraceae | _g__Ancylobacter	-0.067554	-0.184305	-0.19671	-0.135842	-0.359328	-0.94374
_p__Cyanobacteria | _c__Cyanobacteriia | _o__Cyanobacteriales | _f__Cyanobacteriaceae | _g__Symphothece_PCC.7002	-0.222177	-0.152746	-0.279984	-0.103682	-0.189915	-0.948505
_p__Cyanobacteria | _c__Cyanobacteriia | _o__Cyanobacteriales | _f__Nostocaceae | _g__Aphanizomenon_MDT14a	-0.145192	-0.162615	-0.195425	-0.223015	-0.23364	-0.959887
_p__Cyanobacteria | _c__Cyanobacteriia | _o__Cyanobacteriales | _f__Microcystaceae | _g__Microcystis_PCC.7914	-0.140532	-0.313642	-0.195116	-0.292562	-0.0242916	-0.966144
_p__Proteobacteria | _c__Gammaproteobacteria | _o__Burkholderiales | _f__Rhodocyclaceae | _g__Azoarcus	-0.241523	-0.173531	-0.183442	-0.151206	-0.218343	-0.968045
_p__Bacteroidota | _c__Bacteroidia | _o__Sphingobacteriales | _f__Sphingobacteriaceae | _g__Pedobacter	-0.123268	-0.324211	-0.367811	-0.148597	-0.0042246	-0.96811
_p__Proteobacteria | _c__Alphaproteobacteria | _o__Rhizobiales | _f__Rhizobiaceae | _g__Aminobacter	-0.0148485	-0.357849	-0.336442	-0.213818	-0.0479217	-0.97088
_p__Bacteroidota | _c__Bacteroidia | _o__Chitinophagales | _f__Chitinophagaceae | _g__Sediminibacterium	-0.245259	-0.0745311	-0.236508	-0.193261	-0.222891	-0.97245
_p__Cyanobacteria | _c__Cyanobacteriia | _o__Synechococcales | _f__Cyanobiaceae | _g__Cyanobium_PCC.6307	-0.201186	-0.255418	-0.255795	-0.226552	-0.038516	-0.977467
_p__Bacteroidota | _c__Bacteroidia | _o__Flavobacteriales | _f__Flavobacteriaceae | _g__Lutibacter	-0.201186	-0.255418	-0.255795	-0.226552	-0.038516	-0.977467
_p__Actinobacteriota | _c__Thermoleophilia | _o__Gaiellales | _f__Gaiellaceae | _g__Gaiella	-0.201186	-0.255418	-0.255795	-0.226552	-0.038516	-0.977467
_p__Bacteroidota | _c__Bacteroidia | _o__Bacteroidales | _f__Porphyromonadaceae | _g__Porphyromonas	-0.291752	-0.172729	-0.149725	-0.124829	-0.241127	-0.980162
_p__Bacteroidota | _c__Bacteroidia | _o__Chitinophagales | _f__Chitinophagaceae | _g__Filimonas	-0.220325	-0.25828	-0.265614	-0.204588	-0.0426152	-0.991422
_p__Proteobacteria | _c__Alphaproteobacteria | _o__Rhodobacterales | _f__Rhodobacteraceae | _g__Thioclava	-0.163044	-0.297499	-0.260584	-0.228708	-0.054984	-1.00482
_p__Proteobacteria | _c__Gammaproteobacteria | _o__Enterobacterales | _f__Enterobacteriaceae | _g__Citrobacter	-0.240438	-0.193976	-0.22567	-0.175392	-0.176683	-1.01216
_p__Proteobacteria | _c__Alphaproteobacteria | _o__Caulobacterales | _f__Hyphomonadaceae | _g__Glycocaulis	-0.330943	-0.184341	-0.159901	-0.0885417	-0.26001	-1.02374
_p__Proteobacteria | _c__Gammaproteobacteria | _o__Burkholderiales | _f__Comamonadaceae | _g__Sphaerotilus	-0.182889	-0.209016	-0.246392	-0.211919	-0.185929	-1.03615
_p__Bacteroidota | _c__Bacteroidia | _o__Cytophagales | _f__Flammeovirgaceae | _g__Limibacter	-0.166923	-0.272882	-0.218773	-0.206113	-0.17213	-1.03682
_p__Firmicutes | _c__Clostridia | _o__Lachnospirales | _f__Lachnospiraceae | _g__Blautia	-0.311726	-0.231239	-0.210469	-0.168	-0.116983	-1.03842
_p__Proteobacteria | _c__Gammaproteobacteria | _o__Pseudomonadales | _f__Halomonadaceae | _g__Candidatus_Portiera	-0.175328	-0.21429	-0.214606	-0.253252	-0.214448	-1.07192
_p__Bacteroidota | _c__Bacteroidia | _o__Bacteroidales | _f__Prolixibacteraceae | _g__WCHB1.32	-0.175328	-0.21429	-0.214606	-0.253252	-0.214448	-1.07192
_p__Bacteroidota | _c__Bacteroidia | _o__Flavobacteriales | _f__Flavobacteriaceae | _g__Sinomicrobium	-0.175328	-0.21429	-0.214606	-0.253252	-0.214448	-1.07192
_p__Proteobacteria | _c__Gammaproteobacteria | _o__Burkholderiales | _f__Burkholderiaceae | _g__Candidatus_Tremblaya	-0.175328	-0.21429	-0.214606	-0.253252	-0.214448	-1.07192
_p__Firmicutes | _c__Clostridia | _o__Peptostreptococcales.Tissierellales | _f__Family_XI | _g__Tissierella	-0.175328	-0.21429	-0.214606	-0.253252	-0.214448	-1.07192
_p__Bacteroidota | _c__Bacteroidia | _o__Flavobacteriales | _f__Flavobacteriaceae | _g__Subsaxibacter	-0.175328	-0.21429	-0.214606	-0.253252	-0.214448	-1.07192
_p__Proteobacteria | _c__Gammaproteobacteria | _o__Enterobacterales | _f__Alteromonadaceae | _g__Pseudobowmanella	-0.175328	-0.21429	-0.214606	-0.253252	-0.214448	-1.07192
_p__Bacteroidota | _c__Bacteroidia | _o__Flavobacteriales | _f__Flavobacteriaceae | _g__Aequorivita	-0.175328	-0.21429	-0.214606	-0.253252	-0.214448	-1.07192
_p__Chrysiogenetota | _c__Chrysiogenetes | _o__Chrysiogenales | _f__Chrysiogenaceae | _g__Desulfurispirillum	-0.175328	-0.21429	-0.214606	-0.253252	-0.214448	-1.07192
_p__Halanaerobiaeota | _c__Halanaerobiia | _o__Halanaerobiales | _f__Halanaerobiaceae | _g__Halanaerobium	-0.175328	-0.21429	-0.214606	-0.253252	-0.214448	-1.07192
_p__Firmicutes | _c__Clostridia | _o__Monoglobales | _f__Monoglobaceae | _g__Monoglobus	-0.175328	-0.21429	-0.214606	-0.253252	-0.214448	-1.07192
_p__Proteobacteria | _c__Alphaproteobacteria | _o__Rhizobiales | _f__Rhodobiaceae | _g__Amorphus	-0.175328	-0.21429	-0.214606	-0.253252	-0.214448	-1.07192
_p__Firmicutes | _c__Moorellia | _o__Moorellales | _f__Moorellaceae | _g__Moorella	-0.175328	-0.21429	-0.214606	-0.253252	-0.214448	-1.07192
_p__Desulfobacterota | _c__Desulfuromonadia | _o__Geobacterales | _f__Geobacteraceae | _g__Geotalea	-0.175328	-0.21429	-0.214606	-0.253252	-0.214448	-1.07192
_p__Bacteroidota | _c__Bacteroidia | _o__Flavobacteriales | _f__Flavobacteriaceae | _g__NS5_marine_group	-0.175328	-0.21429	-0.214606	-0.253252	-0.214448	-1.07192
_p__Desulfobacterota | _c__Desulfuromonadia | _o__Desulfuromonadales | _f__Syntrophotaleaceae | _g__Syntrophotalea	-0.175328	-0.21429	-0.214606	-0.253252	-0.214448	-1.07192
_p__Proteobacteria | _c__Gammaproteobacteria | _o__Francisellales | _f__Francisellaceae | _g__Francisella	-0.175328	-0.21429	-0.214606	-0.253252	-0.214448	-1.07192
_p__Campylobacterota | _c__Campylobacteria | _o__Campylobacterales | _f__Arcobacteraceae | _g__	-0.175328	-0.21429	-0.214606	-0.253252	-0.214448	-1.07192
_p__Cyanobacteria | _c__Cyanobacteriia | _o__Cyanobacteriales | _f__Desertifilaceae | _g__Oscillatoria_SAG892	-0.175328	-0.21429	-0.214606	-0.253252	-0.214448	-1.07192
_p__Proteobacteria | _c__Gammaproteobacteria | _o__Burkholderiales | _f__Burkholderiaceae | _g__Limnobacter	-0.175328	-0.21429	-0.214606	-0.253252	-0.214448	-1.07192
_p__Proteobacteria | _c__Gammaproteobacteria | _o__Burkholderiales | _f__Comamonadaceae | _g__Rhizobacter	-0.175328	-0.21429	-0.214606	-0.253252	-0.214448	-1.07192
_p__Desulfobacterota | _c__Desulfuromonadia | _o__Geobacterales | _f__Geobacteraceae | _g__Geobacter	-0.175328	-0.21429	-0.214606	-0.253252	-0.214448	-1.07192
_p__Proteobacteria | _c__Gammaproteobacteria | _o__Burkholderiales | _f__Hydrogenophilaceae | _g__Thiobacillus	-0.23224	-0.185792	-0.295089	-0.140796	-0.226601	-1.08052
_p__Bacteroidota | _c__Bacteroidia | _o__Cytophagales | _f__Cyclobacteriaceae | _g__	-0.143309	-0.32563	-0.35003	-0.21576	-0.0505935	-1.08532
_p__Actinobacteriota | _c__Actinobacteria | _o__Corynebacteriales | _f__Dietziaceae | _g__Dietzia	-0.321692	-0.269937	-0.20326	-0.129895	-0.173659	-1.09844
_p__Verrucomicrobiota | _c__Chlamydiae | _o__Chlamydiales | _f__Parachlamydiaceae | _g__Candidatus_Mesochlamydia	-0.168	-0.232517	-0.276361	-0.174388	-0.252505	-1.10377
_p__Campylobacterota | _c__Campylobacteria | _o__Campylobacterales | _f__Sulfurovaceae | _g__Sulfurovum	-0.22549	-0.224213	-0.235099	-0.160973	-0.261454	-1.10723
_p__Proteobacteria | _c__Alphaproteobacteria | _o__Micropepsales | _f__Micropepsaceae | _g__	-0.265734	-0.108593	-0.270923	-0.165445	-0.322823	-1.13352
_p__Firmicutes | _c__Bacilli | _o__Lactobacillales | _f__Streptococcaceae | _g__Lactococcus	-0.107411	-0.32804	-0.180252	-0.351264	-0.180119	-1.14708
_p__Proteobacteria | _c__Gammaproteobacteria | _o__Enterobacterales | _f__Erwiniaceae | _g__Pantoea	-0.107411	-0.32804	-0.180252	-0.351264	-0.180119	-1.14708
_p__Proteobacteria | _c__Gammaproteobacteria | _o__Burkholderiales | _f__Comamonadaceae | _g__Tepidimonas	-0.253669	-0.224803	-0.225134	-0.224803	-0.223218	-1.15163
_p__Cyanobacteria | _c__Cyanobacteriia | _o__Phormidesmiales | _f__Phormidesmiaceae | _g__Phormidium_MBIC10003	-0.253669	-0.224803	-0.225134	-0.224803	-0.223218	-1.15163
_p__Deinococcota | _c__Deinococci | _o__Thermales | _f__Thermaceae | _g__Thermus	-0.253669	-0.224803	-0.225134	-0.224803	-0.223218	-1.15163
_p__Firmicutes | _c__Desulfotomaculia | _o__Desulfotomaculales | _f__Desulfotomaculaceae | _g__Desulfohalotomaculum	-0.253669	-0.224803	-0.225134	-0.224803	-0.223218	-1.15163
_p__Proteobacteria | _c__Gammaproteobacteria | _o__Arenicellales | _f__Arenicellaceae | _g__Candidatus_Thiosymbion	-0.352715	-0.206113	-0.181705	-0.132087	-0.281799	-1.15442
_p__Verrucomicrobiota | _c__Chlamydiae | _o__Chlamydiales | _f__Parachlamydiaceae | _g__Candidatus_Rubidus	-0.269979	-0.209016	-0.18752	-0.191598	-0.296325	-1.15444
_p__Cyanobacteria | _c__Cyanobacteriia | _o__Cyanobacteriales | _f__Paraspirulinaceae | _g__Halospirulina_CCC_Baja.95_Cl2	-0.319422	-0.212561	-0.212874	-0.190492	-0.225504	-1.16085
_p__Actinobacteriota | _c__Actinobacteria | _o__Frankiales | _f__Geodermatophilaceae | _g__Modestobacter	-0.171277	-0.322234	-0.191881	-0.322234	-0.168498	-1.17612
_p__Verrucomicrobiota | _c__Verrucomicrobiae | _o__Opitutales | _f__Opitutaceae | _g__Diplosphaera	-0.241599	-0.297353	-0.379218	-0.240438	-0.0581195	-1.21673
_p__Proteobacteria | _c__Gammaproteobacteria | _o__Enterobacterales | _f__Aeromonadaceae | _g__Oceanimonas	-0.253252	-0.253252	-0.253625	-0.21429	-0.253439	-1.22786
_p__Bacteroidota | _c__Bacteroidia | _o__Cytophagales | _f__Flammeovirgaceae | _g__Flammeovirga	-0.253252	-0.253252	-0.253625	-0.21429	-0.253439	-1.22786
_p__Thermoplasmatota | _c__Thermoplasmata | _o__JdFR.43 | _f__ | _g__unclassified	-0.253252	-0.253252	-0.253625	-0.21429	-0.253439	-1.22786
_p__Proteobacteria | _c__Gammaproteobacteria | _o__Burkholderiales | _f__Oxalobacteraceae | _g__	-0.253252	-0.253252	-0.253625	-0.21429	-0.253439	-1.22786
_p__Chloroflexi | _c__Anaerolineae | _o__SBR1031 | _f__A4b | _g__OLB13	-0.253252	-0.253252	-0.253625	-0.21429	-0.253439	-1.22786
_p__Coprothermobacterota | _c__Coprothermobacteria | _o__Coprothermobacterales | _f__Coprothermobacteraceae | _g__Coprothermobacter	-0.253252	-0.253252	-0.253625	-0.21429	-0.253439	-1.22786
_p__Proteobacteria | _c__Gammaproteobacteria | _o__Burkholderiales | _f__Comamonadaceae | _g__Ottowia	-0.253252	-0.253252	-0.253625	-0.21429	-0.253439	-1.22786
_p__Chloroflexi | _c__Dehalococcoidia | _o__S085 | _f__ | _g__unclassified	-0.253252	-0.253252	-0.253625	-0.21429	-0.253439	-1.22786
_p__Proteobacteria | _c__Gammaproteobacteria | _o__Burkholderiales | _f__Nitrosomonadaceae | _g__Nitrosospira	-0.253252	-0.253252	-0.253625	-0.21429	-0.253439	-1.22786
_p__Firmicutes | _c__Bacilli | _o__Aneurinibacillales | _f__Aneurinibacillaceae | _g__Aneurinibacillus	-0.253252	-0.253252	-0.253625	-0.21429	-0.253439	-1.22786
_p__Proteobacteria | _c__Gammaproteobacteria | _o__Burkholderiales | _f__Alcaligenaceae | _g__Oligella	-0.253252	-0.253252	-0.253625	-0.21429	-0.253439	-1.22786
_p__Proteobacteria | _c__Alphaproteobacteria | _o__Rhodobacterales | _f__Rhodobacteraceae | _g__Amaricoccus	-0.253252	-0.253252	-0.253625	-0.21429	-0.253439	-1.22786
_p__Proteobacteria | _c__Gammaproteobacteria | _o__Pseudomonadales | _f__Microbulbiferaceae | _g__Microbulbifer	-0.253252	-0.253252	-0.253625	-0.21429	-0.253439	-1.22786
_p__Firmicutes | _c__Clostridia | _o__Gracilibacteraceae | _f__Gracilibacter | _g__	-0.253252	-0.253252	-0.253625	-0.21429	-0.253439	-1.22786
_p__Proteobacteria | _c__Alphaproteobacteria | _o__Sneathiellales | _f__Sneathiellaceae | _g__Sneathiella	-0.253252	-0.253252	-0.253625	-0.21429	-0.253439	-1.22786
_p__Bacteroidota | _c__Bacteroidia | _o__Bacteroidales | _f__Marinifilaceae | _g__Odoribacter	-0.253252	-0.253252	-0.253625	-0.21429	-0.253439	-1.22786
_p__Actinobacteriota | _c__Actinobacteria | _o__Propionibacteriales | _f__Propionibacteriaceae | _g__Acidipropionibacterium	-0.253252	-0.253252	-0.253625	-0.21429	-0.253439	-1.22786
_p__Verrucomicrobiota | _c__Chlamydiae | _o__Chlamydiales | _f__Simkaniaceae | _g__	-0.253252	-0.253252	-0.253625	-0.21429	-0.253439	-1.22786
_p__Bacteroidota | _c__Bacteroidia | _o__Flavobacteriales | _f__Flavobacteriaceae | _g__Formosa	-0.253252	-0.253252	-0.253625	-0.21429	-0.253439	-1.22786
_p__Proteobacteria | _c__Gammaproteobacteria | _o__Burkholderiales | _f__Alcaligenaceae | _g__Alcaligenes	-0.196872	-0.33387	-0.296759	-0.231375	-0.172643	-1.23152
_p__Proteobacteria | _c__Gammaproteobacteria | _o__Enterobacterales | _f__Shewanellaceae | _g__Shewanella	-0.303324	-0.200194	-0.260809	-0.21926	-0.248042	-1.23163
_p__Proteobacteria | _c__Alphaproteobacteria | _o__Alphaproteobacteria_Incertae_Sedis | _f__Unknown_Family | _g__Acuticoccus	-0.307901	-0.251919	-0.252291	-0.251919	-0.196081	-1.26011
_p__Proteobacteria | _c__Alphaproteobacteria | _o__Rhodobacterales | _f__Rhodobacteraceae | _g__Roseicitreum	-0.307901	-0.251919	-0.252291	-0.251919	-0.196081	-1.26011
_p__Proteobacteria | _c__Alphaproteobacteria | _o__Caulobacterales | _f__Hyphomonadaceae | _g__Hyphobacterium	-0.346859	-0.281064	-0.260368	-0.195468	-0.207118	-1.29088
_p__Proteobacteria | _c__Gammaproteobacteria | _o__Enterobacterales | _f__Pasteurellaceae | _g__Histophilus	-0.224803	-0.253669	-0.254043	-0.282534	-0.280992	-1.29604
_p__Proteobacteria | _c__Gammaproteobacteria | _o__Pseudomonadales | _f__Cellvibrionaceae | _g__Cellvibrio	-0.369388	-0.253701	-0.254074	-0.23239	-0.215296	-1.32485
_p__Proteobacteria | _c__Gammaproteobacteria | _o__Burkholderiales | _f__Comamonadaceae | _g__Zhizhongheella	-0.182361	-0.232307	-0.36526	-0.263668	-0.295247	-1.33884
_p__Verrucomicrobiota | _c__Chlamydiae | _o__LD1.PA32 | _f__ | _g__unclassified	-0.210043	-0.360407	-0.262747	-0.22632	-0.29707	-1.35659
_p__Proteobacteria | _c__Gammaproteobacteria | _o__Pseudomonadales | _f__Moraxellaceae | _g__Psychrobacter	-0.251671	-0.241523	-0.271352	-0.305455	-0.307711	-1.37771
_p__Proteobacteria | _c__Alphaproteobacteria | _o__Rhodobacterales | _f__Rhodobacteraceae | _g__Yangia	-0.280785	-0.279036	-0.279447	-0.306152	-0.250354	-1.39577
_p__Bacteroidota | _c__Bacteroidia | _o__Bacteroidales | _f__Prevotellaceae | _g__Prevotella	-0.279036	-0.280785	-0.281199	-0.309651	-0.253855	-1.40453
_p__Dependentiae | _c__Babeliae | _o__Babeliales | _f__ | _g__unclassified	-0.310622	-0.332394	-0.332884	-0.332394	-0.122016	-1.43031
_p__Actinobacteriota | _c__Actinobacteria | _o__Micrococcales | _f__Micrococcaceae | _g__Rothia	-0.242401	-0.288849	-0.324162	-0.287398	-0.289062	-1.43187
_p__Bacteroidota | _c__Bacteroidia | _o__Chitinophagales | _f__Chitinophagaceae | _g__Hydrobacter	-0.305455	-0.272982	-0.331313	-0.210064	-0.316344	-1.43616
_p__Proteobacteria | _c__Gammaproteobacteria | _o__Xanthomonadales | _f__Xanthomonadaceae | _g__Arenimonas	-0.218759	-0.404498	-0.460897	-0.230316	-0.131352	-1.44582
_p__Proteobacteria | _c__Gammaproteobacteria | _o__Xanthomonadales | _f__Xanthomonadaceae | _g__Xylella	-0.245304	-0.291752	-0.327069	-0.293204	-0.291967	-1.4493
_p__Firmicutes | _c__Clostridia | _o__Peptostreptococcales.Tissierellales | _f__Anaerovoracaceae | _g__Eubacterium_brachy_group	-0.292214	-0.292214	-0.292645	-0.292214	-0.292429	-1.46172
_p__Firmicutes | _c__Bacilli | _o__Erysipelotrichales | _f__Erysipelotrichaceae | _g__Solobacterium	-0.292214	-0.292214	-0.292645	-0.292214	-0.292429	-1.46172
_p__Cyanobacteria | _c__Cyanobacteriia | _o__Cyanobacteriales | _f__Chroococcidiopsaceae | _g__Chroococcidiopsis_SAG_2023	-0.292214	-0.292214	-0.292645	-0.292214	-0.292429	-1.46172
_p__Proteobacteria | _c__Alphaproteobacteria | _o__Rhizobiales | _f__Beijerinckiaceae | _g__1174.901.12	-0.292214	-0.292214	-0.292645	-0.292214	-0.292429	-1.46172
_p__Halanaerobiaeota | _c__Halanaerobiia | _o__Halanaerobiales | _f__Halobacteroidaceae | _g__Orenia	-0.292214	-0.292214	-0.292645	-0.292214	-0.292429	-1.46172
_p__Firmicutes | _c__Thermoanaerobacteria | _o__Thermoanaerobacterales | _f__Thermoanaerobacteraceae | _g__Thermoanaerobacter	-0.292214	-0.292214	-0.292645	-0.292214	-0.292429	-1.46172
_p__Bacteroidota | _c__Bacteroidia | _o__Flavobacteriales | _f__Flavobacteriaceae | _g__Maribacter	-0.292214	-0.292214	-0.292645	-0.292214	-0.292429	-1.46172
_p__Proteobacteria | _c__Alphaproteobacteria | _o__Rhodobacterales | _f__Rhodobacteraceae | _g__Ketogulonicigenium	-0.292214	-0.292214	-0.292645	-0.292214	-0.292429	-1.46172
_p__Proteobacteria | _c__Alphaproteobacteria | _o__Rhizobiales | _f__Rhizobiaceae | _g__Hoeflea	-0.292214	-0.292214	-0.292645	-0.292214	-0.292429	-1.46172
_p__Actinobacteriota | _c__Actinobacteria | _o__Micrococcales | _f__Dermabacteraceae | _g__Brachybacterium	-0.292214	-0.292214	-0.292645	-0.292214	-0.292429	-1.46172
_p__Proteobacteria | _c__Alphaproteobacteria | _o__Caulobacterales | _f__Hyphomonadaceae | _g__Oceanicaulis	-0.339652	-0.291752	-0.292182	-0.291752	-0.265821	-1.48116
_p__Proteobacteria | _c__Gammaproteobacteria | _o__Burkholderiales | _f__Oxalobacteraceae | _g__Massilia	-0.415436	-0.194542	-0.320187	-0.283675	-0.275352	-1.48919
_p__Firmicutes | _c__Bacilli | _o__Bacillales | _f__Planococcaceae | _g__Planococcus	-0.444868	-0.257861	-0.217527	-0.152161	-0.420785	-1.4932
_p__Proteobacteria | _c__Alphaproteobacteria | _o__Rhizobiales | _f__Rhizobiaceae | _g__Ciceribacter	-0.335018	-0.306152	-0.306603	-0.279036	-0.27749	-1.5043
_p__Campylobacterota | _c__Campylobacteria | _o__Campylobacterales | _f__Helicobacteraceae | _g__Helicobacter	-0.335018	-0.306152	-0.306603	-0.279036	-0.27749	-1.5043
_p__Myxococcota | _c__Polyangia | _o__Polyangiales | _f__Polyangiaceae | _g__Byssovorax	-0.3114	-0.3114	-0.311859	-0.3114	-0.338766	-1.58483
_p__Proteobacteria | _c__Alphaproteobacteria | _o__Sphingomonadales | _f__Sphingomonadaceae | _g__Novosphingobium	-0.167401	-0.40235	-0.506252	-0.261381	-0.254593	-1.59198
_p__Verrucomicrobiota | _c__Chlamydiae | _o__Chlamydiales | _f__cvE6 | _g__	-0.343	-0.414273	-0.306702	-0.214561	-0.321707	-1.60024
_p__Desulfobacterota | _c__Desulfuromonadia | _o__Desulfuromonadales | _f__Desulfuromonadaceae | _g__Trichloromonas	-0.314976	-0.316428	-0.316894	-0.341103	-0.315208	-1.60461
_p__Proteobacteria | _c__Alphaproteobacteria | _o__Rhizobiales | _f__Rhizobiaceae | _g__Phyllobacterium	-0.20541	-0.355088	-0.364382	-0.378177	-0.350569	-1.65363
_p__Firmicutes | _c__Clostridia | _o__Peptostreptococcales.Tissierellales | _f__Peptostreptococcaceae | _g__Peptoclostridium	-0.309651	-0.336767	-0.337263	-0.335018	-0.337015	-1.65571
_p__Campylobacterota | _c__Campylobacteria | _o__Campylobacterales | _f__Campylobacteraceae | _g__Campylobacter	-0.350784	-0.34846	-0.430401	-0.312453	-0.237128	-1.67923
_p__Proteobacteria | _c__Gammaproteobacteria | _o__Burkholderiales | _f__Methylophilaceae | _g__Methylophilus	-0.2571	-0.377296	-0.317126	-0.38592	-0.347368	-1.68481
_p__Proteobacteria | _c__Gammaproteobacteria | _o__Burkholderiales | _f__Rhodocyclaceae | _g__Uliginosibacterium	-0.347299	-0.416991	-0.417606	-0.435576	-0.108102	-1.72557
_p__Proteobacteria | _c__Gammaproteobacteria | _o__Burkholderiales | _f__Comamonadaceae | _g__Pelomonas	-0.357892	-0.371367	-0.387569	-0.238775	-0.400768	-1.75637
_p__Bacteroidota | _c__Bacteroidia | _o__Cytophagales | _f__Hymenobacteraceae | _g__Nibribacter	-0.363883	-0.363883	-0.36442	-0.307901	-0.364151	-1.76424
_p__Bacteroidota | _c__Bacteroidia | _o__Flavobacteriales | _f__Flavobacteriaceae | _g__Aureivirga	-0.363883	-0.363883	-0.36442	-0.307901	-0.364151	-1.76424
_p__Actinobacteriota | _c__Actinobacteria | _o__Micrococcales | _f__Brevibacteriaceae | _g__Brevibacterium	-0.355163	-0.3986	-0.399188	-0.418403	-0.198808	-1.77016
_p__Proteobacteria | _c__Gammaproteobacteria | _o__Burkholderiales | _f__Rhodocyclaceae | _g__Zoogloea	-0.395003	-0.41264	-0.406441	-0.327026	-0.245634	-1.78674
_p__Proteobacteria | _c__Alphaproteobacteria | _o__Rhodobacterales | _f__Rhodobacteraceae | _g__	-0.331528	-0.373688	-0.385434	-0.305338	-0.396337	-1.79232
_p__Proteobacteria | _c__Gammaproteobacteria | _o__Burkholderiales | _f__Rhodocyclaceae | _g__	-0.403084	-0.386931	-0.429046	-0.314978	-0.259736	-1.79378
[truncated: 17 more rows]

## Sheet: Table_S8
Names	total	shared_taxa
[truncated: 818 more rows]

## Sheet: Table_S9
OTU	baseMean	log2FoldChange	lfcSE	stat	pvalue	padj	Kingdom	Phylum	Class	Order	Family	Genus
[truncated: 79 more rows]

[truncated: 10 more sheets: Table_S10, Table_S11, Table_S12, Table_S13, Table_S14, Table_S15, Table_S16, Table_S17, Table_S18, Table_S19]
